# Supplementary material for: Comparisons of Shewanella strains based on genome annotations, modeling, and experiments
Source: BMC Syst Biol. 2014 Mar 12;8:31. doi: 10.1186/1752-0509-8-31 (PMC4007644; doi:10.1186/1752-0509-8-31)
Supplement: Additional file 2 — Supplementary tables. This file contains additional tabular data. [file 1752-0509-8-31-S2.xlsx]

## Sheet: Content
	Table S1	Ortholog Table
	Table S2	Reactions
	Table S3	Metabolites
	Table S4	Genes
	Table S5	Conditions Simulated (for Model Accuracy Calculation)
	Table S6	Poorly Predicted Mutants
	Table S7	Wildtype Prediction vs Experiment
	Table S8	Single Deletion Growth(G)/No-growth(NG) results
	Table S9	Double Deletion Growth(G)/No-growth(NG) results

## Sheet: S1-Ortholog Table
Product Descriptor	Core (21 genomes)	Genome count (21)	Group ID	MR1	ANA3	MR4	MR7	OS155	OS185	OS195	OS223	CN32	W3181	S200	Sden	PV4	Sama	Sfri	Spie	Spea	Shal	Swoo	Ssed	SVI
thioester dehydrase family protein	mtr core	20	Shw07258	SO_4372	ANA3_0337	MR4_0346	MR7_3680	OS155_0338	OS185_0336	OS195_0343	OS223_0346	CN32_0442	W3181_0296	Sput200_0307		PV4_3515	Sama_3383	Sfri_0348	swp_0300	Spea_3892	Shal_0377	Swoo_4600	Ssed_0321	SVI_4096
flavodoxin protein MioC	core	21	Shw00001	SO_0001	ANA3_0003	MR4_3937	MR7_4029	OS155_4378	OS185_4377	OS195_4519	OS223_4323	CN32_3968	W3181_4065	Sput200_4297	Sden_3764	PV4_3857	Sama_0001	Sfri_4057	swp_0001	Spea_4252	Shal_4306	Swoo_4910	Ssed_4498	SVI_0001
tRNA uridine 5-carboxymethylaminomethyl modification system GTPase subunit MnmE	core	21	Shw00003	SO_0003	ANA3_0005	MR4_3939	MR7_4031	OS155_4379	OS185_4378	OS195_4520	OS223_4324	CN32_4001^^	W3181_4091^^	Sput200_4329^^	Sden_3774	PV4_3865	Sama_0008	Sfri_4062	swp_0011	Spea_4256	Shal_4310	Swoo_4928	Ssed_0001	SVI_0026
1,4-alpha-glucan branching enzyme GlgB		16	Shw01209	SO_1494	ANA3_2934	MR4_2758	MR7_2836	OS155_1331	OS185_1321	OS195_1357	OS223_3028	CN32_1248	W3181_2856	Sput200_1256		PV4_1168	Sama_2453	Sfri_2165	swp_1314					SVI_1074
membrane protein insertase YidC	core	21	Shw00004	SO_0004	ANA3_0006	MR4_3940	MR7_4032	OS155_4380	OS185_4379	OS195_4521	OS223_4325	CN32_4002	W3181_4092	Sput200_4330	Sden_3775	PV4_3866	Sama_0009	Sfri_4063	swp_0012	Spea_4257	Shal_4311	Swoo_4929	Ssed_0002	SVI_0027
membrane insertion associated protein YidD	core	21	Shw00005	SO_0005	ANA3_0007	MR4_3941	MR7_4033	OS155_4381	OS185_4380	OS195_4522	OS223_4326	CN32_4003	W3181_4093	Sput200_4331	Sden_3776	PV4_3867	Sama_0010	Sfri_4064	swp_0012.1	Spea_4258	Shal_4312	Swoo_4930	Ssed_0003	SVI_0028
ribonuclease P protein RnpA	core	21	Shw00006	SO_0006	ANA3_0008	MR4_3942	MR7_4034	OS155_4382	OS185_4381	OS195_4523	OS223_4327	CN32_4004	W3181_4094	Sput200_4332	Sden_3777	PV4_3868	Sama_0011	Sfri_4065	swp_0013	Spea_4259	Shal_4313	Swoo_4931	Ssed_0004	SVI_0029
bifunctional lysophospholipid transporter-2-acyl glycerophosphoethanolamine acyl transferase/acyl ACP synthetase		20	Shw00155	SO_0194	ANA3_0173	MR4_0173	MR7_0168	OS155_4184	OS185_0171	OS195_0175	OS223_4082	CN32_3545	W3181_3682	Sput200_0411		PV4_0133	Sama_0187	Sfri_0122	swp_0201	Spea_0159	Shal_4159	Swoo_4715	Ssed_4343	SVI_4187
50S ribosomal protein L34 RpmH	core	21	Shw00007	SO_0007	ANA3_0008.1	MR4_3943	MR7_4035	OS155_4383	OS185_4382	OS195_4524	OS223_4328	CN32_4005	W3181_4095	Sput200_4333	Sden_3778	PV4_3869	Sama_0012	Sfri_4066	swp_0014	Spea_4260	Shal_4314	Swoo_4932	Ssed_0005	SVI_0030
chromosomal replication initiator protein DnaA	core	21	Shw00008	SO_0008	ANA3_0009	MR4_0001	MR7_0001	OS155_0001	OS185_0001	OS195_0001	OS223_0001	CN32_0001	W3181_0001	Sput200_0001	Sden_0001	PV4_0001	Sama_0013	Sfri_0001	swp_0015	Spea_0001	Shal_0001	Swoo_0001	Ssed_0006	SVI_0031
DNA polymerase III beta subunit DnaN	core	21	Shw00009	SO_0009	ANA3_0010	MR4_0002	MR7_0002	OS155_0002	OS185_0002	OS195_0002	OS223_0002	CN32_0002	W3181_0002	Sput200_0002	Sden_0002	PV4_0002	Sama_0014	Sfri_0002	swp_0016	Spea_0002	Shal_0002	Swoo_0002	Ssed_0007	SVI_0032
DNA replication and repair protein RecF	core	21	Shw00010	SO_0010	ANA3_0011	MR4_0003	MR7_0003	OS155_0003	OS185_0003	OS195_0003	OS223_0003	CN32_0003	W3181_0003	Sput200_0003	Sden_0003	PV4_0003	Sama_0015	Sfri_0003	swp_0017	Spea_0003	Shal_0003	Swoo_0003	Ssed_0008	SVI_0033
DNA gyrase B subunit GyrB	core	21	Shw00011	SO_0011	ANA3_0012	MR4_0004	MR7_0004	OS155_0004	OS185_0004	OS195_0004	OS223_0004	CN32_0004	W3181_0004	Sput200_0004	Sden_0004	PV4_0004	Sama_0016	Sfri_0004	swp_0018	Spea_0004	Shal_0004	Swoo_0004	Ssed_0009	SVI_0034
glycyl-tRNA synthetase beta subunit GlyS	core	21	Shw00014	SO_0014	ANA3_0016	MR4_0008	MR7_0008	OS155_0012	OS185_0008	OS195_0012	OS223_0012	CN32_0006	W3181_0006	Sput200_0006	Sden_0008	PV4_0009	Sama_0025	Sfri_0006	swp_0020	Spea_0006	Shal_0006	Swoo_0012	Ssed_0014	SVI_0041
glycyl-tRNA synthetase alpha subunit GlyQ	core	21	Shw00015	SO_0015	ANA3_0017	MR4_0009	MR7_0009	OS155_0013	OS185_0009	OS195_0013	OS223_0013	CN32_0007	W3181_0007	Sput200_0007	Sden_0009	PV4_0010	Sama_0026	Sfri_0007	swp_0021	Spea_0007	Shal_0007	Swoo_0013	Ssed_0015	SVI_0042
DNA-3-methyladenine glycosylase I Tag	core	21	Shw00016	SO_0016	ANA3_0018	MR4_0010	MR7_0010	OS155_0014	OS185_0010	OS195_0014	OS223_0014	CN32_0008	W3181_0008	Sput200_0008	Sden_0010	PV4_0011	Sama_0027	Sfri_0008	swp_0022	Spea_0008	Shal_0008	Swoo_0014	Ssed_0016	SVI_0043
bifunctional TolB-family protein/amidohydrolase	core	21	Shw00017	SO_0017	ANA3_0019	MR4_0011	MR7_0011	OS155_0016^	OS185_0011	OS195_0015	OS223_0015	CN32_0009	W3181_0009	Sput200_0009	Sden_0011	PV4_0013	Sama_0028	Sfri_0009	swp_0023	Spea_0010	Shal_0010	Swoo_0015	Ssed_0018	SVI_0044
tRNA 5-methylaminomethyl-2-thiouridine synthase TusA	core	21	Shw00019	SO_0019	ANA3_0021	MR4_0013	MR7_0013	OS155_0018	OS185_0013	OS195_0017	OS223_0017	CN32_0011	W3181_0011	Sput200_0011	Sden_0013	PV4_0015	Sama_0029	Sfri_0011	swp_0025	Spea_0012	Shal_0012	Swoo_0017	Ssed_0020	SVI_0047
aerobic fatty oxidation complex 3-ketoacyl-CoA thiolase beta subunit FadA	core	21	Shw00020	SO_0020	ANA3_0023	MR4_0017	MR7_0015	OS155_0020	OS185_0015	OS195_0019	OS223_0019	CN32_0012	W3181_0012	Sput200_0012	Sden_0014	PV4_0018	Sama_0031	Sfri_0012	swp_0034	Spea_0017	Shal_0015	Swoo_0020	Ssed_0022	SVI_0051
aerobic fatty oxidation complex 3-hydroxyacyl-CoA epimerase alpha subunit FadB	core	21	Shw00021	SO_0021	ANA3_0024	MR4_0018	MR7_0016	OS155_0021	OS185_0016	OS195_0020	OS223_0020	CN32_0013	W3181_0013	Sput200_0013	Sden_0015	PV4_0019	Sama_0032	Sfri_0013	swp_0035	Spea_0018	Shal_0016	Swoo_0021	Ssed_0023	SVI_0052
Xaa-Pro dipeptidase PepQ	core	21	Shw00022	SO_0022	ANA3_0025	MR4_0019	MR7_0017	OS155_0022	OS185_0017	OS195_0021	OS223_0021	CN32_0014	W3181_0014	Sput200_0014	Sden_0016	PV4_0020	Sama_0033	Sfri_0014	swp_0046	Spea_0019	Shal_0017	Swoo_0022	Ssed_0024	SVI_0053
potassium uptake associated protein YigZ	core	21	Shw00023	SO_0023	ANA3_0026	MR4_0020	MR7_0018	OS155_0023^	OS185_0018	OS195_0022	OS223_0022	CN32_0015	W3181_0015	Sput200_0015	Sden_0017	PV4_0021	Sama_0034	Sfri_0015	swp_0047	Spea_0020	Shal_0018	Swoo_0023	Ssed_0025	SVI_0054
potassium uptake transporter TrkH	core	21	Shw00024	SO_0024	ANA3_0027	MR4_0021	MR7_0019	OS155_0024	OS185_0019	OS195_0023	OS223_0023	CN32_0016	W3181_0016	Sput200_0016	Sden_0018	PV4_0022	Sama_0035	Sfri_0016	swp_0048	Spea_0021	Shal_0019	Swoo_0024	Ssed_0026	SVI_0055
oxygen-independent protoporphyrinogen oxidase HemG	core	21	Shw00025a	SO_0025	ANA3_0028	MR4_0022	MR7_0020	OS155_0025	OS185_0020	OS195_0024	OS223_0024	CN32_0017	W3181_0017	Sput200_0017	Sden_0019	PV4_0023	Sama_0036	Sfri_0017	swp_0049	Spea_0022	Shal_0020	Swoo_0025	Ssed_0027	SVI_0056
fumarylacetoacetate hydrolase family protein		18	Shw01274	SO_1585	ANA3_2857	MR4_2689	MR7_2757	OS155_1403	OS185_1387	OS195_1426	OS223_2951	CN32_1314	W3181_2789	Sput200_1320	Sden_2637	PV4_1535	Sama_1093	Sfri_1216				Swoo_2723	Ssed_1865	SVI_1801
hydratase/decarboxylase family protein		13	Shw06812	SO_4042	ANA3_3602	MR4_3428	MR7_0524	OS155_3762	OS185_0548	OS195_0572	OS223_0577	CN32_0633	W3181_3541	Sput200_0564	Sden_3056			Sfri_2075
oxygen-independent protoporphyrinogen oxidase HemG	core-P	1	Shw00025b																					SVI_0057^
ArsR family transcriptional regulator	core	21	Shw00026	SO_0026	ANA3_0029	MR4_0023	MR7_0021	OS155_0026	OS185_0021	OS195_0025	OS223_0025	CN32_0018	W3181_0018	Sput200_0018	Sden_0020	PV4_0024	Sama_0037	Sfri_0018	swp_0050	Spea_0025	Shal_0021	Swoo_0026	Ssed_0028	SVI_0058
Trk system potassium uptake protein TrkA	core	21	Shw00029	SO_0029	ANA3_0032	MR4_0026	MR7_0024	OS155_0029	OS185_0024	OS195_0028	OS223_0028	CN32_0021	W3181_0021	Sput200_0021	Sden_0021	PV4_3739	Sama_0040	Sfri_0021	swp_0053	Spea_0028	Shal_0024	Swoo_0035	Ssed_0032	SVI_0060
16S rRNA (cytosine967-C5)-methyltransferase RsmB	core	21	Shw00030	SO_0030	ANA3_0033	MR4_0027	MR7_0025	OS155_0030	OS185_0025	OS195_0029	OS223_0029	CN32_0022	W3181_0022	Sput200_0022	Sden_0022	PV4_3738	Sama_0041	Sfri_0022	swp_0054	Spea_0029	Shal_0025	Swoo_0036	Ssed_0033	SVI_0061
methionyl-tRNA formyltransferase Fmt	core	21	Shw00031	SO_0031	ANA3_0034	MR4_0028	MR7_0026	OS155_0031	OS185_0026	OS195_0030	OS223_0030	CN32_0023	W3181_0023	Sput200_0023	Sden_0023	PV4_3737	Sama_0042	Sfri_0023	swp_0056	Spea_0030	Shal_0026	Swoo_0037	Ssed_0034	SVI_0062
2OG-Fe(II) oxygenase family protein		6	Shw06042					OS155_0311		OS195_0315	OS223_0316	CN32_0728	W3181_3445	Sput200_0658
peptide deformylase Def	core	21	Shw00032	SO_0032	ANA3_0035	MR4_0029	MR7_0027	OS155_0032	OS185_0027	OS195_0031	OS223_0031	CN32_0024	W3181_0024	Sput200_0024	Sden_0024	PV4_3736	Sama_0043	Sfri_0024	swp_0057	Spea_0031	Shal_0027	Swoo_0038	Ssed_0035	SVI_0063
sodium:di- and tricarboxylate symporter		3	Shw04672									CN32_0347	W3181_0197	Sput200_0205
bifunctional 2',3'-cyclic-nucleotide 2'-phosphodiesterase/3`-nucleotidase CpdB		18	Shw07073	SO_3565	ANA3_1585	MR4_1524	MR7_1591	OS155_2630	OS185_2665	OS195_2744	OS223_1719	CN32_1611	W3181_2411	Sput200_1628	Sden_1596	PV4_2162	Sama_1563	Sfri_2335	swp_2971^			Swoo_1926		SVI_2623
2-succinyl-5-enolpyruvyl-6-hydroxy-3-cyclohexene-1-carboxylic-acid synthase MenD		20	Shw07202	SO_4573	ANA3_3965	MR4_3767	MR7_3840	OS155_0178	OS185_4157	OS195_4288	OS223_0179	CN32_0310	W3181_3898	Sput200_4069		PV4_3599	Sama_3460	Sfri_0282	swp_4792	Spea_3971	Shal_0297	Swoo_0209	Ssed_0226	SVI_0220
2-succinyl-6-hydroxy-24-cyclohexadiene-1-carboxylate synthase MenH		20	Shw07203	SO_4574	ANA3_3966	MR4_3768	MR7_3841	OS155_0177	OS185_4158	OS195_4289	OS223_0178	CN32_0309	W3181_3899	Sput200_4070		PV4_3600	Sama_3461	Sfri_0281	swp_4793	Spea_3972	Shal_0296	Swoo_0208	Ssed_0225	SVI_0219
peptidoglycan-binding protein	core	21	Shw00033	SO_0033	ANA3_0036	MR4_0030	MR7_0028	OS155_0033	OS185_0028	OS195_0032	OS223_0032	CN32_0025	W3181_0025	Sput200_0025	Sden_0025	PV4_3735	Sama_0044	Sfri_0025	swp_0058	Spea_0032	Shal_0028	Swoo_0039	Ssed_0036	SVI_0064
DNA processing protein DprA	core	21	Shw00034	SO_0034	ANA3_0037	MR4_0031	MR7_0029	OS155_0034	OS185_0029	OS195_0033	OS223_0033	CN32_0026	W3181_0026	Sput200_0026	Sden_0026	PV4_3734	Sama_0045	Sfri_0026	swp_0059	Spea_0033	Shal_0029	Swoo_0040	Ssed_0037	SVI_0065
protein of unknown function DUF494 Smg	core	21	Shw00035	SO_0035	ANA3_0038	MR4_0032	MR7_0030	OS155_0035	OS185_0030	OS195_0034	OS223_0034	CN32_0027	W3181_0027	Sput200_0027	Sden_0027	PV4_3733	Sama_0046	Sfri_0027	swp_0060	Spea_0034	Shal_0030	Swoo_0041	Ssed_0038	SVI_0066
putative DNA topoisomerase YrdD	core	21	Shw00036	SO_0036	ANA3_0039	MR4_0033	MR7_0031	OS155_0036	OS185_0031	OS195_0035	OS223_0035	CN32_0028	W3181_0028	Sput200_0028	Sden_0028	PV4_3731	Sama_0048	Sfri_0028	swp_0062	Spea_0036	Shal_0032	Swoo_0043	Ssed_0040	SVI_0068
threonylcarbamoyladenosine t(6)A tRNA modification protein RimN	core	21	Shw00037	SO_0037	ANA3_0040	MR4_0034	MR7_0032	OS155_0037	OS185_0032	OS195_0036	OS223_0036	CN32_0029	W3181_0029	Sput200_0029	Sden_0029	PV4_3730	Sama_0049	Sfri_0029	swp_0063	Spea_0037	Shal_0033	Swoo_0044	Ssed_0041	SVI_0069
aerobic coproporphyrinogen III oxidase HemF	core	21	Shw00038a	SO_0038	ANA3_0041	MR4_0035	MR7_0033	OS155_0038	OS185_0033	OS195_0037	OS223_0037	CN32_0030	W3181_0030	Sput200_0030	Sden_0030	PV4_3729	Sama_0050	Sfri_0030	swp_0064	Spea_0038	Shal_0034	Swoo_0045	Ssed_0042	SVI_0070
aerobic coproporphyrinogen III oxidase HemF	core-P	1	Shw00038b																					SVI_0071^
aerobic coproporphyrinogen III oxidase HemF	core-P	1	Shw00038c																					SVI_0072^
shikimate 5-dehydrogenase AroE	core	21	Shw00040	SO_0040	ANA3_0043	MR4_0037	MR7_0035	OS155_0040	OS185_0035	OS195_0039	OS223_0039	CN32_0032	W3181_0032	Sput200_0032	Sden_0034	PV4_3727	Sama_0052	Sfri_0034	swp_0066	Spea_0040	Shal_0035	Swoo_0047	Ssed_0043	SVI_0073
thioester dehydrase family protein		20	Shw07249	SO_4381	ANA3_0328	MR4_0337	MR7_3689	OS155_0329	OS185_0327	OS195_0334	OS223_0337	CN32_0433	W3181_0287	Sput200_0298		PV4_3524	Sama_3392	Sfri_0339	swp_0291	Spea_3901	Shal_0368	Swoo_4610	Ssed_0312	SVI_4105
protein of unknown function DUF1488	core	21	Shw00041	SO_0041	ANA3_0044	MR4_0038	MR7_0036	OS155_0041	OS185_0036	OS195_0040	OS223_0040	CN32_0033	W3181_0033	Sput200_0033	Sden_0035	PV4_3726	Sama_0053	Sfri_0035	swp_0067	Spea_0041	Shal_0036	Swoo_0048	Ssed_0044	SVI_0074
trimeric LpxA-like enzyme YrdA	core	21	Shw00042	SO_0042	ANA3_0045	MR4_0039	MR7_0037	OS155_0042	OS185_0037	OS195_0041	OS223_0041	CN32_0034	W3181_0034	Sput200_0034	Sden_0036	PV4_3725	Sama_0054	Sfri_0037	swp_0068	Spea_0042	Shal_0037	Swoo_0049	Ssed_0045	SVI_0075
protein of unknown function UPF0153	core	21	Shw00043	SO_0044	ANA3_0046	MR4_0040	MR7_0038	OS155_4337	OS185_0038	OS195_0042	OS223_0042	CN32_0035	W3181_4043	Sput200_4227	Sden_3703	PV4_3811	Sama_0055	Sfri_4025	swp_0071.1	Spea_4222	Shal_0038	Swoo_4882	Ssed_4475	SVI_4311
nitrite-sensitive transcriptional repressor NsrR	core	21	Shw00044	SO_0045	ANA3_0047	MR4_0041	MR7_0039	OS155_4336	OS185_0039	OS195_0043	OS223_0043	CN32_0036	W3181_4042	Sput200_4226	Sden_3702	PV4_3810	Sama_0056	Sfri_4024	swp_0072	Spea_4221	Shal_0039	Swoo_4881	Ssed_4474	SVI_4310
conserved hypothetical protein YibQ	core	21	Shw00045	SO_0046	ANA3_0048	MR4_0042	MR7_0040	OS155_4335	OS185_0040	OS195_0044	OS223_0044	CN32_0037	W3181_4041	Sput200_4225	Sden_3701	PV4_3809	Sama_0057	Sfri_4023	swp_0073	Spea_4220	Shal_0040	Swoo_4880	Ssed_4473	SVI_4309
subfamily M23B non-peptidase homologue	core	21	Shw00047	SO_0048	ANA3_0050	MR4_0044^	MR7_0042	OS155_4333	OS185_0042	OS195_0046	OS223_0046	CN32_0039	W3181_4039	Sput200_4223	Sden_3699	PV4_3807	Sama_0059	Sfri_4022	swp_0076	Spea_4218	Shal_0042	Swoo_4878	Ssed_4471	SVI_4307
mercaptopyruvate sulfurtransferase SseA		14	Shw01024	SO_1261	ANA3_3103	MR4_2924	MR7_3006	OS155_1100^	OS185_1160	OS195_1192	OS223_3198	CN32_1088	W3181_3076	Sput200_1091		PV4_0968		Sfri_3019						SVI_2580
acyl-CoA dehydrogenase		20	Shw02158	SO_2768	ANA3_2552	MR4_2387	MR7_2459	OS155_1726	OS185_1723	OS195_1766	OS223_2566	CN32_1589	W3181_2433	Sput200_1606	Sden_2535^	PV4_2164		Sfri_2744	swp_2982	Spea_1852	Shal_2434	Swoo_1916	Ssed_2696	SVI_2639
3-oxoacyl-(acyl-carrier-protein) reductase FabG		20	Shw07248	SO_4382	ANA3_0327	MR4_0336	MR7_3690	OS155_0328	OS185_0326	OS195_0333	OS223_0336	CN32_0432	W3181_0286	Sput200_0297		PV4_3525	Sama_3393	Sfri_0338	swp_0289	Spea_3902	Shal_0367	Swoo_4611	Ssed_0311	SVI_4106
conserved protein in fatty acid biosynthesis locus		20	Shw07264	SO_4366	ANA3_0346	MR4_0352	MR7_3674	OS155_0344	OS185_0342	OS195_0349	OS223_0352	CN32_0448	W3181_0302	Sput200_0313		PV4_3509	Sama_3377	Sfri_0354	swp_0307	Spea_3886	Shal_0383	Swoo_4594	Ssed_0327	SVI_4090
beta-ketoacyl synthase		20	Shw07250	SO_4380	ANA3_0329	MR4_0338	MR7_3688	OS155_0330	OS185_0328	OS195_0335	OS223_0338	CN32_0434	W3181_0288	Sput200_0299		PV4_3523	Sama_3391	Sfri_0340	swp_0292	Spea_3900	Shal_0369	Swoo_4609	Ssed_0313	SVI_4104
2,3-bisphosphoglycerate-independent phosphoglycerate mutase GpmA	core	21	Shw00048	SO_0049	ANA3_0051	MR4_0045	MR7_0043	OS155_4332	OS185_0043	OS195_0047	OS223_0047	CN32_0040	W3181_4038	Sput200_4222	Sden_3698	PV4_3806	Sama_0060	Sfri_4021	swp_0077	Spea_4217	Shal_0043	Swoo_4877	Ssed_4470	SVI_4306
short-chain dehydrogenase/reductase SDR		2	Shw03631									CN32_2622	W3181_1385
rhodanese domain protein	core	21	Shw00049	SO_0050	ANA3_0052	MR4_0046	MR7_0044	OS155_4331	OS185_0044	OS195_0048	OS223_0048	CN32_0041	W3181_4037	Sput200_4221	Sden_3697	PV4_3805	Sama_0061	Sfri_4020	swp_0078	Spea_4216	Shal_0044	Swoo_4876	Ssed_4469	SVI_4305
protein export chaperone SecB	core	21	Shw00050	SO_0052	ANA3_0053	MR4_0047	MR7_0045	OS155_4330	OS185_0045	OS195_0049	OS223_0049	CN32_0042	W3181_4036	Sput200_4220	Sden_3696	PV4_3804	Sama_0062	Sfri_4019	swp_0080	Spea_4215	Shal_0045	Swoo_4875	Ssed_4468	SVI_4304
glycerol-3-phosphate dehydrogenase (NADP+) GpsA	core	21	Shw00051	SO_0053	ANA3_0054	MR4_0048	MR7_0046	OS155_4329	OS185_0046	OS195_0050	OS223_0050	CN32_0043	W3181_4035	Sput200_4219	Sden_3695	PV4_3803	Sama_0063	Sfri_4018	swp_0081	Spea_4214	Shal_0046	Swoo_4874	Ssed_4467	SVI_4303
HI0933 family flavoprotein YhiN	core	21	Shw00052	SO_0054	ANA3_0055	MR4_0049	MR7_0047	OS155_4328	OS185_0047	OS195_0051	OS223_0051	CN32_0044	W3181_4034	Sput200_4218	Sden_3694	PV4_3802	Sama_0064	Sfri_4017	swp_0082	Spea_4212	Shal_0047	Swoo_4873	Ssed_4466	SVI_4302
molybdenum cofactor biosynthesis protein MogA	core	21	Shw00058a	SO_0065	ANA3_0070	MR4_0068	MR7_0066	OS155_4284	OS185_0065	OS195_0070	OS223_0069	CN32_0053	W3181_4025	Sput200_4209	Sden_3688	PV4_3787	Sama_0068	Sfri_3982	swp_0101	Spea_4197	Shal_0055	Swoo_4871	Ssed_4464	SVI_4300
molybdenum cofactor biosynthesis protein MogA	core-P	1	Shw00058b																		Shal_0058^
molybdenum cofactor biosynthesis protein MogA	core-P	1	Shw00058c																		Shal_0057^
molybdenum cofactor biosynthesis protein MogA	core-P	1	Shw00058d																		Shal_0056^
exonuclease		14	Shw00929	SO_1153	ANA3_0980	MR4_0976	MR7_1014	OS155_3291	OS185_3387	OS195_3512	OS223_1066	CN32_2929	W3181_1015	Sput200_3034					swp_4030	Spea_3433	Shal_3514
ABC-type sodium efflux system permease component NatB	core	21	Shw00062	SO_0069	ANA3_0074	MR4_0072	MR7_0070	OS155_4280	OS185_0069	OS195_0074	OS223_0071	CN32_0055	W3181_4023	Sput200_4207	Sden_0066	PV4_3782	Sama_3577	Sfri_3979	swp_0105	Spea_4192	Shal_0060	Swoo_4866	Ssed_4462	SVI_4295
ABC-type sodium efflux system ATPase component NatA	core	21	Shw00063a	SO_0070	ANA3_0075	MR4_0073	MR7_0071	OS155_4279	OS185_0070	OS195_0075	OS223_0072	CN32_0056	W3181_4022	Sput200_4206	Sden_0067	PV4_3781	Sama_3576	Sfri_3978	swp_0106	Spea_4191	Shal_0061	Swoo_4865	Ssed_4461	SVI_4294
4-alpha-glucanotransferase MalQ		16	Shw01208	SO_1493	ANA3_2935	MR4_2759	MR7_2837	OS155_1330	OS185_1320	OS195_1356	OS223_3029	CN32_1247	W3181_2857	Sput200_1255		PV4_1167	Sama_2454	Sfri_2166	swp_1312					SVI_1073
ABC-type sodium transport system ATPase component NatA	core-P	0	Shw00063b
hydrolase alpha/beta hydrolase fold family	core	21	Shw00064	SO_0071	ANA3_0076	MR4_0074	MR7_0072	OS155_4278	OS185_0071	OS195_0076	OS223_0073	CN32_0057	W3181_4021	Sput200_4205	Sden_0068	PV4_3780	Sama_3575	Sfri_3977	swp_0108	Spea_4190	Shal_0062	Swoo_4864	Ssed_4460	SVI_4293
long-chain-fatty-acid--CoA ligase IcfE	core	21	Shw00068a	SO_0075	ANA3_0080	MR4_0078	MR7_0076	OS155_4274	OS185_0075	OS195_0080	OS223_0077	CN32_0061	W3181_4017	Sput200_4201	Sden_0072	PV4_3776	Sama_3571	Sfri_3973	swp_0114	Spea_4186	Shal_0063	Swoo_4860	Ssed_4459	SVI_4289
long-chain-fatty-acid--CoA ligase IcfE	core-P	1	Shw00068b	SO_A0137^
acetyl-CoA hydrolase/transferase		17	Shw01378	SO_1708	ANA3_2747	MR4_2572	MR7_2639	OS155_1526	OS185_1517	OS195_1552	OS223_2830	CN32_1423	W3181_2677	Sput200_1436		PV4_3493	Sama_2898	Sfri_0862	swp_0325		Shal_0396		Ssed_2399
4-hydroxybenzoyl-CoA thioesterase family protein	core	21	Shw00070	SO_0077	ANA3_0082	MR4_0080	MR7_0078	OS155_4272	OS185_0077	OS195_0082	OS223_0080	CN32_0063	W3181_4015	Sput200_4198	Sden_0073	PV4_3775	Sama_3570	Sfri_3970	swp_0116	Spea_4185	Shal_0064	Swoo_4859	Ssed_4458	SVI_4287
acyl-CoA thioester hydrolase, YbgC/YbaW family	core	21	Shw00073	SO_0080	ANA3_0085	MR4_0084	MR7_0081	OS155_4269	OS185_0080	OS195_0086	OS223_0083	CN32_0066	W3181_4011	Sput200_4195	Sden_0074	PV4_3772	Sama_0073	Sfri_3968	swp_0119	Spea_4183	Shal_0066	Swoo_4857	Ssed_4456	SVI_4286
2,3-diketo-5-methylthio-1-phosphopentane phosphatase MtnC	core	21	Shw00077	SO_0084	ANA3_0089	MR4_0090	MR7_0085	OS155_4264	OS185_0085	OS195_0091	OS223_0088	CN32_0069	W3181_4008	Sput200_4191	Sden_0077	PV4_3771	Sama_0074	Sfri_3966	swp_0123	Spea_4180	Shal_0067	Swoo_4855	Ssed_4454	SVI_4285
membrane protein	core-P	11	Shw00078a	SO_0085	ANA3_0090	MR4_0091	MR7_0086	OS155_4263	OS185_0087	OS195_0092	OS223_0089	CN32_0070	W3181_4007	Sput200_4190
membrane protein	core-P	4	Shw00078b					OS155_4261	OS185_0089^	OS195_0094^	OS223_0090.1^
B12-independent methonine synthase C-terminal domain protein		10	Shw06581					OS155_3132	OS185_3141	OS195_3284	OS223_1232	CN32_2762	W3181_1250	Sput200_2900				Sfri_3578	swp_0174			Swoo_4458
imidazolonepropionase HutI	core	21	Shw00082	SO_0095	ANA3_0098	MR4_0097	MR7_0092	OS155_4254	OS185_0095	OS195_0100	OS223_0099	CN32_0077	W3181_4000	Sput200_4183	Sden_0081	PV4_3759	Sama_0080	Sfri_3955	swp_0131	Spea_4171	Shal_0071	Swoo_4840	Ssed_4449	SVI_4277
cis-urocanic acid-responsive transcriptional repressor of histidine utilization genes HutC	core	21	Shw00083	SO_0096	ANA3_0099	MR4_0098	MR7_0093	OS155_4253	OS185_0096	OS195_0101	OS223_0100^	CN32_0078	W3181_3999	Sput200_4182	Sden_0082	PV4_3758	Sama_0081	Sfri_3954	swp_0132	Spea_4170	Shal_0072	Swoo_4839	Ssed_4448	SVI_4276
urocanate hydratase HutU	core	21	Shw00084	SO_0097	ANA3_0100	MR4_0099	MR7_0094	OS155_4252	OS185_0097	OS195_0102	OS223_0102	CN32_0079	W3181_3998	Sput200_4181	Sden_0083	PV4_3757	Sama_1632	Sfri_3953	swp_0133	Spea_4169	Shal_0073	Swoo_4838	Ssed_4447	SVI_4275
histidine ammonia-lyase HutH	core	21	Shw00085a	SO_0098	ANA3_0101	MR4_0100	MR7_0095	OS155_4251	OS185_0098	OS195_0103	OS223_0103	CN32_0080	W3181_3997	Sput200_4180	Sden_0084	PV4_3756	Sama_1631	Sfri_3952	swp_0134	Spea_4168	Shal_0074	Swoo_4837	Ssed_4446	SVI_4274
histidine ammonia-lyase HutH	core-P	1	Shw00085b																swp_0136^
small conductance mechanosensitive ion channel protein YbdG	core	21	Shw00102	SO_0121	ANA3_0117	MR4_0117	MR7_0112	OS155_4237	OS185_0117	OS195_0122	OS223_0121	CN32_0118	W3181_3954	Sput200_4133	Sden_0086	PV4_3752	Sama_3632	Sfri_3951	swp_0143	Spea_4158	Shal_0085	Swoo_4834	Ssed_4442	SVI_4270
1-acyl-sn-glycerol-3-phosphate acyltransferase family protein	core	21	Shw00104	SO_0123	ANA3_0119	MR4_0119	MR7_0114	OS155_4235	OS185_0119	OS195_0124	OS223_0123	CN32_0120	W3181_3952	Sput200_4131	Sden_0088	PV4_3750	Sama_3630	Sfri_3949	swp_5049	Spea_4156	Shal_0087	Swoo_4832	Ssed_4440	SVI_4268
conserved hypothetical DUF833 family protein	core	21	Shw00106	SO_0126	ANA3_0121	MR4_0121	MR7_0116	OS155_4233	OS185_0121	OS195_0126	OS223_0125	CN32_0122	W3181_3950	Sput200_4129	Sden_0090	PV4_3748	Sama_3629	Sfri_0043	swp_5047	Spea_4154	Shal_0089	Swoo_4830	Ssed_4437	SVI_4265
Zn2+-Fe2+ permease (ZIP) family transporter	core	21	Shw00107	SO_0127	ANA3_0122	MR4_0122	MR7_0117	OS155_4232	OS185_0122	OS195_0127	OS223_0126	CN32_0123	W3181_3949	Sput200_4128	Sden_0091	PV4_3747	Sama_3628	Sfri_0044	swp_5046	Spea_4153	Shal_0090	Swoo_4829	Ssed_4436	SVI_4264
6TMS neutral amino acid transporter (NAAT) family protein YhgN	core	21	Shw00108	SO_0129	ANA3_0123	MR4_0123	MR7_0118	OS155_4231	OS185_0123	OS195_0128	OS223_0127	CN32_0124	W3181_3948	Sput200_4127	Sden_0092	PV4_3746	Sama_3626	Sfri_0045	swp_5045	Spea_4152	Shal_0091	Swoo_4828	Ssed_4435	SVI_4263
periplasmic substrate binding protein family 1		14	Shw06856	SO_3333	ANA3_1213	MR4_1212	MR7_1283	OS155_3006	OS185_3021	OS195_3164	OS223_1357	CN32_2670	W3181_1341	Sput200_2807			Sama_2375					Swoo_1533	Ssed_1420
ABC-type transport system substrate-binding component		12	Shw06776	SO_4075	ANA3_3629	MR4_3453	MR7_0497	OS155_3803	OS185_0514	OS195_0535	OS223_0540	CN32_0596	W3181_3576	Sput200_0523		PV4_2684
periplasmic substrate binding protein family 3		11	Shw01218	SO_1503	ANA3_2926	MR4_2750	MR7_2828	OS155_1339	OS185_1329	OS195_1365	OS223_3019	CN32_1256	W3181_2848	Sput200_1264
extracellular solute-binding protein family 3		12	Shw06773		ANA3_3247	MR4_0876	MR7_3146	OS155_3328	OS185_1011	OS195_1044	OS223_1032	CN32_2979	W3181_0968	Sput200_3086	Sden_3307		Sama_2915
ABC-type hemin uptake system ATPase component HmuD		15	Shw06923	SO_3675	ANA3_3241			OS155_0946	OS185_1015	OS195_1048	OS223_3344	CN32_0960	W3181_3216	Sput200_0959	Sden_0784				swp_3984	Spea_3333	Shal_3405	Swoo_4010		SVI_3564
extracellular metalloprotease PrtV	core	21	Shw00109	SO_0130	ANA3_0124	MR4_0125	MR7_0119	OS155_4230	OS185_0124	OS195_0129	OS223_0128	CN32_0125	W3181_3947	Sput200_4126	Sden_0094	PV4_3744	Sama_3624	Sfri_0047	swp_5043	Spea_4149	Shal_0094	Swoo_4827	Ssed_4432	SVI_4260
chorismate-pyruvate lyase UbiC	core	21	Shw00110	SO_0131	ANA3_0125	MR4_0126	MR7_0120	OS155_4229	OS185_0125	OS195_0130	OS223_0129	CN32_0126	W3181_3946	Sput200_4125	Sden_0095	PV4_3743	Sama_3623	Sfri_0048	swp_5042	Spea_4148	Shal_0095	Swoo_4826	Ssed_4431	SVI_4259
solute:sodium symporter large subunit		20	Shw02231	SO_2857	ANA3_1575	MR4_1514	MR7_1581	OS155_2638	OS185_2673	OS195_2752	OS223_1711	CN32_2358	W3181_1651	Sput200_2383		PV4_2371	Sama_1523	Sfri_1547	swp_1974	Spea_1696	Shal_2565	Swoo_2838	Ssed_1746	SVI_1689
propionyl-CoA synthetase PrpE		19	Shw01531	SO_1900	ANA3_1675	MR4_2319	MR7_2391	OS155_2826	OS185_2844	OS195_2971	OS223_1532	CN32_1721	W3181_2304	Sput200_1745		PV4_2568	Sama_1364	Sfri_2725	swp_3440	Spea_2795	Shal_2900	Swoo_3221	Ssed_1460
CBS domain containing protein		18	Shw01008	SO_1237	ANA3_1059	MR4_1055	MR7_1120	OS155_3209	OS185_3209	OS195_3348	OS223_1158	CN32_2811	W3181_1200	Sput200_2953	Sden_1962	PV4_2794	Sama_0990	Sfri_2268				Swoo_3522	Ssed_3355	SVI_3246
periplasmic FliL-like protein	core	21	Shw00111	SO_0132	ANA3_0126	MR4_0127	MR7_0121	OS155_4228	OS185_0126	OS195_0131	OS223_0130	CN32_0127	W3181_3945	Sput200_4124	Sden_0096	PV4_3742	Sama_3622	Sfri_0049	swp_5041	Spea_4147	Shal_0096	Swoo_4825	Ssed_4430	SVI_4258
23S rRNA (adenine1618-N6)-methyltransferase RlmF	core	21	Shw00112	SO_0134	ANA3_0127	MR4_0128	MR7_0122	OS155_4227	OS185_0127	OS195_0132	OS223_0131	CN32_0128	W3181_3944	Sput200_4123	Sden_0097	PV4_3741	Sama_3621	Sfri_0050	swp_5039^	Spea_4146	Shal_0097	Swoo_4824	Ssed_4429	SVI_4257
molybdopterin/tungstopterin synthase sulfurylase MoeB	core	21	Shw00115a	SO_0137	ANA3_0130	MR4_0131	MR7_0125	OS155_4224	OS185_0130	OS195_0135	OS223_0134	CN32_0130	W3181_3942	Sput200_4121	Sden_0113	PV4_0047	Sama_0137	Sfri_0096	swp_0165	Spea_0127	Shal_4191	Swoo_4770	Ssed_4378	SVI_4222
transferase hexapeptide repeat containing protein		1											W3181_1470
streptogramin A acetyl transferase SatA		13	Shw01413	SO_1763	ANA3_2692	MR4_2526^	MR7_2593	OS155_1569	OS185_1563	OS195_1600	OS223_2780	CN32_1461	W3181_2641	Sput200_1473			Sama_1384		swp_3307
GNAT family acetyltransferase		17	Shw00153	SO_0192	ANA3_0171	MR4_0171	MR7_0166	OS155_4186	OS185_0169	OS195_0173	OS223_4085	CN32_3547	W3181_3684	Sput200_0409		PV4_0131	Sama_0185			Spea_0158	Shal_4160	Swoo_4716	Ssed_4344
GNAT family acetyltransferase		15	Shw06913	SO_3323	ANA3_1220	MR4_1219	MR7_1290	OS155_2999	OS185_3014	OS195_3157	OS223_1364	CN32_2665	W3181_1346	Sput200_2802			Sama_2371		swp_1444^	Spea_1299	Shal_1361
GNAT family acetyltransferase		20	Shw07239	SO_3324	ANA3_1219	MR4_1218	MR7_1289	OS155_3000	OS185_3015	OS195_3158	OS223_1363	CN32_2666	W3181_1345	Sput200_2803	Sden_1251	PV4_1284		Sfri_1109	swp_1443	Spea_1298	Shal_1360	Swoo_1538	Ssed_1425	SVI_1369
molybdopterin/tungstopterin biosynthesis protein MoeB	core-P	1	Shw00115b																					SVI_4222.1^
GNAT family acetyltransferase		18	Shw07046	SO_4716	ANA3_4074	MR4_3871	MR7_3964	OS155_0085	OS185_4314	OS195_4454	OS223_4259	CN32_3876	W3181_0077	Sput200_0079		PV4_3680	Sama_0127		swp_4975	Spea_4091	Shal_0152	Swoo_0090	Ssed_0127
GNAT family acetyltransferase		16	Shw06959	SO_3831	ANA3_0771	MR4_3167	MR7_0799	OS155_0699	OS185_3612	OS195_3735	OS223_3544	CN32_0805	W3181_3369^	Sput200_0796		PV4_2909	Sama_1100		swp_3888^			Swoo_3678	Ssed_3455
molybdopterin/tungstopterin biosynthesis protein MoeB	core-P	1	Shw00115c																					SVI_4222.2^
GNAT family acetyltransferase		20	Shw01561	SO_1936	ANA3_1715	MR4_1640	MR7_1715	OS155_2510	OS185_2503	OS195_2623	OS223_1841	CN32_2264	W3181_1744	Sput200_2288	Sden_1591	PV4_1660	Sama_1432		swp_2939	Spea_1795	Shal_2483	Swoo_3398	Ssed_3255	SVI_2726
GNAT family acetyltransferase		17	Shw02106	SO_2707	ANA3_2493	MR4_2303	MR7_2373	OS155_1809	OS185_1801	OS195_1848	OS223_2477	CN32_1666	W3181_2359	Sput200_1685	Sden_2677	PV4_1743	Sama_1460					Swoo_1894	Ssed_2744	SVI_2677
molybdopterin/tungstopterin biosynthesis protein MoeB	core-P	1	Shw00115d																					SVI_4223^
GNAT family acetyltransferase		11	Shw06710	SO_3328	ANA3_1216	MR4_1215	MR7_1286	OS155_3003	OS185_3018	OS195_3161	OS223_1360	CN32_2669	W3181_1342	Sput200_2806
GNAT family acetyltransferase		6	Shw06051					OS155_2437	OS185_2430	OS195_2550		CN32_3260	W3181_0681	Sput200_3394
GNAT family acetyltransferase		6	Shw06055		ANA3_0166			OS155_4191	OS185_0164	OS195_0168		CN32_3552	W3181_3689
molybdopterin/tungstopterin biosynthesis protein MoeB	core-P	1	Shw00115e																					SVI_4224^
HAE1 family effllux pump permease component		8	Shw06428	SO_4014				OS155_3734	OS185_0628	OS195_0655	OS223_0651	CN32_3254	W3181_0687	Sput200_3388
RND superfamily efflux pump permease component		20	Shw00777	SO_0945	ANA3_3338	MR4_0788	MR7_3235	OS155_0838	OS185_3529	OS195_3648	OS223_3454	CN32_0885	W3181_3288	Sput200_0881		PV4_0765	Sama_2744	Sfri_0658	swp_4234	Spea_0800	Shal_0854	Swoo_0890	Ssed_0888	SVI_0724
acyl carrier protein		20	Shw07262	SO_4368	ANA3_0344	MR4_0350	MR7_3676	OS155_0342	OS185_0340	OS195_0347	OS223_0350	CN32_0446	W3181_0300	Sput200_0311		PV4_3511	Sama_3379	Sfri_0352	swp_0305	Spea_3888	Shal_0381	Swoo_4596	Ssed_0325	SVI_4092
acyl carrier protein		20	Shw07261	SO_4369	ANA3_0343	MR4_0349	MR7_3677	OS155_0341	OS185_0339	OS195_0346	OS223_0349	CN32_0445	W3181_0299	Sput200_0310		PV4_3512	Sama_3380	Sfri_0351	swp_0304	Spea_3889	Shal_0380	Swoo_4597	Ssed_0324	SVI_4093
molybdopterin/tungstopterin biosynthesis protein MoeB	core-P	1	Shw00115f																					SVI_4224.1^
acyl carrier protein		2	Shw03630									CN32_2623	W3181_1384
molybdopterin/tungstopterin biosynthesis protein MoeB	core-P	1	Shw00115g																					SVI_4225^
acyl-protein synthetase LuxE		2	Shw03633									CN32_2620	W3181_1387
molybdenum cofactor biosynthesis protein MoeA	core	21	Shw00116	SO_0138	ANA3_0131	MR4_0132	MR7_0126	OS155_4223	OS185_0131	OS195_0136	OS223_0135	CN32_0131	W3181_3941	Sput200_4120	Sden_0114	PV4_0046	Sama_0138	Sfri_0097	swp_0166	Spea_0128	Shal_4190	Swoo_4769	Ssed_4377	SVI_4221
COG2827 family putative endonuclease containg a URI domain	core	21	Shw00121	SO_0145	ANA3_0136	MR4_0137	MR7_0131	OS155_4217	OS185_0136	OS195_0141	OS223_0140	CN32_0136	W3181_3936	Sput200_4115	Sden_0115	PV4_0038	Sama_0145	Sfri_0098	swp_0171	Spea_0133	Shal_4185	Swoo_4762	Ssed_4370	SVI_4214
conserved hypothetical lipoprotein	core	21	Shw00124	SO_0150	ANA3_0138	MR4_0143	MR7_0138	OS155_4215	OS185_0140	OS195_0144	OS223_0143	CN32_0141	W3181_3928	Sput200_4110	Sden_0757	PV4_0035	Sama_0820	Sfri_3176	swp_0175	Spea_0135	Shal_4183	Swoo_4759	Ssed_4369	SVI_4212
SAM-dependent methyltransferase type 11	core	21	Shw00125	SO_0151	ANA3_0139	MR4_0144	MR7_0139	OS155_4214	OS185_0141	OS195_0145	OS223_0144	CN32_0142	W3181_3927	Sput200_4109	Sden_2238	PV4_0034	Sama_0150	Sfri_3108	swp_0176^	Spea_0136	Shal_4182	Swoo_4758	Ssed_4368	SVI_4211
redox regulated chaperone HslO	core	21	Shw00132	SO_0163	ANA3_0148	MR4_0153	MR7_0148	OS155_4209	OS185_0146	OS195_0150	OS223_0149	CN32_3570	W3181_3707	Sput200_0388	Sden_0118	PV4_3622	Sama_0166	Sfri_0102	swp_0183	Spea_0141	Shal_4177	Swoo_4737	Ssed_4361	SVI_4204
heat shock protein HslR	core	21	Shw00133	SO_0164	ANA3_0149	MR4_0154	MR7_0149	OS155_4208	OS185_0147	OS195_0151	OS223_0150	CN32_3569	W3181_3706	Sput200_0389	Sden_0119	PV4_3621	Sama_0167	Sfri_0103	swp_0184	Spea_0142	Shal_4176	Swoo_4736	Ssed_4360	SVI_4203
T2aSS secretion system protein GspC	core	21	Shw00134	SO_0165	ANA3_0150	MR4_0155	MR7_0150	OS155_4207	OS185_0148	OS195_0152	OS223_0152	CN32_3568	W3181_3705	Sput200_0390	Sden_0120	PV4_3620	Sama_0168	Sfri_0104	swp_0185	Spea_0143	Shal_4175	Swoo_4735	Ssed_4359	SVI_4202
T2aSS secretion system secretin GspD	core	21	Shw00135	SO_0166	ANA3_0151	MR4_0156	MR7_0151	OS155_4206	OS185_0149	OS195_0153	OS223_0153	CN32_3567	W3181_3704	Sput200_0391	Sden_0121	PV4_3619	Sama_0169	Sfri_0105	swp_0186	Spea_0144	Shal_4174	Swoo_4734	Ssed_4358	SVI_4201
acylphosphatase AcyP		19	Shw01786	SO_2253	ANA3_2291	MR4_1728	MR7_1808	OS155_2408	OS185_2397	OS195_2513	OS223_1950	CN32_2160	W3181_1851	Sput200_1848		PV4_1628	Sama_1328		swp_1753	Spea_1541	Shal_1611	Swoo_1809	Ssed_2835	SVI_2763
T2aSS secretion system assembly ATPase GspE	core	21	Shw00136	SO_0167	ANA3_0152	MR4_0157	MR7_0152	OS155_4205	OS185_0150	OS195_0154	OS223_0154	CN32_3566	W3181_3703	Sput200_0392	Sden_0122	PV4_3618	Sama_0170	Sfri_0106	swp_0187	Spea_0145	Shal_4173	Swoo_4733	Ssed_4357	SVI_4200
T2aSS secretion system inner membrane platform protein GspF	core	21	Shw00137	SO_0168	ANA3_0153	MR4_0158	MR7_0153	OS155_4204	OS185_0151	OS195_0155	OS223_0155	CN32_3565	W3181_3702	Sput200_0393	Sden_0123	PV4_3617	Sama_0171	Sfri_0107	swp_0188	Spea_0146	Shal_4172	Swoo_4732	Ssed_4356	SVI_4199
T2aSS secretion system pseudopilus protein GspG	core	21	Shw00138	SO_0169	ANA3_0154	MR4_0159	MR7_0154	OS155_4203	OS185_0152	OS195_0156	OS223_0156	CN32_3564	W3181_3701	Sput200_0394	Sden_0124	PV4_3616	Sama_0172	Sfri_0108	swp_0189	Spea_0147	Shal_4171	Swoo_4731	Ssed_4355	SVI_4198
T2aSS secretion system pseudopilus protein GspH	core	21	Shw00139	SO_0170	ANA3_0155	MR4_0160	MR7_0155	OS155_4202	OS185_0153	OS195_0157	OS223_0157	CN32_3563	W3181_3700	Sput200_0395	Sden_0125	PV4_3615	Sama_0173	Sfri_0109	swp_0190	Spea_0148	Shal_4170	Swoo_4730	Ssed_4354	SVI_4197
T2aSS secretion system pseudopilus protein GspI	core	21	Shw00140	SO_0171	ANA3_0156	MR4_0161	MR7_0156	OS155_4201	OS185_0154	OS195_0158	OS223_0158	CN32_3562	W3181_3699	Sput200_0396	Sden_0126	PV4_3614	Sama_0174	Sfri_0110	swp_0191	Spea_0149	Shal_4169	Swoo_4729	Ssed_4353	SVI_4196
bifunctional cobinamide kinase/cobinamide phosphate guanylyltransferase CobU		20	Shw00841	SO_1037	ANA3_3276	MR4_0844	MR7_3178	OS155_3362	OS185_0979	OS195_1013	OS223_1001	CN32_2959	W3181_0988	Sput200_3064		PV4_0716	Sama_0764	Sfri_0878	swp_0998	Spea_3378	Shal_3455	Swoo_4082	Ssed_3732	SVI_0658
T2aSS secretion system protein GspJ	core	21	Shw00141	SO_0172	ANA3_0157	MR4_0162	MR7_0157	OS155_4200	OS185_0155	OS195_0159	OS223_0159	CN32_3561	W3181_3698	Sput200_0397	Sden_0127	PV4_3613	Sama_0175	Sfri_0111	swp_0192	Spea_0150	Shal_4168	Swoo_4728	Ssed_4352	SVI_4195
T2aSS secretion system pseudopilus protein GspK	core	21	Shw00142	SO_0173	ANA3_0158	MR4_0163	MR7_0158	OS155_4199	OS185_0156	OS195_0160	OS223_0160	CN32_3560	W3181_3697	Sput200_0398	Sden_0128	PV4_3612	Sama_0176	Sfri_0112	swp_0193	Spea_0151	Shal_4167	Swoo_4727	Ssed_4351	SVI_4194
T2aSS secretion system inner membrane platform protein GspL	core	21	Shw00143	SO_0174	ANA3_0159	MR4_0164	MR7_0159	OS155_4198	OS185_0157	OS195_0161	OS223_0162	CN32_3559	W3181_3696	Sput200_0399	Sden_0129	PV4_3611	Sama_0177	Sfri_0113	swp_0194	Spea_0152	Shal_4166	Swoo_4726	Ssed_4350	SVI_4193
adenylate cyclase CyaA		20	Shw07267	SO_4312	ANA3_0387	MR4_0389	MR7_3637	OS155_3999^	OS185_3977	OS195_4093	OS223_3900	CN32_3586	W3181_3725	Sput200_3599		PV4_0319	Sama_3253	Sfri_0441	swp_0403	Spea_0374	Shal_3916	Swoo_0484	Ssed_4132	SVI_3840
T2aSS secretion system inner membrane platform protein GspM	core	21	Shw00144	SO_0175	ANA3_0160	MR4_0165	MR7_0160	OS155_4197	OS185_0158	OS195_0162	OS223_0163	CN32_3558	W3181_3695	Sput200_0400	Sden_0130	PV4_3610	Sama_0178	Sfri_0114	swp_0195	Spea_0153	Shal_4165	Swoo_4725	Ssed_4349	SVI_4192
adenylosuccinate synthetase		13	Shw01021	SO_1258	ANA3_1072	MR4_1068	MR7_1140	OS155_3193	OS185_3187	OS195_3331	OS223_1180	CN32_2797	W3181_1215	Sput200_2935									Ssed_2259	SVI_2123
ADP ribose diphosphatase NudE		20	Shw00151	SO_0190	ANA3_0169	MR4_0169	MR7_0164	OS155_4188	OS185_0167	OS195_0171		CN32_3549	W3181_3686	Sput200_0407	Sden_0224	PV4_0129	Sama_0183	Sfri_0117	swp_0199	Spea_0156	Shal_4162	Swoo_4718	Ssed_4346	SVI_4189
T2aSS secretion system protein GspN	core	21	Shw00145	SO_0176	ANA3_0161	MR4_0166	MR7_0161	OS155_4196	OS185_0159	OS195_0163	OS223_0164	CN32_3557	W3181_3694	Sput200_0401	Sden_0131	PV4_3609	Sama_0179	Sfri_0115	swp_0196	Spea_0154	Shal_4164	Swoo_4724	Ssed_4348	SVI_4191
HAD-superfamily hydrolase subfamily IA variant 3 protein family YrfG	core	21	Shw00146	SO_0177	ANA3_0162	MR4_0167	MR7_0162	OS155_4195	OS185_0160	OS195_0164	OS223_0165^	CN32_3556	W3181_3693	Sput200_0402	Sden_0222	PV4_0128	Sama_0182	Sfri_0116	swp_0198	Spea_0155	Shal_4163	Swoo_4719	Ssed_4347	SVI_4190
ATPase associated with various cellular activities AAA_5		1											W3181_1155
aerobic glycerol-3-phosphate dehydrogenase GlpD		20	Shw00804	SO_0978	ANA3_3310	MR4_0816	MR7_3207	OS155_0867	OS185_3497	OS195_3620	OS223_3425	CN32_3055	W3181_0890	Sput200_3164	Sden_0369	PV4_0800	Sama_0629		swp_4318	Spea_0752	Shal_0805	Swoo_0935	Ssed_0836	SVI_3576
3'(2')5'-bisphosphate nucleotidase CysQ	core	21	Shw00152a	SO_0191	ANA3_0170	MR4_0170	MR7_0165	OS155_4187	OS185_0168	OS195_0172	OS223_4086^	CN32_3548	W3181_3685	Sput200_0408	Sden_0225	PV4_0130	Sama_0184	Sfri_0118	swp_0200	Spea_0157	Shal_4161	Swoo_4717	Ssed_4345	SVI_4188
methyl-accepting chemotaxis sensory transducer		3	Shw04765									CN32_3109	W3181_0835	Sput200_3219
methyl accepting sensory transducer with PAS sensory domain		17	Shw07006a	SO_3404	ANA3_1150	MR4_1149	MR7_1220	OS155_1238	OS185_1282	OS195_1317	OS223_3073	CN32_2726	W3181_1286	Sput200_2863		PV4_2159	Sama_0532		swp_1991	Spea_1860	Shal_2428		Ssed_2690
chemotaxis signal transduction system methyl accepting sensory transducer with PAS sensory domain		12	Shw00480	SO_0584	ANA3_0582	MR4_0583	MR7_3447	OS155_0543	OS185_3782	OS195_3908	OS223_3725	CN32_3294	W3181_0647	Sput200_3421^								Swoo_4186
AFG1-family ATPase		20	Shw07270	SO_3756	ANA3_0839	MR4_3102	MR7_0870	OS155_3439	OS185_0898	OS195_0932	OS223_0922	CN32_3076	W3181_0869	Sput200_3185	Sden_2522	PV4_0631	Sama_2660	Sfri_3257	swp_0829	Spea_3452^		Swoo_0734	Ssed_3826	SVI_0556
3'(2')5'-bisphosphate nucleotidase CysQ	core-P	18	Shw00152b	SO_1655	ANA3_2791	MR4_2617	MR7_2684	OS155_1474	OS185_1469	OS195_1505	OS223_2878	CN32_1370	W3181_2733	Sput200_1380	Sden_2611	PV4_1427	Sama_2232	Sfri_1320	swp_1639	Spea_1440	Shal_1523
selenophosphate-dependent tRNA 2-selenouridine synthase SelU	core	21	Shw00156	SO_0195	ANA3_0175	MR4_0174	MR7_0169	OS155_4183	OS185_0172	OS195_0176	OS223_4081	CN32_3544	W3181_3681	Sput200_0413	Sden_0227	PV4_0134	Sama_0189	Sfri_0119	swp_0202	Spea_0160	Shal_4158	Swoo_4714	Ssed_4342	SVI_4186
selenophosphate synthase SelD	core	21	Shw00157	SO_0196	ANA3_0176	MR4_0175	MR7_0170	OS155_4182	OS185_0173	OS195_0177	OS223_4080	CN32_3543	W3181_3680	Sput200_0414	Sden_0228	PV4_0135	Sama_0190	Sfri_0120	swp_0203	Spea_0161	Shal_4157	Swoo_4713	Ssed_4341	SVI_4185
fatty acid desaturase Ole1	core	21	Shw00158	SO_0197	ANA3_0177	MR4_0176	MR7_0171	OS155_4181	OS185_0174	OS195_0178	OS223_4079	CN32_3542	W3181_3679	Sput200_0415	Sden_0229	PV4_0136	Sama_0191	Sfri_0123	swp_0204	Spea_0162	Shal_4156	Swoo_4712	Ssed_4340	SVI_4184
transcriptional repressor of fatty acid biosynthesis FabR	core	21	Shw00159	SO_0198	ANA3_0178	MR4_0177	MR7_0172	OS155_4180	OS185_0175	OS195_0179	OS223_4078	CN32_3541	W3181_3678	Sput200_0416	Sden_0230	PV4_0137	Sama_0192	Sfri_0124	swp_0205	Spea_0163	Shal_4155	Swoo_4711	Ssed_4339	SVI_4183
putative NAD(P)H quinone oxidoreductase PIG3 family		18	Shw00526	SO_0640	ANA3_3581	MR4_3411	MR7_0541	OS155_3731	OS185_0631	OS195_0658	OS223_0654	CN32_3252	W3181_0689	Sput200_3386	Sden_0411	PV4_3274	Sama_0533	Sfri_3672				Swoo_0649	Ssed_4023	SVI_3716
NAD+-dependent acetaldehyde dehydrogenase ExaC		19	Shw07126	SO_4480	ANA3_0250	MR4_0249	MR7_3772	OS155_0248	OS185_0248	OS195_0251	OS223_0252	CN32_0364	W3181_0214	Sput200_0222	Sden_2339	PV4_3574	Sama_3435		swp_0216	Spea_3942	Shal_0328	Swoo_2254	Ssed_0269
tRNA (uracil-5-)-methyltransferase TrmA	core	21	Shw00161	SO_0206	ANA3_0179	MR4_0178	MR7_0173	OS155_4178	OS185_0176	OS195_0180	OS223_4076	CN32_3510^	W3181_3677	Sput200_0417	Sden_0231	PV4_0138	Sama_0193	Sfri_0125	swp_0206	Spea_0164	Shal_4154	Swoo_4710	Ssed_4338	SVI_4182
glutamate racemase MurI	core	21	Shw00162	SO_0207	ANA3_0180	MR4_0179	MR7_0174	OS155_4177	OS185_0177	OS195_0181	OS223_4075	CN32_3509	W3181_3676	Sput200_0418	Sden_0232	PV4_0139	Sama_0194	Sfri_0126	swp_0207	Spea_0165	Shal_4153	Swoo_4709	Ssed_4337	SVI_4181
conserved hypothetical Ca-binding lipoprotein		14	Shw01811	SO_2281	ANA3_2267	MR4_1752	MR7_1832	OS155_2384	OS185_2372	OS195_2487	OS223_1975	CN32_2135	W3181_1876	Sput200_1873		PV4_1779					Shal_2385^	Swoo_1957
extracellular serine alkaline protease SapSH		19	Shw07094	SO_3106	ANA3_1443	MR4_1390	MR7_1455	OS155_2779	OS185_2799	OS195_2874	OS223_1578	CN32_2477	W3181_1531	Sput200_2501	Sden_1409	PV4_2443	Sama_2185	Sfri_2692	swp_3159			Swoo_3041	Ssed_1611	SVI_2920
RNA-binding protein	core	21	Shw00163	SO_0208	ANA3_0181	MR4_0180	MR7_0175	OS155_4176	OS185_0178	OS195_0182	OS223_4074	CN32_3508	W3181_3675	Sput200_0419	Sden_0233	PV4_0140	Sama_0195	Sfri_0127	swp_0208	Spea_0166	Shal_4152	Swoo_4708	Ssed_4336	SVI_4180
UDP-N-acetylenolpyruvoylglucosamine reductase MurB	core	21	Shw00164	SO_0213	ANA3_0182	MR4_0181	MR7_0176	OS155_4175	OS185_0179	OS195_0183	OS223_4073	CN32_3776	W3181_0139	Sput200_0148	Sden_0153	PV4_0141	Sama_0196	Sfri_0131	swp_1992	Spea_0167	Shal_4151	Swoo_4707	Ssed_4335	SVI_4179
bifunctional biotin operon repressor/biotin-[acetyl-CoA-carboxylase] ligase BirA	core	21	Shw00165	SO_0214	ANA3_0183	MR4_0182	MR7_0177	OS155_4174	OS185_0180	OS195_0184	OS223_4072	CN32_3775	W3181_0140	Sput200_0149	Sden_0154	PV4_0142	Sama_0197	Sfri_0132	swp_1993	Spea_0168	Shal_4150	Swoo_4706	Ssed_4334	SVI_4178
pantothenate kinase CoaA	core	21	Shw00166	SO_0215	ANA3_0184	MR4_0183	MR7_0178	OS155_4173	OS185_0181	OS195_0185	OS223_4071	CN32_3774	W3181_0141	Sput200_0150	Sden_0156	PV4_0143	Sama_0198	Sfri_0133	swp_1994	Spea_0169	Shal_4149	Swoo_4705	Ssed_4333	SVI_4177
translation elongation factor Tu TufA	core	21	Shw00167a	SO_0229	ANA3_0197	MR4_0197	MR7_0192	OS155_4468	OS185_0194	OS195_0198	OS223_4058	CN32_3761	W3181_0154	Sput200_0163	Sden_0168	PV4_0156	Sama_0211	Sfri_0146	swp_2008	Spea_0182	Shal_4136	Swoo_4692	Ssed_4319	SVI_4164
PhnA domain protein		15	Shw01271	SO_1581	ANA3_2861	MR4_2692	MR7_2760	OS155_1398	OS185_1382	OS195_1421	OS223_2956	CN32_1309	W3181_2794	Sput200_1315			Sama_1091					Swoo_1443	Ssed_1349	SVI_1294
dipeptidase E PepE		15	Shw02126	SO_2730	ANA3_2513	MR4_2352	MR7_2424	OS155_2558	OS185_2596	OS195_2673	OS223_1786	CN32_2335	W3181_1673	Sput200_2361	Sden_2131		Sama_1442	Sfri_1567					Ssed_2771
protein of unknown function DUF3478		16	Shw02257	SO_2890	ANA3_1630	MR4_1563	MR7_1638	OS155_1774	OS185_1767	OS195_1811	OS223_2511	CN32_2331	W3181_1677	Sput200_2357		PV4_2220	Sama_1957					Swoo_2063	Ssed_2602	SVI_2519
putrescine uptake protein PuuP		11	Shw06688	SO_4081	ANA3_3634	MR4_3458	MR7_0492	OS155_3809	OS185_0509	OS195_0530	OS223_0535	CN32_0587	W3181_3585	Sput200_0514
translation elongation factor Tu TufB	core-P	20	Shw00167b	SO_0217	ANA3_0185	MR4_0185	MR7_0180	OS155_4172	OS185_0182	OS195_0186	OS223_4070	CN32_3773	W3181_0142	Sput200_0151		PV4_0144	Sama_0199	Sfri_0134	swp_1995	Spea_0170	Shal_4148	Swoo_4704	Ssed_4332^	SVI_4176
preprotein translocase subunit SecE	core	21	Shw00168	SO_0218	ANA3_0186	MR4_0186	MR7_0181	OS155_4469	OS185_0183	OS195_0187	OS223_4069	CN32_3772	W3181_0143	Sput200_0152	Sden_0157	PV4_0145	Sama_0200	Sfri_0135	swp_1996	Spea_0171	Shal_4147	Swoo_4703	Ssed_4330	SVI_4175
transcription antitermination protein NusG	core	21	Shw00169	SO_0219	ANA3_0187	MR4_0187	MR7_0182	OS155_4470	OS185_0184	OS195_0188	OS223_4068	CN32_3771	W3181_0144	Sput200_0153	Sden_0158	PV4_0146	Sama_0201	Sfri_0136	swp_1997	Spea_0172	Shal_4146	Swoo_4702	Ssed_4329	SVI_4174
50S ribosomal protein L11 RplK	core	21	Shw00170	SO_0220	ANA3_0188	MR4_0188	MR7_0183	OS155_4471	OS185_0185	OS195_0189	OS223_4067	CN32_3770	W3181_0145	Sput200_0154	Sden_0159	PV4_0147	Sama_0202	Sfri_0137	swp_1998	Spea_0173	Shal_4145	Swoo_4701	Ssed_4328	SVI_4173
cold-active zinc metallopeptidase M1 family		11	Shw01606	SO_1997	ANA3_2457	MR4_2267	MR7_2339	OS155_2589	OS185_2628	OS195_2703	OS223_1757	CN32_2314	W3181_1694	Sput200_2340
50S ribosomal protein L1 RplA	core	21	Shw00171	SO_0221	ANA3_0189	MR4_0189	MR7_0184	OS155_4472	OS185_0186	OS195_0190	OS223_4066	CN32_3769	W3181_0146	Sput200_0155	Sden_0160	PV4_0148	Sama_0203	Sfri_0138	swp_1999	Spea_0174	Shal_4144	Swoo_4700	Ssed_4327	SVI_4172
nucleotide sugar aminotransferase VioA		2	Shw03640			MR4_1321							W3181_1468
50S ribosomal protein L10 RplJ	core	21	Shw00172	SO_0222	ANA3_0190	MR4_0190	MR7_0185	OS155_4473	OS185_0187	OS195_0191	OS223_4065	CN32_3768	W3181_0147	Sput200_0156	Sden_0161	PV4_0149	Sama_0204	Sfri_0139	swp_2000	Spea_0175	Shal_4143	Swoo_4699	Ssed_4326	SVI_4171
50S ribosomal protein L7/L12 RplL	core	21	Shw00173	SO_0223	ANA3_0191	MR4_0191	MR7_0186	OS155_4474	OS185_0188	OS195_0192	OS223_4064	CN32_3767	W3181_0148	Sput200_0157	Sden_0162	PV4_0150	Sama_0205	Sfri_0140	swp_2002	Spea_0176	Shal_4142	Swoo_4698	Ssed_4325	SVI_4170
PRC-barrel domain protein		3	Shw04739									CN32_1790	W3181_2235	Sput200_2204
DNA-directed RNA polymerase beta subunit RpoB	core	21	Shw00174	SO_0224	ANA3_0192	MR4_0192	MR7_0187	OS155_4463	OS185_0189	OS195_0193	OS223_4063	CN32_3766	W3181_0149	Sput200_0158	Sden_0163	PV4_0151	Sama_0206	Sfri_0141	swp_2003	Spea_0177	Shal_4141	Swoo_4697	Ssed_4324	SVI_4169
DNA-directed RNA polymerase beta' subunit RpoC	core	21	Shw00175	SO_0225	ANA3_0193	MR4_0193	MR7_0188	OS155_4464	OS185_0190	OS195_0194	OS223_4062	CN32_3765	W3181_0150	Sput200_0159	Sden_0164	PV4_0152	Sama_0207	Sfri_0142	swp_2004	Spea_0178	Shal_4140	Swoo_4696	Ssed_4323	SVI_4168
major facilitator transporter		3	Shw04737									CN32_1815	W3181_2195^	Sput200_2177^
30S ribosomal protein S12p RpsL	core	21	Shw00176	SO_0226	ANA3_0194	MR4_0194	MR7_0189	OS155_4465	OS185_0191	OS195_0195	OS223_4061	CN32_3764	W3181_0151	Sput200_0160	Sden_0165	PV4_0153	Sama_0208	Sfri_0143	swp_2005	Spea_0179	Shal_4139	Swoo_4695	Ssed_4322	SVI_4167
30S ribosomal protein S7 RpsG	core	21	Shw00177	SO_0227	ANA3_0195	MR4_0195	MR7_0190	OS155_4466	OS185_0192	OS195_0196	OS223_4060	CN32_3763	W3181_0152	Sput200_0161	Sden_0166	PV4_0154	Sama_0209	Sfri_0144	swp_2006	Spea_0180	Shal_4138	Swoo_4694	Ssed_4321	SVI_4166
translation elongation factor G FusA	core	21	Shw00178a	SO_0228	ANA3_0196	MR4_0196	MR7_0191	OS155_4467	OS185_0193	OS195_0197	OS223_4059	CN32_3762	W3181_0153	Sput200_0162	Sden_0167	PV4_0155	Sama_0210	Sfri_0145	swp_2007	Spea_0181	Shal_4137	Swoo_4693	Ssed_4320	SVI_4165
SAM-depdendent sulfatase maturase		3	Shw04696									CN32_0737^	W3181_3436	Sput200_0667
translation elongation factor G FusA-like	core	21	Shw00178b	SO_0842	ANA3_3436	MR4_0698	MR7_3324	OS155_3515	OS185_0820	OS195_0855	OS223_0843	CN32_3154	W3181_0789	Sput200_3266	Sden_2958	PV4_1872	Sama_0584	Sfri_0550	swp_2934	Spea_1799	Shal_2479	Swoo_2198	Ssed_2409	SVI_1943
30S ribosomal protein S10 RpsJ	core	21	Shw00180	SO_0230	ANA3_0198	MR4_0198	MR7_0193	OS155_4171	OS185_0195	OS195_0199	OS223_4057	CN32_3760	W3181_0155	Sput200_0164	Sden_0169	PV4_0157	Sama_0212	Sfri_0147	swp_2010	Spea_0183	Shal_4135	Swoo_4691	Ssed_4318	SVI_4163
50S ribosomal protein L3 RplC	core	21	Shw00181	SO_0231	ANA3_0199	MR4_0199	MR7_0194	OS155_4170	OS185_0196	OS195_0200	OS223_4056	CN32_3759	W3181_0156	Sput200_0165	Sden_0170	PV4_0158	Sama_0213	Sfri_0148	swp_2011	Spea_0184	Shal_4134	Swoo_4690	Ssed_4317	SVI_4162
50S ribosomal protein L4 RplD	core	21	Shw00182	SO_0232	ANA3_0200	MR4_0200	MR7_0195	OS155_4169	OS185_0197	OS195_0201	OS223_4055	CN32_3758	W3181_0157	Sput200_0166	Sden_0171	PV4_0159	Sama_0214	Sfri_0149	swp_2012	Spea_0185	Shal_4133	Swoo_4689	Ssed_4316	SVI_4161
50S ribosomal protein L23 RplW	core	21	Shw00183	SO_0233	ANA3_0201	MR4_0201	MR7_0196	OS155_4168	OS185_0198	OS195_0202	OS223_4054	CN32_3757	W3181_0158	Sput200_0167	Sden_0172	PV4_0160	Sama_0215	Sfri_0150	swp_2013	Spea_0186	Shal_4132	Swoo_4688	Ssed_4315	SVI_4160
50S ribosomal protein L2 RplB	core	21	Shw00184	SO_0234	ANA3_0202	MR4_0202	MR7_0197	OS155_4167	OS185_0199	OS195_0203	OS223_4053	CN32_3756	W3181_0159	Sput200_0168	Sden_0173	PV4_0161	Sama_0216	Sfri_0151	swp_2014	Spea_0187	Shal_4131	Swoo_4687	Ssed_4314	SVI_4159
30S ribosomal protein S19 RpsS	core	21	Shw00185	SO_0235	ANA3_0203	MR4_0203	MR7_0198	OS155_4166	OS185_0200	OS195_0204	OS223_4052	CN32_3755	W3181_0160	Sput200_0169	Sden_0174	PV4_0162	Sama_0217	Sfri_0152	swp_2015	Spea_0188	Shal_4130	Swoo_4686	Ssed_4313	SVI_4158
50S ribosomal protein L22 RplV	core	21	Shw00186	SO_0236	ANA3_0204	MR4_0204	MR7_0199	OS155_4165	OS185_0201	OS195_0205	OS223_4051	CN32_3754	W3181_0161	Sput200_0170	Sden_0175	PV4_0163	Sama_0218	Sfri_0153	swp_2016	Spea_0189	Shal_4129	Swoo_4685	Ssed_4312	SVI_4157
lysine-sensitive monofunctional aspartokinase LysC family		12	Shw06771	SO_3427	ANA3_1129	MR4_1128	MR7_1199	OS155_3114	OS185_3123	OS195_3266	OS223_1251	CN32_2744	W3181_1268	Sput200_2882			Sama_1049
30S ribosomal protein S3 RpsC	core	21	Shw00187	SO_0237	ANA3_0205	MR4_0205	MR7_0200	OS155_4164	OS185_0202	OS195_0206	OS223_4050	CN32_3753	W3181_0162	Sput200_0171	Sden_0176	PV4_0164	Sama_0219	Sfri_0154	swp_2017	Spea_0190	Shal_4128	Swoo_4684	Ssed_4311	SVI_4156
aspartyl/asparaginyl beta-hydroxylase family protein		8	Shw00147	SO_0179	ANA3_0163			OS155_4194	OS185_0161	OS195_0165		CN32_3555	W3181_3692	Sput200_0403
50S ribosomal protein L16 RplP	core	21	Shw00188	SO_0238	ANA3_0206	MR4_0206	MR7_0201	OS155_4163	OS185_0203	OS195_0207	OS223_4049	CN32_3752	W3181_0163	Sput200_0172	Sden_0177	PV4_0165	Sama_0220	Sfri_0155	swp_2018	Spea_0191	Shal_4127	Swoo_4683	Ssed_4310	SVI_4155
putative ATPase DUF853 family		11	Shw00377	SO_0459	ANA3_0459	MR4_0463	MR7_3566	OS155_0435	OS185_3899	OS195_4022	OS223_3826	CN32_3379	W3181_0564	Sput200_3509
50S ribosomal protein L29 RpmC	core	21	Shw00189	SO_0239	ANA3_0207	MR4_0207	MR7_0202	OS155_4162	OS185_0204	OS195_0208	OS223_4048	CN32_3751	W3181_0164	Sput200_0173	Sden_0178	PV4_0166	Sama_0221	Sfri_0156	swp_2019	Spea_0192	Shal_4126	Swoo_4682	Ssed_4309	SVI_4154
30S ribosomal protein S17 RpsQ	core	21	Shw00190	SO_0240	ANA3_0208	MR4_0208	MR7_0203	OS155_4161	OS185_0205	OS195_0209	OS223_4047	CN32_3750	W3181_0165	Sput200_0174	Sden_0179	PV4_0167	Sama_0222	Sfri_0157	swp_2020	Spea_0193	Shal_4125	Swoo_4681	Ssed_4308	SVI_4153
lipoprotein of unknown function DUF2799		12	Shw06746	SO_3974	ANA3_0661	MR4_0662	MR7_3360	OS155_3679	OS185_0674	OS195_0705	OS223_0695	CN32_0705	W3181_3468	Sput200_0635									Ssed_0675
50S ribosomal protein L14 RplN	core	21	Shw00191	SO_0241	ANA3_0209	MR4_0209	MR7_0204	OS155_4160	OS185_0206	OS195_0210	OS223_4046	CN32_3749	W3181_0166	Sput200_0175	Sden_0180	PV4_0168	Sama_0223	Sfri_0158	swp_2021	Spea_0194	Shal_4124	Swoo_4680	Ssed_4307	SVI_4152
50S ribosomal protein L24 RplX	core	21	Shw00192	SO_0242	ANA3_0210	MR4_0210	MR7_0205	OS155_4159	OS185_0207	OS195_0211	OS223_4045	CN32_3748	W3181_0167	Sput200_0176	Sden_0181	PV4_0169	Sama_0224	Sfri_0159	swp_2022	Spea_0195	Shal_4123	Swoo_4679	Ssed_4306	SVI_4151
50S ribosomal protein L5 RplE	core	21	Shw00193	SO_0243	ANA3_0211	MR4_0211	MR7_0206	OS155_4158	OS185_0208	OS195_0212	OS223_4044	CN32_3747	W3181_0168	Sput200_0177	Sden_0182	PV4_0170	Sama_0225	Sfri_0160	swp_2023	Spea_0196	Shal_4122	Swoo_4678	Ssed_4305	SVI_4150
30S ribosomal protein S14 RpsN	core	21	Shw00194	SO_0244	ANA3_0212	MR4_0212	MR7_0207	OS155_4157	OS185_0209	OS195_0213	OS223_4043	CN32_3746	W3181_0169	Sput200_0178	Sden_0183	PV4_0171	Sama_0226	Sfri_0161	swp_2024	Spea_0197	Shal_4121	Swoo_4677	Ssed_4304	SVI_4149
DNA helicase II UvrD		2	Shw02831										W3181_0735									Swoo_0596
30S ribosomal protein S8 RpsH	core	21	Shw00195	SO_0245	ANA3_0213	MR4_0213	MR7_0208	OS155_4156	OS185_0210	OS195_0214	OS223_4042	CN32_3745	W3181_0170	Sput200_0179	Sden_0184	PV4_0172	Sama_0227	Sfri_0162	swp_2025	Spea_0198	Shal_4120	Swoo_4676	Ssed_4303	SVI_4148
50S ribosomal protein L6 RplF	core	21	Shw00196	SO_0246	ANA3_0214	MR4_0214	MR7_0209	OS155_4155	OS185_0211	OS195_0215	OS223_4041	CN32_3744	W3181_0171	Sput200_0180	Sden_0185	PV4_0173	Sama_0228	Sfri_0163	swp_2026	Spea_0199	Shal_4119	Swoo_4675	Ssed_4302	SVI_4147
ATP-dependent DNA helicase RecQ family		19	Shw01881	SO_2380	ANA3_1999	MR4_1946	MR7_2030	OS155_2097	OS185_2260	OS195_2377	OS223_2085	CN32_2025	W3181_1988	Sput200_1985	Sden_1782			Sfri_1924	swp_2597	Spea_2238	Shal_2222	Swoo_2292	Ssed_2318	SVI_2052
50S ribosomal protein L18 RplR	core	21	Shw00197	SO_0247	ANA3_0215	MR4_0215	MR7_0210	OS155_4154	OS185_0212	OS195_0216	OS223_4040	CN32_3743	W3181_0172	Sput200_0181	Sden_0186	PV4_0174	Sama_0229	Sfri_0164	swp_2027	Spea_0200	Shal_4118	Swoo_4674	Ssed_4301	SVI_4146
30S ribosomal protein S5 RpsE	core	21	Shw00198	SO_0248	ANA3_0216	MR4_0216	MR7_0211	OS155_4153	OS185_0213	OS195_0217	OS223_4039	CN32_3742	W3181_0173	Sput200_0182	Sden_0187	PV4_0175	Sama_0230	Sfri_0165	swp_2028	Spea_0201	Shal_4117	Swoo_4673	Ssed_4300	SVI_4145
DNA ligase ATP-dependent		20	Shw01755	SO_2204	ANA3_2401	MR4_2191	MR7_2268	OS155_1852	OS185_1838	OS195_1886	OS223_2439	CN32_1748	W3181_2277	Sput200_1775		PV4_1587	Sama_1995	Sfri_1484	swp_3085	Spea_2511	Shal_1741	Swoo_1990	Ssed_2639	SVI_2562
50S ribosomal protein L30 RpmD	core	21	Shw00199	SO_0249	ANA3_0217	MR4_0217	MR7_0212	OS155_4152	OS185_0214	OS195_0218	OS223_4038	CN32_3741	W3181_0174	Sput200_0183	Sden_0188	PV4_0176	Sama_0231	Sfri_0166	swp_2029	Spea_0202	Shal_4116	Swoo_4672	Ssed_4299.1	SVI_4144
50S ribosomal protein L15 RplO	core	21	Shw00200	SO_0250	ANA3_0218	MR4_0218	MR7_0213	OS155_4151	OS185_0215	OS195_0219	OS223_4037	CN32_3740	W3181_0175	Sput200_0184	Sden_0189	PV4_0177	Sama_0232	Sfri_0167	swp_2030	Spea_0203	Shal_4115	Swoo_4671	Ssed_4299	SVI_4143
preprotein translocase subunit SecY	core	21	Shw00201	SO_0251	ANA3_0219	MR4_0219	MR7_0214	OS155_4150	OS185_0216	OS195_0220	OS223_4036	CN32_3739	W3181_0176	Sput200_0185	Sden_0190	PV4_0178	Sama_0233	Sfri_0168	swp_2031	Spea_0204	Shal_4114	Swoo_4670	Ssed_4298	SVI_4142
50S ribosomal protein L36 RpmJ	core	21	Shw00202	SO_0252	ANA3_0220	MR4_0220	MR7_0215	OS155_4149	OS185_0217	OS195_0220.1	OS223_4035	CN32_3738	W3181_0177	Sput200_0186	Sden_0191	PV4_0179	Sama_0234	Sfri_0169	swp_2032	Spea_0205	Shal_4113.1	Swoo_4669	Ssed_4297.1	SVI_4141
two component signal transduction system histidine kinase with GAF sensory domain YehU		18	Shw02201	SO_2822	ANA3_2593	MR4_2431	MR7_2501	OS155_1674	OS185_1659	OS195_1696	OS223_2684	CN32_1549	W3181_2550	Sput200_1566		PV4_2328	Sama_1282	Sfri_2433		Spea_1480	Shal_1564	Swoo_1766	Ssed_2882
periplasmic substrate binding protein family 3		7	Shw06193					OS155_3858	OS185_0461	OS195_0482	OS223_0485	CN32_0537	W3181_3635	Sput200_0461
periplasmic substrate binding protein family 3		4	Shw05422							OS195_3796		CN32_1802	W3181_2223	Sput200_2192
30S ribosomal protein S13 RpsM	core	21	Shw00203	SO_0253	ANA3_0221	MR4_0221	MR7_0216	OS155_4148	OS185_0218	OS195_0221	OS223_4034	CN32_3737	W3181_0178	Sput200_0187	Sden_0192	PV4_0180	Sama_0235	Sfri_0170	swp_2033	Spea_0206	Shal_4113	Swoo_4668	Ssed_4297	SVI_4140
glycoside hydrolase family 73		20	Shw01857	SO_2352	ANA3_2119	MR4_2018	MR7_1957	OS155_2213	OS185_2158	OS195_2208	OS223_2226	CN32_1947	W3181_2058	Sput200_2042		PV4_1997	Sama_1803	Sfri_2022	swp_2584	Spea_2226	Shal_2209	Swoo_2413	Ssed_2223	SVI_2159
FeS assembly protein IscX		19	Shw01804	SO_2271	ANA3_2273	MR4_1746	MR7_1826	OS155_2390	OS185_2379	OS195_2495	OS223_1968	CN32_2142	W3181_1869	Sput200_1866	Sden_0277	PV4_2311			swp_1702	Spea_1496	Shal_1578	Swoo_1782	Ssed_2863	SVI_1597
OprD family outer membrane porin		7	Shw06173				MR7_2788		OS185_1155			CN32_3385	W3181_0558	Sput200_3515		PV4_3175		Sfri_3692
glycosyl transferase family 2		1											W3181_0057
30S ribosomal protein S11 RpsK	core	21	Shw00204	SO_0254	ANA3_0222	MR4_0222	MR7_0217	OS155_4147	OS185_0219	OS195_0222	OS223_4033	CN32_3736	W3181_0179	Sput200_0188	Sden_0193	PV4_0181	Sama_0236	Sfri_0171	swp_2034	Spea_0207	Shal_4112	Swoo_4667	Ssed_4296	SVI_4139
class D carbapenem-hydrolyzing beta-lactamase BlaA		14	Shw00682	SO_0837	ANA3_3440	MR4_0694	MR7_3328	OS155_3522	OS185_0813	OS195_0845	OS223_0838	CN32_3157	W3181_0786	Sput200_3270		PV4_3220				Spea_2637	Shal_2710
class C beta-lactamase AmpC		11	Shw01887	SO_2388	ANA3_1990	MR4_1937	MR7_2039	OS155_2086	OS185_2266	OS195_2383	OS223_2079	CN32_2029	W3181_1984	Sput200_1981
esterase with B-lactamase fold EstBL		3	Shw04735									CN32_1817	W3181_2193	Sput200_2175
transcriptional regulator of bicarbonate utilization LysR family		13	Shw06819	SO_3757	ANA3_0835	MR4_3106	MR7_0866	OS155_3442	OS185_0896	OS195_0930	OS223_0920	CN32_3083	W3181_0861	Sput200_3192		PV4_1245	Sama_0693
putative NADPH-dependent quinone oxidoreductase		12	Shw00326	SO_0401	ANA3_0406	MR4_0407	MR7_3618	OS155_3932	OS185_3957	OS195_4073	OS223_3880	CN32_3436	W3181_0503	Sput200_3574				Sfri_1405
TonB1 energy transduction system for heme uptake inner membrane component ExbD		15	Shw06926	SO_3672	ANA3_3238			OS155_0949	OS185_1018	OS195_1051	OS223_3341	CN32_0963	W3181_3204^	Sput200_0962	Sden_0787				swp_3981	Spea_3330	Shal_3402	Swoo_4007		SVI_3561
glyoxalase family protein		11	Shw01390	SO_1734	ANA3_2721	MR4_2554	MR7_2621	OS155_1544	OS185_1540	OS195_1574	OS223_2806	CN32_1439	W3181_2660	Sput200_1452
30S ribosomal protein S4 RpsD	core	21	Shw00205	SO_0255	ANA3_0223	MR4_0223	MR7_0218	OS155_4146	OS185_0220	OS195_0223	OS223_4032	CN32_3735	W3181_0180	Sput200_0189	Sden_0194	PV4_0182	Sama_0237	Sfri_0172	swp_2035	Spea_0208	Shal_4111	Swoo_4666	Ssed_4295	SVI_4138
trypsin-like serine proteases typically periplasmic contain C-terminal PDZ domain-like		4	Shw05401									CN32_0421	W3181_0275	Sput200_0285			Sama_3400
DNA-directed RNA polymerase alpha subunit RpoA	core	21	Shw00206	SO_0256	ANA3_0224	MR4_0224	MR7_0219	OS155_4145	OS185_0221	OS195_0224	OS223_4031	CN32_3734	W3181_0181	Sput200_0190	Sden_0195	PV4_0183	Sama_0238	Sfri_0173	swp_2036	Spea_0209	Shal_4110	Swoo_4665	Ssed_4294	SVI_4137
50S ribosomal protein L17 RplQ	core	21	Shw00207	SO_0257	ANA3_0225	MR4_0225	MR7_0220	OS155_4144	OS185_0222	OS195_0225	OS223_4030	CN32_3733	W3181_0182	Sput200_0191	Sden_0196	PV4_0184	Sama_0239	Sfri_0174	swp_2037	Spea_0210	Shal_4109	Swoo_4664	Ssed_4293	SVI_4136
ABC-type heme export system chaperone component CcmE	core	21	Shw00208	SO_0259	ANA3_0227	MR4_0227	MR7_0222	OS155_0224	OS185_0224	OS195_0227	OS223_4028	CN32_3731	W3181_0184	Sput200_0192	Sden_3573	PV4_0186	Sama_0241	Sfri_0175	swp_2039	Spea_0211	Shal_4108	Swoo_4663	Ssed_4291	SVI_4134
ABC-type heme export system CcmE-interacting component CcmD	core	21	Shw00209	SO_0260	ANA3_0228	MR4_0228	MR7_0223	OS155_0225	OS185_0225	OS195_0228	OS223_4027	CN32_3730	W3181_0185	Sput200_0193	Sden_3572	PV4_0187	Sama_0242	Sfri_0176	swp_2040	Spea_0212	Shal_4107	Swoo_4662	Ssed_4290	SVI_4133
type II restriction-modification system CTGCAG-specific restriction endonuclease		1	Shw03416a													PV4_0992
type II restriction-modification system CTGCAG-specific restriction endonuclease		1	Shw03416b										W3181_4075
C4-dicarboxylate-responsive two component Sigma54-dependent signal transduction system response regulator DctD		16	Shw06957	SO_3138	ANA3_1412	MR4_1359	MR7_1424	OS155_2810	OS185_2828	OS195_2953	OS223_1548	CN32_2504	W3181_1504	Sput200_2533		PV4_1442	Sama_2213	Sfri_2719				Swoo_1722	Ssed_2912
ABC-type heme export system permease component 2 CcmC	core	21	Shw00210	SO_0261	ANA3_0229	MR4_0229	MR7_0224	OS155_0226	OS185_0226	OS195_0229	OS223_4026	CN32_3729	W3181_0186	Sput200_0194	Sden_3571	PV4_0188	Sama_0243	Sfri_0177	swp_2041	Spea_0213	Shal_4106	Swoo_4661	Ssed_4289	SVI_4132
transcriptional regulator Crp/Fnr family		4	Shw02012	SO_2551								CN32_1786	W3181_2239^	Sput200_2208
cAMP binding protein		4	Shw02011	SO_2550								CN32_1787	W3181_2238	Sput200_2207
ABC-type heme export system permease component 1 CcmB	core	21	Shw00211	SO_0262	ANA3_0230	MR4_0230	MR7_0225	OS155_0227	OS185_0227	OS195_0230	OS223_4025	CN32_3728	W3181_0187	Sput200_0195	Sden_3570	PV4_0189	Sama_0244	Sfri_0178	swp_2042	Spea_0214	Shal_4105	Swoo_4660	Ssed_4288	SVI_4131
ABC-type heme export system ATPase component CcmA	core	21	Shw00212	SO_0263	ANA3_0231	MR4_0231	MR7_0226	OS155_0228	OS185_0228	OS195_0231	OS223_4024	CN32_3727	W3181_0188	Sput200_0196	Sden_3569	PV4_0190	Sama_0245	Sfri_0179	swp_2043	Spea_0215	Shal_4104	Swoo_4659	Ssed_4287	SVI_4130
periplasmic monoheme cytochrome c5 ScyA	core	21	Shw00213	SO_0264	ANA3_0232	MR4_0232	MR7_0227	OS155_0229	OS185_0229	OS195_0232	OS223_4023	CN32_3726	W3181_0189	Sput200_0197	Sden_3568	PV4_0191	Sama_0246	Sfri_0180	swp_2044	Spea_0216	Shal_4103	Swoo_4658	Ssed_4286	SVI_4129
apo-cytochrome c chaperone CcmI	core	21	Shw00214	SO_0265	ANA3_0233	MR4_0233	MR7_0228	OS155_0230	OS185_0230	OS195_0233	OS223_4022	CN32_3725	W3181_0190	Sput200_0198	Sden_3567	PV4_0192	Sama_0247	Sfri_0181	swp_2045	Spea_0217	Shal_4102	Swoo_4657	Ssed_4285	SVI_4128
cytochrome c synthetase cytochrome b containing quinol-haem oxidoreductase subunit CcmF	core	21	Shw00215	SO_0266	ANA3_0234	MR4_0234	MR7_0229	OS155_0231	OS185_0231	OS195_0234	OS223_4021	CN32_3724	W3181_0191	Sput200_0199	Sden_3566	PV4_0193	Sama_0248	Sfri_0182	swp_2046	Spea_0218	Shal_4101	Swoo_4656	Ssed_4284	SVI_4127
periplasmic C-terminal peptidase S41 family		20	Shw00046	SO_0047	ANA3_0049	MR4_0043	MR7_0041	OS155_4334	OS185_0041	OS195_0045	OS223_0045	CN32_0038	W3181_4040	Sput200_4224	Sden_3700	PV4_3808	Sama_0058		swp_0075	Spea_4219	Shal_0041	Swoo_4879	Ssed_4472	SVI_4308
heme-dependent catalase SrpA		13	Shw01419	SO_1773^	ANA3_2683	MR4_2517	MR7_2585	OS155_1577	OS185_1572	OS195_1606	OS223_2771	CN32_1472	W3181_2629	Sput200_1482			Sama_0750					Swoo_4923
heme-dependent catalase KatE		3	Shw04690									CN32_0590	W3181_3582	Sput200_0517
bifunctional catalase/peroxidase HPI KatG		15	Shw06914a	SO_4405	ANA3_0306	MR4_0311	MR7_3713	OS155_0875	OS185_3489	OS195_3612	OS223_3414	CN32_0415	W3181_0269	Sput200_0279	Sden_1384		Sama_3270	Sfri_1917			Shal_1888
heavy metal efflux pump outer membrane secretin component CzcC family		3	Shw04795a									CN32_0227	W3181_1167	Sput200_3922
protein of unknown function DUF21 with CBS domain		20	Shw07238	SO_3316	ANA3_1225	MR4_1224	MR7_1295	OS155_2994	OS185_3009	OS195_3152	OS223_1369	CN32_2656	W3181_1351	Sput200_2797		PV4_1286	Sama_2369	Sfri_1112	swp_1446	Spea_1301	Shal_1363	Swoo_1540	Ssed_1428	SVI_1371
Cd(II)/Pb(II)-responsive transcriptional regulator MerR family		3	Shw04793a									CN32_0230	W3181_1170	Sput200_3919
transcriptional regulator of heavy metal efflux facilitator		3										CN32_0194	W3181_0413	Sput200_2581
heavy-metal responsive transcriptional regulator		2										CN32_0220	W3181_0438
heavy-metal responsive transcriptional regulator		1											W3181_0521
cytochrome c maturation system membrane anchored thioredoxin CcmG	core	21	Shw00216	SO_0267	ANA3_0235	MR4_0235	MR7_0230	OS155_0232	OS185_0232	OS195_0235	OS223_4020	CN32_3723	W3181_0192	Sput200_0200	Sden_3565	PV4_0194	Sama_0249	Sfri_0183	swp_2047	Spea_0219	Shal_4100	Swoo_4655	Ssed_4283	SVI_4126
CDP-glycerol glycerophosphotransferase family protein		12	Shw06758	SO_4680	ANA3_4098	MR4_3894	MR7_3986		OS185_4334	OS195_4474	OS223_4279	CN32_3893	W3181_0056	Sput200_0062						Spea_0114	Shal_4208
cytochrome c synthetase subunit CcmH	core	21	Shw00217	SO_0268	ANA3_0236	MR4_0236	MR7_0231	OS155_0233	OS185_0233	OS195_0236	OS223_4019	CN32_3722	W3181_0193	Sput200_0201	Sden_3564	PV4_0195	Sama_0250	Sfri_0184	swp_2048	Spea_0220	Shal_4099	Swoo_4654	Ssed_4282	SVI_4125
thiol-disulphide oxidoreductase DCC family		12	Shw00630	SO_0771	ANA3_3508	MR4_3338	MR7_0615	OS155_0610	OS185_3684	OS195_3808	OS223_3626	CN32_3218	W3181_0723	Sput200_3352				Sfri_3164
nicotinamide deamidase PncC	core	21	Shw00219	SO_0272	ANA3_3908	MR4_3712	MR7_0233	OS155_4127	OS185_4098	OS195_4216	OS223_4017	CN32_3720	W3181_3863	Sput200_4033	Sden_0246	PV4_0198	Sama_0252	Sfri_0186	swp_2051	Spea_0223	Shal_4097	Swoo_0325	Ssed_4280	SVI_4022
lipoprotein of unknown function DUF1439	core	21	Shw00220	SO_0273	ANA3_3907	MR4_3711	MR7_0234	OS155_4126	OS185_4097	OS195_4215	OS223_4016	CN32_3719	W3181_3862	Sput200_4032	Sden_0247	PV4_0199	Sama_0253	Sfri_0188	swp_2052	Spea_0224	Shal_4096	Swoo_0326	Ssed_4279	SVI_4021
phosphoenolpyruvate carboxylase Ppc	core	21	Shw00221	SO_0274	ANA3_3906	MR4_3710	MR7_0235	OS155_4125	OS185_4096	OS195_4214	OS223_4015	CN32_3718	W3181_3861	Sput200_4030	Sden_0248	PV4_0200	Sama_0254	Sfri_0189	swp_2053	Spea_0225	Shal_4095	Swoo_0327	Ssed_4278	SVI_4020
N-acetyl-gamma-glutamyl-phosphate reductase ArgC	core	21	Shw00222	SO_0275	ANA3_3905	MR4_3709	MR7_0236	OS155_4124	OS185_4095	OS195_4213	OS223_4014	CN32_3717	W3181_3860	Sput200_4029	Sden_0250	PV4_0202	Sama_0256	Sfri_0191	swp_2055	Spea_0227	Shal_4093	Swoo_0329	Ssed_4276	SVI_4018
acetylglutamate kinase ArgB	core	21	Shw00223	SO_0276	ANA3_3904	MR4_3708	MR7_0237	OS155_4123	OS185_4094	OS195_4212	OS223_4013	CN32_3716	W3181_3859	Sput200_4028	Sden_0251	PV4_0203	Sama_0257	Sfri_0192	swp_2056	Spea_0228	Shal_4092	Swoo_0330	Ssed_4275	SVI_4017
ornithine carbamoyltransferase ArgF	core	21	Shw00224	SO_0277	ANA3_3903	MR4_3707	MR7_0238	OS155_4122	OS185_4093	OS195_4211	OS223_4012	CN32_3715	W3181_3858	Sput200_4027	Sden_0252	PV4_0204	Sama_0258	Sfri_0193	swp_2057	Spea_0229	Shal_4091	Swoo_0331	Ssed_4274	SVI_4016
family C40 peptidase lipoprotein NlpC		20	Shw00057	SO_0061	ANA3_0063	MR4_0061	MR7_0059	OS155_4296	OS185_0058	OS195_0063	OS223_0062	CN32_0052	W3181_4026	Sput200_4210	Sden_3689		Sama_0069	Sfri_3992	swp_0100	Spea_4200	Shal_0052	Swoo_4872	Ssed_4465	SVI_4301
cell-cell signaling protein C-factor		13	Shw06803	SO_4170	ANA3_3705	MR4_3527	MR7_0428	OS155_3873	OS185_0440	OS195_0457	OS223_0466	CN32_0523	W3181_3647	Sput200_0448			Sama_2496					Swoo_1370
argininosuccinate synthase ArgG	core	21	Shw00225	SO_0278	ANA3_3902	MR4_3706	MR7_0239	OS155_4121	OS185_4092	OS195_4210	OS223_4011	CN32_3714	W3181_3857	Sput200_4026	Sden_0253	PV4_0205	Sama_0259	Sfri_0194	swp_2058	Spea_0230	Shal_4090	Swoo_0332	Ssed_4273	SVI_4015
argininosuccinate lyase ArgH	core	21	Shw00226	SO_0279	ANA3_3901	MR4_3705	MR7_0240	OS155_4120	OS185_4091	OS195_4209	OS223_4010	CN32_3713	W3181_3856	Sput200_4025	Sden_0254	PV4_0206	Sama_0260	Sfri_0195	swp_2059	Spea_0231	Shal_4089	Swoo_0333	Ssed_4272	SVI_4014
chemotaxis response regulator CheV		10	Shw06567					OS155_3194	OS185_3188	OS195_3332	OS223_1179	CN32_2798	W3181_1214	Sput200_2936								Swoo_4442	Ssed_0508	SVI_3920
chemotaxis signal transduction system CheY dephosphorylase CheX		18	Shw07040	SO_3915	ANA3_0715	MR4_3246	MR7_0696	OS155_3636	OS185_0719	OS195_0748	OS223_0739	CN32_0760	W3181_3415	Sput200_0689	Sden_0523	PV4_3275	Sama_3056	Sfri_3344				Swoo_4204	Ssed_0765	SVI_0452
penicillin-binding protein 1A McrA	core	21	Shw00227	SO_0280	ANA3_3900	MR4_3704	MR7_0241	OS155_4119	OS185_4090	OS195_4208	OS223_4009	CN32_3712	W3181_3855	Sput200_4024	Sden_0255	PV4_0207	Sama_3374	Sfri_0369	swp_2060	Spea_0232	Shal_4088	Swoo_0334	Ssed_4271	SVI_4013
two component signal transduction system response regulator		19	Shw00448	SO_0549	ANA3_0548^	MR4_0549	MR7_3481	OS155_0508	OS185_3816	OS195_3942	OS223_3760	CN32_3324	W3181_0617	Sput200_3451	Sden_0659		Sama_3157	Sfri_3531	swp_0536	Spea_3730		Swoo_4352	Ssed_0601	SVI_0327
type IV pilus biogenesis protein PilM	core	21	Shw00228	SO_0281	ANA3_3899	MR4_3703	MR7_0242	OS155_4118	OS185_4089	OS195_4207	OS223_4008	CN32_3711	W3181_3854	Sput200_4023	Sden_0256	PV4_0208	Sama_3373	Sfri_0370	swp_2061	Spea_0233	Shal_4087	Swoo_0335	Ssed_4270	SVI_4012
type IV pilus biogenesis protein PilN	core	21	Shw00229	SO_0282	ANA3_3898	MR4_3702	MR7_0243	OS155_4117	OS185_4088	OS195_4206	OS223_4007	CN32_3710	W3181_3853^	Sput200_4022	Sden_0257	PV4_0209	Sama_3372	Sfri_0371	swp_2062	Spea_0234	Shal_4086	Swoo_0336	Ssed_4269	SVI_4011
type IV pilus biogenesis protein PilO	core	21	Shw00230	SO_0283	ANA3_3897	MR4_3701	MR7_0244	OS155_4116	OS185_4087	OS195_4205	OS223_4006	CN32_3709	W3181_3850	Sput200_4021	Sden_0258	PV4_0210	Sama_3371	Sfri_0372	swp_2063	Spea_0235	Shal_4085	Swoo_0337	Ssed_4268	SVI_4010
PilQ chaperone PilP	core	21	Shw00231	SO_0284	ANA3_3896	MR4_3700	MR7_0245	OS155_4115	OS185_4086	OS195_4204	OS223_4005	CN32_3708	W3181_3849	Sput200_4020	Sden_0259	PV4_0211	Sama_3370	Sfri_0373	swp_2064	Spea_0236	Shal_4084	Swoo_0338	Ssed_4267	SVI_4009
membrane sulfatase with DUF3413 domain		5	Shw05672									CN32_3889	W3181_0059	Sput200_0066						Spea_3036	Shal_3124
type IV pilus secretin PilQ	core	21	Shw00232	SO_0285	ANA3_3895	MR4_3699	MR7_0246	OS155_4114	OS185_4085	OS195_4203	OS223_4004	CN32_3707	W3181_3848	Sput200_4019	Sden_0260	PV4_0212	Sama_3369	Sfri_0374	swp_2065	Spea_0237	Shal_4083	Swoo_0339	Ssed_4266	SVI_4008
shikimate kinase AroK	core	21	Shw00233	SO_0286	ANA3_3894	MR4_3698	MR7_0247	OS155_4113	OS185_4084	OS195_4202	OS223_4003	CN32_3706	W3181_3847	Sput200_4018	Sden_0261	PV4_0213	Sama_3368	Sfri_0375	swp_2066	Spea_0238	Shal_4082	Swoo_0340	Ssed_4265	SVI_4007
3-dehydroquinate synthase AroB	core	21	Shw00234	SO_0287	ANA3_3893	MR4_3697	MR7_0248	OS155_4112	OS185_4083	OS195_4201	OS223_4002	CN32_3705	W3181_3846	Sput200_4017	Sden_0262	PV4_0214	Sama_3367	Sfri_0376	swp_2067	Spea_0239	Shal_4081	Swoo_0341	Ssed_4264	SVI_4006
cell division protein DamX	core	21	Shw00235	SO_0288	ANA3_3892	MR4_3696	MR7_0249	OS155_4111	OS185_4082	OS195_4200	OS223_4001	CN32_3704	W3181_3845	Sput200_4016	Sden_0263	PV4_0215	Sama_3366	Sfri_0377	swp_2068	Spea_0240	Shal_4080	Swoo_0342	Ssed_4263	SVI_4005
N6-adenine DNA methyltransferase Dam	core	21	Shw00236	SO_0289	ANA3_3891	MR4_3695	MR7_0250	OS155_4110	OS185_4081	OS195_4199	OS223_4000	CN32_3703	W3181_3844	Sput200_4015	Sden_0264	PV4_0216	Sama_3365	Sfri_0378	swp_2069	Spea_0241	Shal_4079	Swoo_0343	Ssed_4262	SVI_4004
arginine/lysine-responsive transcriptional regulator ArgP		19	Shw02238	SO_2866	ANA3_1652	MR4_2344	MR7_2416	OS155_2556	OS185_2594	OS195_2671	OS223_1788	CN32_1698	W3181_2327	Sput200_1717		PV4_1844	Sama_2987		swp_2740	Spea_1974	Shal_2325	Swoo_2173	Ssed_2434	SVI_1897
protein of unknown function DUF2970	core	21	Shw00237	SO_0290	ANA3_3890	MR4_3694	MR7_0251	OS155_4109	OS185_4080	OS195_4198	OS223_3999	CN32_3702	W3181_3843.1 W3181_4142	Sput200_4014	Sden_0265	PV4_0217	Sama_3364	Sfri_0379	swp_2070	Spea_0242	Shal_4078	Swoo_0344	Ssed_4261	SVI_4003
inner membrane protein LrgB		18	Shw00850	SO_1048	ANA3_0886	MR4_3049	MR7_0923	OS155_3388	OS185_0955	OS195_0990	OS223_0976	CN32_3024	W3181_0921	Sput200_3132		PV4_0830	Sama_2926		swp_0901	Spea_0892	Shal_0944		Ssed_0903	SVI_0751
conserved hypothetical periplasmic protein	core	21	Shw00238	SO_0291	ANA3_3889	MR4_3693	MR7_0252	OS155_4108	OS185_4079	OS195_4197	OS223_3998	CN32_3701	W3181_3843	Sput200_4013	Sden_0266	PV4_0218	Sama_3363	Sfri_0380	swp_2071	Spea_0243	Shal_4077	Swoo_0345	Ssed_4260	SVI_4002
metal ion transporter MIT family		14	Shw06867	SO_3984	ANA3_0654	MR4_0655	MR7_3367	OS155_0790	OS185_3715	OS195_3838	OS223_3656	CN32_0681	W3181_3490	Sput200_0613	Sden_2908		Sama_0644	Sfri_0618
Co/Zn/Cd efflux system permease		4	Shw05425a		ANA3_4157							CN32_0229	W3181_1169	Sput200_3920
protein of unknown function DUF3150		1											W3181_1157
ribulose-phosphate 3-epimerase Rpe	core	21	Shw00239	SO_0292	ANA3_3888	MR4_3692	MR7_0253	OS155_4107	OS185_4077	OS195_4195	OS223_3997	CN32_3700	W3181_3842	Sput200_4012	Sden_0267	PV4_0219	Sama_3362	Sfri_0381	swp_2072	Spea_0244	Shal_4076	Swoo_0346	Ssed_4259	SVI_4001
2-phosphoglycolate phosphatase Gph	core	21	Shw00240	SO_0293	ANA3_3887	MR4_3691	MR7_0254	OS155_4106	OS185_4076	OS195_4194	OS223_3996	CN32_3699	W3181_3841	Sput200_4011	Sden_0268	PV4_0220	Sama_3361	Sfri_0382	swp_2073	Spea_0245	Shal_4075	Swoo_0347	Ssed_4258	SVI_4000
heavy metal efflux pump permease component CzcA family		3	Shw04797a									CN32_0225	W3181_1165	Sput200_3924
antiport metal ion efflux permease ZitB		1											W3181_1124
Co/Zn/Cd efflux system permease CzcD		3	Shw04792a									CN32_0231	W3181_1171	Sput200_3918
heavy metal efflux facilitator		2										CN32_0195	W3181_0414
heavy metal efflux transporter		2										CN32_0221	W3181_0439
heavy metal efflux transporter		1											W3181_0520
heavy metal efflux transporter		1												Sput200_2580
membrane-anchored chelatase		3	Shw04742									CN32_2340	W3181_1668	Sput200_2366
acyl-CoA reductase LuxC		2	Shw03634									CN32_2619	W3181_1388
helicase/SNF2 family domain protein		13	Shw01330	SO_1651	ANA3_2795	MR4_2620	MR7_2687	OS155_1471	OS185_1466	OS195_1502	OS223_2881	CN32_1368	W3181_2735	Sput200_1378	Sden_2228			Sfri_1300
tryptophanyl-tRNA synthetase TrpS	core	21	Shw00241	SO_0294	ANA3_3886	MR4_3690	MR7_0255	OS155_4105	OS185_4075	OS195_4193	OS223_3995	CN32_3698	W3181_3840	Sput200_4010	Sden_0269	PV4_0221	Sama_3360	Sfri_0383	swp_2074	Spea_0246	Shal_4074	Swoo_0348	Ssed_4257	SVI_3999
BON domain lipoprotein	core	21	Shw00244	SO_0297	ANA3_3883	MR4_3687	MR7_0258	OS155_4102	OS185_4072	OS195_4190	OS223_3992	CN32_3695	W3181_3837	Sput200_4007	Sden_0270	PV4_0224	Sama_3357	Sfri_0386	swp_2078	Spea_0249	Shal_4071	Swoo_0349	Ssed_4254	SVI_3993
radical SAM superfamily protein YhcC		20	Shw01077	SO_1326	ANA3_3048	MR4_2870	MR7_2952	OS155_1179	OS185_1223	OS195_1256	OS223_3134	CN32_1137	W3181_3027	Sput200_1142		PV4_1033	Sama_0858	Sfri_2950	swp_3802	Spea_1014	Shal_1062	Swoo_1222	Ssed_1127	SVI_0916
phosphoheptose isomerase GmhA	core	21	Shw00245	SO_0298	ANA3_3882	MR4_3686	MR7_0259	OS155_4101	OS185_4071	OS195_4189	OS223_3991	CN32_3694	W3181_3836	Sput200_4006	Sden_0271	PV4_0225	Sama_3356	Sfri_0387	swp_2079	Spea_0250	Shal_4070	Swoo_0350	Ssed_4253	SVI_3992
predicted endonuclease distantly related to archael Holliday junction resolvase TIGR00252 family	core	21	Shw00246	SO_0299	ANA3_3881	MR4_3685	MR7_0260	OS155_4100	OS185_4070	OS195_4188	OS223_3990	CN32_3693	W3181_3835	Sput200_4005	Sden_0272	PV4_0226	Sama_3355	Sfri_0388	swp_2080	Spea_0251	Shal_4069	Swoo_0351	Ssed_4252	SVI_3991
outer membrane lipoprotein LppC	core	21	Shw00247	SO_0300	ANA3_3880	MR4_3684	MR7_0261	OS155_4099	OS185_4069	OS195_4187	OS223_3989	CN32_3692	W3181_3834	Sput200_4004	Sden_0273	PV4_0227	Sama_3354	Sfri_0389	swp_2081	Spea_0252	Shal_4068	Swoo_0352	Ssed_4251	SVI_3990
16S rRNA (cytidine1402-2'-O)-methyltransferase RsmI	core	21	Shw00248	SO_0301	ANA3_3879	MR4_3683	MR7_0262	OS155_4098	OS185_4068	OS195_4186	OS223_3988	CN32_3691	W3181_3833	Sput200_4003	Sden_0274	PV4_0228	Sama_3353	Sfri_0390	swp_2083	Spea_0253	Shal_4067	Swoo_0353	Ssed_4250	SVI_3989
bifunctional protein of unknown functions DUF523 and DUF1722		16	Shw06972	SO_3386	ANA3_1164	MR4_1163	MR7_1234	OS155_3056	OS185_3070	OS195_3213	OS223_1307	CN32_2716	W3181_1296	Sput200_2853	Sden_2839	PV4_1478	Sama_0810	Sfri_3039				Swoo_2778
COG4775 family outer membrane protein	core	21	Shw00251	SO_0306	ANA3_3877	MR4_3673	MR7_0272	OS155_4093	OS185_4062	OS195_4180	OS223_3984	CN32_3685	W3181_3827	Sput200_3997	Sden_3442	PV4_0230	Sama_3352	Sfri_0393	swp_2125	Spea_0276	Shal_4029	Swoo_0379	Ssed_4221	SVI_3980
protein of unknown function DUF72		13	Shw00855	SO_1054^	ANA3_0893	MR4_3044	MR7_0928	OS155_0880	OS185_3482	OS195_3605	OS223_3407	CN32_3019	W3181_0928	Sput200_3125			Sama_3238	Sfri_0604
inner membrane protein of unknown function DUF1212	core	21	Shw00252	SO_0308	ANA3_3876	MR4_3672	MR7_0273	OS155_4092	OS185_4061	OS195_4179	OS223_3983	CN32_3684	W3181_3826	Sput200_3996	Sden_3441	PV4_0231	Sama_3351	Sfri_0394	swp_2127	Spea_0277	Shal_4028	Swoo_0380	Ssed_4220	SVI_3979
membrane protein MAPEG superfamily	core	21	Shw00253	SO_0309	ANA3_3875	MR4_3671	MR7_0274	OS155_4091	OS185_4060	OS195_4178	OS223_3982	CN32_3683	W3181_3825	Sput200_3995	Sden_3440	PV4_0232	Sama_3350	Sfri_0395	swp_2128	Spea_0278	Shal_4027	Swoo_0381	Ssed_4219	SVI_3978
amine oxidase		16	Shw06968	SO_3381	ANA3_1169	MR4_1168	MR7_1239	OS155_3051	OS185_3065	OS195_3208	OS223_1312	CN32_2711	W3181_1301	Sput200_2848	Sden_3370	PV4_1482	Sama_0814	Sfri_3033				Swoo_2774
uncharacterized radical SAM protein YgiQ	core	21	Shw00254	SO_0311	ANA3_3874	MR4_3670	MR7_0275	OS155_4090	OS185_4059	OS195_4177	OS223_3981	CN32_3682	W3181_3824	Sput200_3994	Sden_3439	PV4_0233	Sama_3349	Sfri_0396	swp_2129	Spea_0279	Shal_4026	Swoo_0382	Ssed_4218	SVI_3977
putative periplasmic protein of unknown function	core	21	Shw00264	SO_0321	ANA3_3864^	MR4_3652	MR7_0292	OS155_4077	OS185_4046	OS195_4164	OS223_3969	CN32_3674	W3181_3815	Sput200_3686	Sden_0278	PV4_0246	Sama_3330	Sfri_0397	swp_2150	Spea_0282	Shal_4007	Swoo_0386	Ssed_4207	SVI_3974
secreted protein of unknown function DUF500	core	21	Shw00265	SO_0322	ANA3_3847	MR4_3651	MR7_0293	OS155_4069	OS185_4044	OS195_4162	OS223_3967	CN32_3665	W3181_3806	Sput200_3677	Sden_0279	PV4_0256	Sama_3329	Sfri_0402	swp_2151	Spea_0283	Shal_4006	Swoo_0392	Ssed_4205	SVI_3972
conserved hypothetical protein	core	21	Shw00269	SO_0326	ANA3_3843	MR4_3647	MR7_0297	OS155_4065	OS185_4040	OS195_4158	OS223_3963	CN32_3661	W3181_3802	Sput200_3673	Sden_0281	PV4_0260	Sama_3325	Sfri_0405	swp_2172	Spea_0306	Shal_3985	Swoo_0396	Ssed_4197	SVI_3968
DeoR-like family transcriptional repressor		2	Shw03617				MR7_1781						W3181_1086
protein of unknown function DUF482		18	Shw01575a	SO_1953	ANA3_2486	MR4_2296	MR7_2368	OS155_2619	OS185_2657	OS195_2732	OS223_1728	CN32_1668	W3181_2357	Sput200_1687	Sden_1656	PV4_2157		Sfri_2329	swp_2873	Spea_1865		Swoo_1930		SVI_2620
cointegrate resolution protein TnpS		3	Shw04799									CN32_1987	W3181_2023	Sput200_3926^
hypothetical lipoprotein	core	21	Shw00270	SO_0329	ANA3_3842	MR4_3646	MR7_0298	OS155_4064	OS185_4039	OS195_4157	OS223_3962	CN32_3660	W3181_3801	Sput200_3672	Sden_0282	PV4_0261	Sama_3323.1	Sfri_0406	swp_2172.1	Spea_0307	Shal_3984	Swoo_0397	Ssed_4196	SVI_3967
protein of unknown function DUF3630	core	21	Shw00272	SO_0331	ANA3_3840	MR4_3644	MR7_0300	OS155_4062	OS185_4037	OS195_4155	OS223_3960	CN32_3658	W3181_3799	Sput200_3670	Sden_0283	PV4_0263	Sama_3323	Sfri_0408	swp_2173	Spea_0309	Shal_3982	Swoo_0398	Ssed_4195	SVI_3965
serine/threonine protein kinase RdoA	core	21	Shw00273	SO_0332	ANA3_3839	MR4_3643	MR7_0301	OS155_4061	OS185_4036	OS195_4154	OS223_3959	CN32_3657	W3181_3798	Sput200_3669	Sden_0284	PV4_0264	Sama_3322	Sfri_0409	swp_2174	Spea_0310	Shal_3981	Swoo_0399	Ssed_4194	SVI_3964
cytoplasmic zinc metallopeptidase M1 family		20	Shw01256	SO_1561	ANA3_2876	MR4_2706	MR7_2774	OS155_1383	OS185_1367	OS195_1406	OS223_2977	CN32_1299	W3181_2804	Sput200_1305		PV4_2742	Sama_1078	Sfri_2765	swp_1270	Spea_2965	Shal_3055	Swoo_3448	Ssed_3299	SVI_1162
periplasmic thiol:disulfide interchange protein DsbA	core	21	Shw00274	SO_0333	ANA3_3838	MR4_3642	MR7_0302	OS155_4060	OS185_4035	OS195_4153	OS223_3958	CN32_3656	W3181_3797	Sput200_3668	Sden_0285	PV4_0265	Sama_3321	Sfri_0410	swp_2175	Spea_0311	Shal_3980	Swoo_0400	Ssed_4193	SVI_3963
TonB-dependent receptor		10	Shw06604		ANA3_1861	MR4_1806	MR7_2171	OS155_2423	OS185_2412	OS195_2531	OS223_1935	CN32_1826	W3181_2183	Sput200_2166
protein of unknown function DUF1107	core	21	Shw00275	SO_0334	ANA3_3837	MR4_3641	MR7_0303	OS155_4059	OS185_4034	OS195_4152	OS223_3957	CN32_3655	W3181_3796	Sput200_3667	Sden_0286	PV4_0266	Sama_3320	Sfri_0411	swp_2176	Spea_0312	Shal_3979	Swoo_0401	Ssed_4192	SVI_3960
septal ring assembly factor ZapB	core	21	Shw00276	SO_0335	ANA3_3836	MR4_3640	MR7_0304	OS155_4058	OS185_4033	OS195_4151	OS223_3956	CN32_3654	W3181_3795	Sput200_3666	Sden_0287	PV4_0267	Sama_3319	Sfri_0412	swp_2177	Spea_0313	Shal_3978	Swoo_0402	Ssed_4191	SVI_3959
branched-chain-amino-acid transaminase IlvE	core	21	Shw00281	SO_0340	ANA3_3830	MR4_3634	MR7_0310	OS155_4053	OS185_4027	OS195_4146	OS223_3951	CN32_3649	W3181_3790	Sput200_3661	Sden_0289	PV4_0278	Sama_3299	Sfri_0414	swp_0335	Spea_0327	Shal_3964	Swoo_0406	Ssed_4176	SVI_3956
IncJ-type conjugative transfer system signal peptidase TraF		1											W3181_1142
IncJ-type conjugative system protein 234		1											W3181_1100
IncJ-type conjugative transfer system protein 345		1											W3181_1141
IncJ-type integrating conjugative element protein PFL4697-type		1											W3181_1101
IncJ-type conjugative transfer pilin subunit TraA		1											W3181_1109
IncJ-type conjugative system relaxase TraI		1											W3181_1098
IncJ-type conjugative transfer system lipoprotein TraV		1											W3181_1108
conserved protein with 3 bon domains		4	Shw02014	SO_2553								CN32_1784	W3181_2241	Sput200_2210
FlxA domain protein		16	Shw02205	SO_2829	ANA3_2598	MR4_2436	MR7_2506	OS155_1670	OS185_1655	OS195_1692	OS223_2688	CN32_1545	W3181_2554	Sput200_1562	Sden_0862	PV4_2445			swp_0590			Swoo_4054	Ssed_3282
membrane-anchored protein of unknown function DUF304		16	Shw06975	SO_3849	ANA3_0753	MR4_3185	MR7_0781	OS155_0679	OS185_3631	OS195_3754	OS223_3563	CN32_0787	W3181_3388	Sput200_0778		PV4_2966		Sfri_0836	swp_3871	Spea_3182	Shal_3263
Bon domain protein		12	Shw06764		ANA3_2851	MR4_2676	MR7_2744	OS155_1415	OS185_1405	OS195_1441	OS223_2939	CN32_1317	W3181_2786	Sput200_1324	Sden_3707			Sfri_3995
nucleoside-diphosphate-sugar pyrophosphorylase		18	Shw00303	SO_0363	ANA3_3808	MR4_3611	MR7_0332	OS155_0357	OS185_0355	OS195_0362	OS223_0365	CN32_3628	W3181_3768	Sput200_3640		PV4_3495	Sama_0268		swp_0323	Spea_3875	Shal_0394	Swoo_4579	Ssed_0338
inner membrane acyl transferase family 3 protein		13	Shw00263	SO_0320	ANA3_3865	MR4_3653	MR7_0291	OS155_4078	OS185_4047	OS195_4165	OS223_3970	CN32_3675	W3181_3816	Sput200_3687	Sden_2797		Sama_3331
protein of unknown function DUF1232		11	Shw00262	SO_0319	ANA3_3866	MR4_3654	MR7_0290	OS155_4079	OS185_4048	OS195_4166	OS223_3971	CN32_3676	W3181_3817	Sput200_3989^
motility accessory factor Maf		9	Shw06524	SO_3259	ANA3_1311			OS155_2956	OS185_2971	OS195_3115	OS223_1407	CN32_2613	W3181_1397			PV4_1336
morn variant repeat protein		11	Shw06691	SO_3794	ANA3_0803	MR4_3136	MR7_0831	OS155_0737	OS185_3580	OS195_3703	OS223_3512	CN32_0836	W3181_3337	Sput200_0827
protein of unknown function DUF1566		2	Shw03606									CN32_3267	W3181_0674
predicted ATP-dependent endonuclease OLD family		2	Shw02832										W3181_0736									Swoo_0597
outer membrane protein in KDP transport locus		3	Shw04761									CN32_3079	W3181_0866	Sput200_3188
motility accessory factor Maf family		14	Shw06861	SO_3273	ANA3_1301			OS155_2968	OS185_2980	OS195_3124	OS223_1395	CN32_2630	W3181_1377		Sden_1285	PV4_1317	Sama_2337				Shal_1392	Swoo_1575	Ssed_3107
2-methyl aconitate cis-trans isomerase PrpF	core	21	Shw00283	SO_0342	ANA3_3828	MR4_3632	MR7_0312	OS155_4050	OS185_4024	OS195_4143	OS223_3948	CN32_3647	W3181_3787	Sput200_3659	Sden_1667	PV4_1823	Sama_3297	Sfri_1860	swp_2431	Spea_2319	Shal_1964	Swoo_2496	Ssed_2114	SVI_3078
paraquat-inducible membrane protein PqiA family		15	Shw06892	SO_4710	ANA3_4068	MR4_3860	MR7_3953	OS155_0097	OS185_4303	OS195_4443	OS223_4248	CN32_3870	W3181_0083	Sput200_0090				Sfri_3907				Swoo_0101	Ssed_0138	SVI_0122
2-methyl citrate dehydratase Fe-S dependent AcnD	core	21	Shw00284	SO_0343	ANA3_3827	MR4_3631	MR7_0313	OS155_4049	OS185_4023	OS195_4142	OS223_3947	CN32_3646	W3181_3786	Sput200_3658	Sden_1666	PV4_1822	Sama_3296	Sfri_1859	swp_2430	Spea_2320	Shal_1963	Swoo_2497	Ssed_2113	SVI_3079
2-methylcitrate synthase PrpC	core	21	Shw00285	SO_0344	ANA3_3826	MR4_3630	MR7_0314	OS155_4048	OS185_4022	OS195_4141	OS223_3946	CN32_3645	W3181_3785	Sput200_3657	Sden_1665	PV4_1821	Sama_3295	Sfri_1858	swp_2429	Spea_2321	Shal_1962	Swoo_2498	Ssed_2112	SVI_3080
copper efflux pump periplasmic metallochaperone CusF		20	Shw07206a	SO_4596	ANA3_3981	MR4_3781	MR7_3854	OS155_0164	OS185_4171	OS195_4302	OS223_4101	CN32_0284	W3181_3918	Sput200_4100		PV4_3536	Sama_3473	Sfri_0268^	swp_4810	Spea_3987	Shal_0280	Swoo_0191	Ssed_0212	SVI_0208
2-methylisocitrate lyase PrpB	core	21	Shw00286	SO_0345	ANA3_3825	MR4_3629	MR7_0315	OS155_4047	OS185_4021	OS195_4140	OS223_3945	CN32_3644	W3181_3784	Sput200_3656	Sden_1664	PV4_1820	Sama_3294	Sfri_1857	swp_2428	Spea_2322	Shal_1961	Swoo_2499	Ssed_2111	SVI_3082
phospholipid/glycerol acyltransferase family protein	core	21	Shw00288a	SO_0347	ANA3_3822	MR4_3626	MR7_0318	OS155_4044	OS185_4018	OS195_4137	OS223_3942	CN32_3641	W3181_3781	Sput200_3653	Sden_3423	PV4_0281	Sama_3291	Sfri_0416	swp_0338	Spea_0329	Shal_3962	Swoo_0408	Ssed_4174	SVI_3951
copper-responsive transcriptional regulator of CopA copper exporter CueR		17	Shw03406b	SO_1687	ANA3_2762	MR4_2588	MR7_2655	OS155_1504	OS185_1498	OS195_1534	OS223_2847	CN32_1407	W3181_2694	Sput200_1421					swp_3378	Spea_2773	Shal_2868	Swoo_3192	Ssed_1484	SVI_3095
phospholipid/glycerol acyltransferase family protein	core-P	1	Shw00288b																					SVI_3953^
kynureninase KynU		16	Shw06977	SO_4413	ANA3_0295	MR4_0295	MR7_3724	OS155_0304	OS185_0300	OS195_0305	OS223_0309	CN32_0407	W3181_0261	Sput200_0266	Sden_3452	PV4_3556	Sama_3417		swp_0261	Spea_3922
phospholipid/glycerol acyltransferase family protein	core-P	1	Shw00288c																					SVI_3952^
phospholipid/glycerol acyltransferase family protein	core	21	Shw00289	SO_0348	ANA3_3821	MR4_3625	MR7_0319	OS155_4043	OS185_4017	OS195_4136	OS223_3941	CN32_3640	W3181_3780	Sput200_3652	Sden_3422	PV4_0282	Sama_3290	Sfri_0417	swp_0339	Spea_0330	Shal_3961	Swoo_0409	Ssed_4173	SVI_3950
ATP-dependent serine peptidase S16 family YifB	core	21	Shw00290a	SO_0349	ANA3_3820	MR4_3624	MR7_0320	OS155_4042	OS185_4016	OS195_4135	OS223_3940	CN32_3639	W3181_3779	Sput200_3651	Sden_3421	PV4_0283	Sama_3288	Sfri_0418	swp_0340	Spea_0332	Shal_3959	Swoo_0410	Ssed_4171	SVI_3949
ATP-dependent serine peptidase S16 family YifB	core-P	1	Shw00290b																			Swoo_0416^
AMP-dependent synthetase and ligase family protein	core	21	Shw00296	SO_0355	ANA3_3814	MR4_3617	MR7_0326	OS155_0351	OS185_0349	OS195_0356	OS223_0359	CN32_3634	W3181_3774	Sput200_3646	Sden_3437	PV4_3502	Sama_0261	Sfri_0361	swp_0315	Spea_3882	Shal_0387	Swoo_4587	Ssed_0331	SVI_4085
endoribonuclease L-PSP	core	21	Shw00298	SO_0358	ANA3_3813	MR4_3616	MR7_0327	OS155_0352	OS185_0350	OS195_0357	OS223_0360	CN32_3633	W3181_3773	Sput200_3645	Sden_3436	PV4_3500	Sama_0263	Sfri_0362	swp_0318	Spea_3880	Shal_0389	Swoo_4584	Ssed_0333	SVI_4079
CMP/dCMP deaminase zinc-binding		1											W3181_3499
cytochrome B561 YceJ		19	Shw07141	SO_3371	ANA3_1178	MR4_1177	MR7_1248	OS155_3042	OS185_3056	OS195_3199	OS223_1322	CN32_2703	W3181_1308	Sput200_2840	Sden_2129	PV4_1120	Sama_0949	Sfri_2876	swp_3690			Swoo_1316	Ssed_1216	SVI_1027
cytochrome c maturation system haem lyase subunit SirF		15	Shw00391	SO_0477	ANA3_0487	MR4_0486	MR7_3544		OS185_3879	OS195_4004		CN32_3366	W3181_0575	Sput200_3495		PV4_0346			swp_4659	Spea_0477	Shal_0549	Swoo_4479	Ssed_0480
bifunctional ppGpp phosphohydrolase/GTP diphosphokinase SpoT	core	21	Shw00299	SO_0359	ANA3_3812	MR4_3615	MR7_0328	OS155_0353	OS185_0351	OS195_0358	OS223_0361	CN32_3632	W3181_3772	Sput200_3644	Sden_3435	PV4_3499	Sama_0264	Sfri_0363	swp_0319	Spea_3879	Shal_0390	Swoo_4583	Ssed_0334	SVI_4078
DNA-directed RNA polymerase omega subunit RpoZ	core	21	Shw00300	SO_0360	ANA3_3811	MR4_3614	MR7_0329	OS155_0354	OS185_0352	OS195_0359	OS223_0362	CN32_3631	W3181_3771	Sput200_3643	Sden_3434	PV4_3498	Sama_0265	Sfri_0364	swp_0320	Spea_3878	Shal_0391	Swoo_4582	Ssed_0335	SVI_4077
guanylate kinase Gmk	core	21	Shw00301	SO_0361	ANA3_3810	MR4_3613	MR7_0330	OS155_0355	OS185_0353	OS195_0360	OS223_0363	CN32_3630	W3181_3770	Sput200_3642	Sden_3433	PV4_3497	Sama_0266	Sfri_0365	swp_0321	Spea_3877	Shal_0392	Swoo_4581	Ssed_0336	SVI_4076
sulfite reductase octaheme cytochrome c SirA		15	Shw05205b	SO_0479	ANA3_0489	MR4_0488	MR7_3542		OS185_3877	OS195_4002		CN32_3364	W3181_0577	Sput200_3493		PV4_0348			swp_4657	Spea_0503	Shal_0567	Swoo_4456	Ssed_0493
diheme cytochrome c5 peroxidase CcpA		16	Shw01732	SO_2178	ANA3_2425	MR4_2216	MR7_2292	OS155_2533	OS185_2526	OS195_2648	OS223_1818	CN32_2287	W3181_1721	Sput200_2313					swp_2866	Spea_1877	Shal_2406	Swoo_1935	Ssed_2684
ammonia-forming nitrite reductase NrfA		19	Shw07112a	SO_3980	ANA3_0658	MR4_0659	MR7_3363	OS155_0794	OS185_3711	OS195_3834	OS223_3652	CN32_0685	W3181_3486	Sput200_0617		PV4_0844	Sama_0648	Sfri_0622	swp_3958	Spea_0831	Shal_0886	Swoo_0972	Ssed_0931
ammonia-forming nitrite reductase NrfA		10	Shw06614a		ANA3_2363							CN32_3604	W3181_3743	Sput200_3617		PV4_0505		Sfri_3036	swp_3403	Spea_1228	Shal_1262		Ssed_0688
conserved domain inner membrane protein	core	21	Shw00302	SO_0362	ANA3_3809	MR4_3612	MR7_0331	OS155_0356	OS185_0354	OS195_0361	OS223_0364	CN32_3629	W3181_3769	Sput200_3641	Sden_3432	PV4_3496	Sama_0267	Sfri_0366	swp_0322	Spea_3876	Shal_0393	Swoo_4580	Ssed_0337	SVI_4074
cytochrome c maturation system haem lyase subunit SirE		15	Shw00392	SO_0478	ANA3_0488	MR4_0487	MR7_3543		OS185_3878	OS195_4003		CN32_3365	W3181_0576	Sput200_3494		PV4_0347			swp_4658^	Spea_0478	Shal_0550	Swoo_4478	Ssed_0481
cytochrome c maturation system haem lyase subunit SirG		15	Shw00396a	SO_0482	ANA3_0492	MR4_0491	MR7_3539		OS185_3874	OS195_3999		CN32_3361	W3181_0580	Sput200_3490		PV4_0351			swp_4654	Spea_0506	Shal_0570	Swoo_4453	Ssed_0496
phosphotransferase enzyme family protein	core	21	Shw00304	SO_0364	ANA3_3807	MR4_3610	MR7_0333	OS155_0358	OS185_0356	OS195_0363	OS223_0366	CN32_3627	W3181_3767	Sput200_3639	Sden_3431	PV4_3494	Sama_0269	Sfri_0367	swp_0324	Spea_3874	Shal_0395	Swoo_4578	Ssed_0339	SVI_4073
5' nucleotide phosphatase YjjG	core	21	Shw00312	SO_0372	ANA3_3797	MR4_3606	MR7_0341	OS155_0364	OS185_0362	OS195_0375	OS223_0372	CN32_3620	W3181_3760	Sput200_3634	Sden_3427	PV4_0363	Sama_0285	Sfri_0368	swp_2978	Spea_1853	Shal_2433	Swoo_2232	Ssed_2354	SVI_3914
periplasmic leucyl metal-dependent aminopeptidase		15	Shw00790	SO_0959	ANA3_3324	MR4_0802	MR7_3221	OS155_0850	OS185_3514	OS195_3637	OS223_3443	CN32_0897	W3181_3275	Sput200_0894			Sama_0616			Spea_0388	Shal_3903	Swoo_2996
global transcriptional activator Fis	core	21	Shw00318	SO_0393	ANA3_0398	MR4_0399	MR7_3626	OS155_3940	OS185_3965	OS195_4081	OS223_3888	CN32_3444	W3181_0495	Sput200_3582	Sden_0444	PV4_0329	Sama_3226	Sfri_0453	swp_0425	Spea_0389	Shal_3902	Swoo_0504	Ssed_4119	SVI_3832
tRNA-dihydrouridine synthase DusB	core	21	Shw00319	SO_0394	ANA3_0399	MR4_0400	MR7_3625	OS155_3939	OS185_3964	OS195_4080	OS223_3887	CN32_3443	W3181_0496	Sput200_3581	Sden_0445	PV4_0330	Sama_3225	Sfri_0454	swp_0426	Spea_0390	Shal_3901	Swoo_0505	Ssed_4118	SVI_3831
4-hydroxybenzoyl-CoA thioesterase family protein		17	Shw01203	SO_1486	ANA3_2941	MR4_2765	MR7_2843	OS155_1318	OS185_1309	OS195_1345	OS223_3041	CN32_1240	W3181_2864	Sput200_1248		PV4_1159	Sama_2461	Sfri_2800	swp_1296^			Swoo_1353	Ssed_1251
ribosomal protein L11 methyltransferase PrmA	core	21	Shw00320	SO_0395	ANA3_0400	MR4_0401	MR7_3624	OS155_3938	OS185_3963	OS195_4079	OS223_3886	CN32_3442	W3181_0497	Sput200_3580	Sden_0446	PV4_0331	Sama_3224	Sfri_0455	swp_0427	Spea_0391	Shal_3900	Swoo_0506	Ssed_4117	SVI_3830
transcription termination factor Rho	core	21	Shw00330a	SO_0405	ANA3_0408	MR4_0409	MR7_3616	OS155_3930	OS185_3953	OS195_4071	OS223_3878	CN32_3434	W3181_0505	Sput200_3572	Sden_0447	PV4_0337	Sama_3217	Sfri_0459	swp_0433	Spea_0397	Shal_3894	Swoo_0512	Ssed_4111	SVI_3829
thioredoxin 1 TrxA	core	21	Shw00331	SO_0406	ANA3_0409	MR4_0410	MR7_3615	OS155_3929	OS185_3952	OS195_4070	OS223_3877	CN32_3433	W3181_0506	Sput200_3571	Sden_0448	PV4_0338	Sama_3216	Sfri_0460	swp_0434	Spea_0398	Shal_3893	Swoo_0513	Ssed_4110	SVI_3828
ATP-dependent RNA helicase RhlB	core	21	Shw00332	SO_0407	ANA3_0410	MR4_0411	MR7_3614	OS155_3928	OS185_3951	OS195_4069	OS223_3876	CN32_3432	W3181_0507	Sput200_3570	Sden_0449	PV4_0339	Sama_3215	Sfri_0461	swp_0435	Spea_0399	Shal_3892	Swoo_0514	Ssed_4109	SVI_3827
guanosine pentaphosphate phosphatase GppA	core	21	Shw00333	SO_0408	ANA3_0411	MR4_0412	MR7_3613	OS155_3927	OS185_3950	OS195_4068	OS223_3875	CN32_3431	W3181_0508	Sput200_3569	Sden_0450	PV4_0340	Sama_3214	Sfri_0462	swp_0436	Spea_0400	Shal_3891	Swoo_0515	Ssed_4108	SVI_3826
nonaheme cytochrome c lipoprotein		13	Shw06821	SO_3141^	ANA3_1409	MR4_1356	MR7_1421	OS155_2843	OS185_2862	OS195_2991	OS223_1515	CN32_2507	W3181_1501	Sput200_2536		PV4_2580	Sama_2990
surface localized decaheme cytochrome c lipoprotein		16	Shw01337	SO_1659	ANA3_2787	MR4_2613	MR7_2680	OS155_1478	OS185_1473	OS195_1509	OS223_2874	CN32_1380	W3181_2721	Sput200_1393		PV4_0918	Sama_2228	Sfri_0913	swp_0896				Ssed_0998
thioredoxin family protein	core	21	Shw00334	SO_0409	ANA3_0412	MR4_0413	MR7_3612	OS155_3926	OS185_3949	OS195_4067	OS223_3874	CN32_3430	W3181_0509	Sput200_3568	Sden_0451^	PV4_0342	Sama_3212	Sfri_0463	swp_0439	Spea_0405	Shal_3889	Swoo_0517	Ssed_4106	SVI_3823
7,8-dihydro-8-oxoguanine-triphosphatase MutT	core	21	Shw00335	SO_0410	ANA3_0413	MR4_0414	MR7_3611	OS155_3925	OS185_3948	OS195_4066	OS223_3873	CN32_3429	W3181_0510	Sput200_3567	Sden_3395	PV4_3444	Sama_0363	Sfri_3789	swp_4767	Spea_0407	Shal_0464	Swoo_0299	Ssed_0419	SVI_0251
deoxycytidine triphosphate deaminase Dcd		15	Shw02071	SO_2616	ANA3_1763	MR4_1658	MR7_1733	OS155_2462	OS185_2455	OS195_2575	OS223_1889	CN32_2217	W3181_1792	Sput200_2240		PV4_1576	Sama_2046	Sfri_2243		Spea_1920^
putative zinc-binding protein of unknown function DUF329 YacG	core	21	Shw00336	SO_0411	ANA3_0414	MR4_0415	MR7_3610	OS155_3924	OS185_3947	OS195_4065	OS223_3872	CN32_3428	W3181_0511	Sput200_3566	Sden_3394	PV4_3443	Sama_0364	Sfri_3788	swp_4766	Spea_0408	Shal_0465	Swoo_0300	Ssed_0420	SVI_0252
Z-ring stabilization and regulation protein ZapD	core	21	Shw00337	SO_0412	ANA3_0415	MR4_0416	MR7_3609	OS155_3923	OS185_3946	OS195_4064	OS223_3871	CN32_3427	W3181_0512	Sput200_3565	Sden_3393	PV4_3442	Sama_0365	Sfri_3787	swp_4765	Spea_0409	Shal_0466	Swoo_0301	Ssed_0421	SVI_0253
dephospho-CoA kinase CoaE	core	21	Shw00338	SO_0413	ANA3_0416	MR4_0417	MR7_3608	OS155_3922	OS185_3945	OS195_4063	OS223_3870	CN32_3426	W3181_0513	Sput200_3564	Sden_3392	PV4_3441	Sama_0366	Sfri_3786	swp_4764	Spea_0410	Shal_0467	Swoo_0302	Ssed_0422	SVI_0254
type IV prepilin peptidase PilD	core	21	Shw00339	SO_0414	ANA3_0417	MR4_0418	MR7_3607	OS155_3921	OS185_3944	OS195_4062	OS223_3869	CN32_3425	W3181_0514	Sput200_3563	Sden_3391	PV4_3440	Sama_0367	Sfri_3785	swp_4763	Spea_0411	Shal_0468	Swoo_0303	Ssed_0423	SVI_0255
type IV pilus inner membrane protein PilC	core	21	Shw00340	SO_0415	ANA3_0418	MR4_0419	MR7_3606	OS155_3920	OS185_3943	OS195_4061	OS223_3868	CN32_3424	W3181_0515	Sput200_3562	Sden_3390	PV4_3439	Sama_0368	Sfri_3784	swp_4762	Spea_0412	Shal_0469	Swoo_0312	Ssed_0424	SVI_0256
sodium/sulphate symporter		10	Shw06603		ANA3_1922	MR4_1867	MR7_2111	OS155_2351	OS185_2340	OS195_2456	OS223_2007	CN32_1909	W3181_2099	Sput200_2082
type IV pilus assembly ATPase PilB	core	21	Shw00341	SO_0416	ANA3_0419	MR4_0420	MR7_3605	OS155_3919	OS185_3942	OS195_4060	OS223_3867	CN32_3423	W3181_0516	Sput200_3561	Sden_3389	PV4_3438	Sama_0369	Sfri_3783	swp_4761	Spea_0413	Shal_0470	Swoo_0313	Ssed_0425	SVI_0257
type IV pilin protein PilA	core	21	Shw00342	SO_0417	ANA3_0421	MR4_0422	MR7_3604	OS155_3918	OS185_3940	OS195_4059	OS223_3861	CN32_3422	W3181_0517	Sput200_3560	Sden_3388	PV4_3436	Sama_0370	Sfri_3782	swp_4760	Spea_0414	Shal_0471	Swoo_0314	Ssed_0426	SVI_0258
nicotinate-nucleotide pyrophosphorylase NadC	core	21	Shw00343	SO_0419	ANA3_0422	MR4_0424	MR7_3603	OS155_3917	OS185_3939	OS195_4058	OS223_3860	CN32_3421	W3181_0522	Sput200_3559	Sden_3387	PV4_3435	Sama_0371	Sfri_3781	swp_4756	Spea_0415	Shal_0472	Swoo_0315	Ssed_0427	SVI_0259
N-acetyl-anhydromuramyl-L-alanine amidase AmpD	core	21	Shw00344	SO_0421	ANA3_0423	MR4_0425	MR7_3602	OS155_3916	OS185_3937	OS195_4057	OS223_3859	CN32_3420	W3181_0523	Sput200_3558	Sden_3386	PV4_3434	Sama_0372	Sfri_3780	swp_4755	Spea_0416	Shal_0473	Swoo_0316	Ssed_0428	SVI_0261
AmpD signaling modulator AmpE	core	21	Shw00345	SO_0422	ANA3_0424	MR4_0426	MR7_3601	OS155_3915	OS185_3936	OS195_4056	OS223_3858	CN32_3419	W3181_0524	Sput200_3557	Sden_3385	PV4_3433	Sama_0373	Sfri_3779	swp_4754	Spea_0417	Shal_0474	Swoo_0317	Ssed_0429	SVI_0262
bifunctional diguanylate cyclase with GAF and PAS sensory domains/signalling protein with EAL domain		15	Shw01761a	SO_2216	ANA3_2308	MR4_2130	MR7_2206	OS155_2284	OS185_2042	OS195_2089	OS223_2296	CN32_1800	W3181_2225	Sput200_2194	Sden_1740			Sfri_1791				Swoo_2213	Ssed_2389
transcriptional repressor of pyruvate metabolism PdhR	core	21	Shw00346	SO_0423	ANA3_0425	MR4_0427	MR7_3600	OS155_3914	OS185_3935	OS195_4055	OS223_3857	CN32_3418	W3181_0525	Sput200_3556	Sden_3384	PV4_3432	Sama_0374	Sfri_3778	swp_4753	Spea_0418	Shal_0475	Swoo_0318	Ssed_0430	SVI_0263
pyruvate dehydrogenase E1 component AceE	core	21	Shw00347	SO_0424	ANA3_0426	MR4_0428	MR7_3599	OS155_3913	OS185_3934	OS195_4054	OS223_3856	CN32_3417	W3181_0526	Sput200_3555	Sden_3383	PV4_3431	Sama_0375	Sfri_3777	swp_4752	Spea_0419	Shal_0476	Swoo_0319	Ssed_0431	SVI_0264
bifunctional deaminase-reductase domain protein		12	Shw06754			MR4_3519^		OS155_3865	OS185_0449	OS195_0465	OS223_0474	CN32_0531	W3181_3640	Sput200_0455		PV4_0776				Spea_3335	Shal_3407	Swoo_3760
dihydrolipoamide acetyltransferase AceF	core	21	Shw00348	SO_0425	ANA3_0427	MR4_0429	MR7_3598	OS155_3912	OS185_3933	OS195_4053	OS223_3855	CN32_3416	W3181_0527	Sput200_3554	Sden_3382	PV4_3430	Sama_0376	Sfri_3776	swp_4751	Spea_0420	Shal_0477	Swoo_0320	Ssed_0432	SVI_0265
dihydrolipoamide dehydrogenase LpdA	core	21	Shw00349	SO_0426	ANA3_0428	MR4_0430	MR7_3597	OS155_3911	OS185_3932	OS195_4052	OS223_3854	CN32_3415	W3181_0528	Sput200_3553	Sden_3381	PV4_3429	Sama_0377	Sfri_3775	swp_4749	Spea_0421	Shal_0478	Swoo_0321	Ssed_0433	SVI_0266
bifunctional diguanylate cyclase / phosphodiesterase with PAS sensory domain	core	21	Shw00350	SO_0427	ANA3_0429	MR4_0431	MR7_3596	OS155_3910	OS185_3930	OS195_4051	OS223_3853	CN32_3414^	W3181_0529	Sput200_3552	Sden_3380	PV4_3428	Sama_0378	Sfri_3774	swp_4747	Spea_0422	Shal_0479	Swoo_0322	Ssed_0434	SVI_0267
mercuric reductase MerA		5	Shw05701		ANA3_4311							CN32_0168	W3181_3208	Sput200_3755				Sfri_3488
bifunctional outer membrane translocase / extracellular lipase PlpD	core	21	Shw00351a	SO_0428	ANA3_0430	MR4_0432	MR7_3595	OS155_3909	OS185_3929	OS195_4050	OS223_3852	CN32_3413	W3181_0530	Sput200_3551	Sden_3379	PV4_3427	Sama_0379	Sfri_3773	swp_4746	Spea_0423	Shal_0480	Swoo_0323	Ssed_0435	SVI_0268
dihydrolipoamide dehydrogenase		1											W3181_1123^
bifunctional outer membrane translocase / extracellular lipase PlpD	core-P	1	Shw00351b																swp_2090
2-deoxyglucose-6-phosphate hydrolase YniC	core	21	Shw00354	SO_0431	ANA3_0432	MR4_0436	MR7_3593	OS155_3906	OS185_3926	OS195_4047	OS223_3849	CN32_3410	W3181_0533	Sput200_3548	Sden_3378	PV4_3425	Sama_0381	Sfri_3772	swp_4741	Spea_0424	Shal_0481	Swoo_0284	Ssed_0437	SVI_0270
D-erythro-7,8-dihydroneopterin triphosphate epimerase FolX		19	Shw02283a	SO_2921	ANA3_1543	MR4_1484	MR7_1549	OS155_2682	OS185_2703	OS195_2779	OS223_1684	CN32_2387	W3181_1621	Sput200_2414	Sden_2361	PV4_2399	Sama_1489	Sfri_2558		Spea_1664	Shal_2601	Swoo_2892		SVI_1613
D-erythro-7,8-dihydroneopterin triphosphate epimerase FolX		2	Shw02283d															Sfri_3163	swp_0146
D-erythro-7,8-dihydroneopterin triphosphate epimerase FolX		1	Shw02283b																			Swoo_2893^
D-erythro-7,8-dihydroneopterin triphosphate epimerase FolX		1	Shw02283c																			Swoo_2894^
aconitate hydratase AcnB	core	21	Shw00355	SO_0432	ANA3_0433	MR4_0437	MR7_3592	OS155_3905	OS185_3925	OS195_4046	OS223_3848	CN32_3409	W3181_0534	Sput200_3547	Sden_3377	PV4_3424	Sama_0382	Sfri_3771	swp_4740	Spea_0425	Shal_0482	Swoo_0285	Ssed_0438	SVI_0271
regulator of sigma D Rsd	core	21	Shw00356	SO_0433	ANA3_0434	MR4_0438	MR7_3591	OS155_0411	OS185_3922	OS195_4044	OS223_3847	CN32_3408	W3181_0535	Sput200_3546	Sden_0467	PV4_3423	Sama_0386	Sfri_0481	swp_4739	Spea_0426	Shal_0483	Swoo_0286	Ssed_0439	SVI_3910
uroporphyrinogen decarboxylase HemE	core	21	Shw00357	SO_0435	ANA3_0435	MR4_0439	MR7_3590	OS155_0413	OS185_3920	OS195_4042	OS223_3846	CN32_3406	W3181_0537	Sput200_3544	Sden_0468	PV4_3422	Sama_0387	Sfri_0482	swp_4737	Spea_0427	Shal_0484	Swoo_0287	Ssed_0440	SVI_3909
phosphoribosylamine-glycine ligase PurD	core	21	Shw00362a	SO_0441	ANA3_0440	MR4_0444	MR7_3585	OS155_0419	OS185_3914	OS195_4037	OS223_3841	CN32_3402	W3181_0541	Sput200_3533	Sden_3406	PV4_3413	Sama_0394	Sfri_0492	swp_4725	Spea_0431	Shal_0487	Swoo_0295	Ssed_0443	SVI_3902
phosphoribosylamine-glycine ligase PurD	core-P	1	Shw00362b														Sama_0392^
dipepidyl carboxypeptidase II Dcp		17	Shw07004	SO_3142	ANA3_1408	MR4_1355	MR7_1420	OS155_2844	OS185_2863	OS195_2992	OS223_1514	CN32_2508	W3181_1500	Sput200_2537		PV4_2581	Sama_1172		swp_3469	Spea_2852	Shal_2942		Ssed_1448
dipeptidyl carboxypeptidase Dcp		15	Shw06935	SO_3564	ANA3_1586	MR4_1525	MR7_1592	OS155_2629	OS185_2664	OS195_2743	OS223_1720	CN32_1612	W3181_2410	Sput200_1629	Sden_3306	PV4_2212		Sfri_3613	swp_1428
phosphoribosylamine-glycine ligase PurD	core-P	1	Shw00362c											Sput200_3540^
bifunctional IMP cyclohydrolase/phosphoribosylaminoimidazolecarboxamide formyltransferase PurH	core	21	Shw00363	SO_0442	ANA3_0441	MR4_0445	MR7_3584	OS155_0420	OS185_3913	OS195_4036	OS223_3840	CN32_3401	W3181_0542	Sput200_3532	Sden_3407	PV4_3412	Sama_0395	Sfri_0493	swp_4724	Spea_0432	Shal_0488	Swoo_0296	Ssed_0444	SVI_3901
zinc and cadmium (II) responsive transcriptional activator ZntR	core	21	Shw00364	SO_0443	ANA3_0442	MR4_0446	MR7_3583	OS155_0421	OS185_3912	OS195_4035	OS223_3839	CN32_3400	W3181_0543	Sput200_3531	Sden_3408	PV4_3411	Sama_0396	Sfri_0494	swp_4723	Spea_0433	Shal_0489	Swoo_0297	Ssed_0445	SVI_3900
zinc/cadmium-responsive efflux pump	core	21	Shw00365	SO_0444	ANA3_0443	MR4_0447	MR7_3582	OS155_0422	OS185_3911	OS195_4034	OS223_3838	CN32_3399	W3181_0544	Sput200_3530	Sden_3409	PV4_3410	Sama_0397	Sfri_0495	swp_4720	Spea_0434	Shal_0490	Swoo_0298	Ssed_0446	SVI_3899
P-loop containing nucleoside triphosphate hydrolase superfamily		11	Shw06667	SO_4019		MR4_3416	MR7_0536	OS155_3742	OS185_0622	OS195_0649	OS223_0645^	CN32_3259	W3181_0682	Sput200_3393		PV4_3060
protein of unknown function DUF3320 probable DNA/RNA helicase		5	Shw05745							OS195_3286	OS223_1227	CN32_2764	W3181_1248	Sput200_2902
DNA helicase II UvrD	core	21	Shw00382	SO_0467	ANA3_0469	MR4_0473	MR7_3558	OS155_0441	OS185_3892	OS195_4015	OS223_3818	CN32_3373	W3181_0568	Sput200_3502	Sden_0484	PV4_3385	Sama_0419	Sfri_3397	swp_4694	Spea_0468	Shal_0543	Swoo_4498	Ssed_0467	SVI_3878
4-hydroxybenzoate octaprenyltransferase UbiA	core	21	Shw00383	SO_0468	ANA3_0470	MR4_0474	MR7_3557	OS155_0442	OS185_3891	OS195_4014	OS223_3817	CN32_3372	W3181_0569	Sput200_3501	Sden_0483	PV4_3384	Sama_0420	Sfri_3396	swp_4693	Spea_0469	Shal_0544	Swoo_4497	Ssed_0468	SVI_3877
NAD(P)H-flavin reductase Fre	core	21	Shw00409	SO_0504	ANA3_0505	MR4_0505	MR7_3526	OS155_0464	OS185_3860	OS195_3986	OS223_3804	CN32_3353	W3181_0588	Sput200_3479	Sden_3058	PV4_0359	Sama_0425	Sfri_3390	swp_4642	Spea_0520	Shal_0584	Swoo_4445	Ssed_0504	SVI_3923
3-octaprenyl-4-hydroxybenzoate carboxy-lyase UbiD	core	21	Shw00410	SO_0506	ANA3_0506	MR4_0506	MR7_3525	OS155_0465	OS185_3859	OS195_3985	OS223_3803	CN32_3352	W3181_0589	Sput200_3478	Sden_3059	PV4_0360	Sama_0426	Sfri_3389	swp_4641	Spea_0521	Shal_0585	Swoo_4444	Ssed_0505	SVI_3922
hypothetical protein	core	21	Shw00411	SO_0508	ANA3_0507	MR4_0507	MR7_3524	OS155_0466	OS185_3858	OS195_3984	OS223_3802	CN32_3351	W3181_0590	Sput200_3477	Sden_3060	PV4_0361	Sama_0427	Sfri_3388	swp_4639	Spea_0522	Shal_0586	Swoo_4443	Ssed_0506	SVI_3921
3-dehydroquinate dehydratase type II AroQ	core	21	Shw00414	SO_0512	ANA3_0511	MR4_0511	MR7_3520	OS155_0470	OS185_3854	OS195_3980	OS223_3798	CN32_3348	W3181_0593	Sput200_3475	Sden_3285	PV4_3363	Sama_3194	Sfri_3593	swp_4617	Spea_0534	Shal_0596	Swoo_0546	Ssed_4088	SVI_3780
exonuclease family protein		20	Shw01781	SO_2245	ANA3_2251	MR4_1770	MR7_1848	OS155_2355	OS185_2344	OS195_2460	OS223_2003	CN32_2114	W3181_1898	Sput200_1896	Sden_3773	PV4_1871		Sfri_4061	swp_2688	Spea_1999	Shal_2302	Swoo_2197	Ssed_2410	SVI_1942
stop codon-independent peptidyl-tRNA hydrolyzing factor YaeJ	core	21	Shw00415	SO_0513	ANA3_0512	MR4_0512	MR7_3519	OS155_0471	OS185_3853	OS195_3979	OS223_3797	CN32_3347	W3181_0594	Sput200_3474	Sden_3284	PV4_3362	Sama_3193	Sfri_3592	swp_4616	Spea_0535	Shal_0597	Swoo_0550	Ssed_4087	SVI_3779
protein of unknown function DUF3478	core	21	Shw00416	SO_0514	ANA3_0513	MR4_0513	MR7_3518	OS155_0472	OS185_3852	OS195_3978	OS223_3796	CN32_3346	W3181_0595	Sput200_3473	Sden_3283	PV4_3361	Sama_3192	Sfri_3591	swp_4615	Spea_0536	Shal_0598	Swoo_0551	Ssed_4086	SVI_3778
DUF3012 domain-containing lipoprotein	core	21	Shw00417	SO_0515	ANA3_0514	MR4_0514	MR7_3517	OS155_0473	OS185_3851	OS195_3977	OS223_3795	CN32_3345	W3181_0596	Sput200_3472	Sden_3282	PV4_3360	Sama_3191	Sfri_3590	swp_4614	Spea_0537	Shal_0599	Swoo_0552	Ssed_4085	SVI_3777
exonuclease		20	Shw02229	SO_2855	ANA3_1577	MR4_1516	MR7_1583	OS155_2636	OS185_2671	OS195_2750	OS223_1713	CN32_2356	W3181_1653	Sput200_2381		PV4_2368	Sama_1525	Sfri_1549	swp_1976	Spea_1698	Shal_2563	Swoo_2834	Ssed_1752	SVI_1694
conserved hypothetical protein	core	21	Shw00418	SO_0516	ANA3_0515	MR4_0515	MR7_3516	OS155_0474	OS185_3850	OS195_3976	OS223_3794	CN32_3344	W3181_0597	Sput200_3471	Sden_0574	PV4_3359	Sama_3190	Sfri_3589	swp_4613	Spea_0538	Shal_0600	Swoo_0553	Ssed_4084	SVI_3776
exonuclease RNase T and DNA polymerase III		1											W3181_1084
heavy metal efflux pump MFP component CzcB family	core	21	Shw00420	SO_0519	ANA3_0517	MR4_0517	MR7_3514	OS155_0477	OS185_3848	OS195_3974	OS223_3792	CN32_3342	W3181_0599	Sput200_3469	Sden_0575	PV4_3357	Sama_3189	Sfri_3588^	swp_4611	Spea_0540	Shal_0602	Swoo_0555	Ssed_4082	SVI_3774
heavy metal efflux pump permease component CzcA family	core	21	Shw00421	SO_0520	ANA3_0518	MR4_0518	MR7_3513	OS155_0478	OS185_3847	OS195_3973	OS223_3791	CN32_3341	W3181_0600	Sput200_3468	Sden_0576	PV4_3356	Sama_3188	Sfri_3586	swp_4610	Spea_0541	Shal_0603	Swoo_0556	Ssed_4081	SVI_3773
GNAT family acetyltransferase ElaA	core	21	Shw00427	SO_0526	ANA3_0524	MR4_0525	MR7_3507	OS155_0484	OS185_3841	OS195_3967	OS223_3785	CN32_3338	W3181_0603	Sput200_3465	Sden_3077	PV4_3397	Sama_0404	Sfri_0501	swp_4708	Spea_0451	Shal_0507	Swoo_4523	Ssed_0454	SVI_3895
glyceraldehyde-3-phosphate dehydrogenase (NAD+) GapA	core-P	18	Shw00436a	SO_0538	ANA3_0534	MR4_0536	MR7_3495	OS155_0494	OS185_3830	OS195_3956	OS223_3774				Sden_3551	PV4_0419	Sama_0494	Sfri_4002	swp_0526	Spea_3736	Shal_3821	Swoo_4385	Ssed_0576	SVI_0320
phage-related protein predicted endonuclease-like		1											W3181_1154
glyceraldehyde-3-phosphate dehydrogenase (NAD+) GapA	core-P	2	Shw00436b		ANA3_2330							CN32_3815
glyceraldehyde-3-phosphate dehydrogenase (NAD+) GapA	core-P	3	Shw00436c									CN32_1223	W3181_2923	Sput200_1232
major facilitator superfamily transporter	core-P	18	Shw00437a	SO_0539	ANA3_0535	MR4_0537	MR7_3494	OS155_0495	OS185_3829	OS195_3955	OS223_3773				Sden_3550	PV4_0420	Sama_0495	Sfri_4001	swp_0527^	Spea_3735	Shal_3820	Swoo_4384	Ssed_0577	SVI_0321
putative DNA repair protein YfjY		1											W3181_1160
major facilitator superfamily transporter	core-P	2	Shw00437b		ANA3_2329							CN32_3814
major facilitator superfamily transporter	core-P	3	Shw00437c									CN32_1224	W3181_2922	Sput200_1233
uncharacterized protein	core	21	Shw00441	SO_0543	ANA3_0541	MR4_0542	MR7_3488	OS155_0501	OS185_3823	OS195_3949	OS223_3767	CN32_3331	W3181_0610	Sput200_3458	Sden_0657	PV4_0428	Sama_3164	Sfri_3534	swp_0532	Spea_3733	Shal_3818	Swoo_4355	Ssed_0598	SVI_0323
histone-like DNA-binding protein	core	21	Shw00447	SO_0548	ANA3_0547	MR4_0548	MR7_3482	OS155_0507	OS185_3817	OS195_3943	OS223_3761	CN32_3325	W3181_0616	Sput200_3452	Sden_0658	PV4_0430	Sama_3158	Sfri_3532	swp_0535	Spea_3731	Shal_3816	Swoo_4353	Ssed_0600	SVI_0326
hypothetical inner membrane protein	core	21	Shw00449	SO_0550	ANA3_0549	MR4_0550	MR7_3480	OS155_0509	OS185_3815	OS195_3941	OS223_3759	CN32_3323	W3181_0618	Sput200_3450	Sden_0660	PV4_0431	Sama_3156	Sfri_3530	swp_0537	Spea_3729	Shal_3814	Swoo_4351	Ssed_0602	SVI_0328
two component signal transduction system controlling sortase system response regulator	mtr core	20	Shw01744	SO_2193	ANA3_2412	MR4_2202	MR7_2279	OS155_1840^	OS185_1827	OS195_1875	OS223_2450	CN32_1738	W3181_2287	Sput200_1764		PV4_1791	Sama_2005	Sfri_1623	swp_3094	Spea_2518	Shal_1734	Swoo_2122	Ssed_2494	SVI_1838
two component signal transduction system response regulator		20	Shw00513	SO_0622	ANA3_0615	MR4_0616	MR7_3414	OS155_0576	OS185_3749	OS195_3875	OS223_3692	CN32_0650	W3181_3524	Sput200_0581		PV4_0583	Sama_3006	Sfri_3294	swp_0753	Spea_3511	Shal_3605	Swoo_0660	Ssed_3875	SVI_0502
conserved protein of unknown function	core	21	Shw00450	SO_0551	ANA3_0550	MR4_0551	MR7_3479	OS155_0510	OS185_3814	OS195_3940	OS223_3758	CN32_3322	W3181_0619	Sput200_3449	Sden_0661	PV4_0432	Sama_3155	Sfri_3529	swp_0538	Spea_3728	Shal_3813	Swoo_4350	Ssed_0603	SVI_0330
two component signal transduction system response regulator		10	Shw06619	SO_4623	ANA3_4007				OS185_4196	OS195_4328		CN32_3798	W3181_0115	Sput200_0124						Spea_3577	Shal_2850		Ssed_0691
two component signal transduction system controlling the osmosenstive K+ channel response regulator KdpE		11	Shw00055	SO_0059	ANA3_0059	MR4_0053	MR7_0051	OS155_4303	OS185_0051	OS195_0056	OS223_0055	CN32_0048	W3181_4030	Sput200_4214
two component signal transduction system controlling the osmosensitive K+ channel response regulator KdpE		3	Shw04759									CN32_3077	W3181_0868	Sput200_3186
periplasmic protein of unknown function DUF3016	core	21	Shw00453	SO_0554	ANA3_0553	MR4_0554	MR7_3476	OS155_0513	OS185_3811	OS195_3937	OS223_3755	CN32_3320	W3181_0621	Sput200_3447	Sden_0662	PV4_0435	Sama_3154	Sfri_3528	swp_0542	Spea_3725	Shal_3810	Swoo_4346	Ssed_0607	SVI_0332
conserved protein of unknown function	core	21	Shw00455	SO_0556	ANA3_0555	MR4_0556	MR7_3474	OS155_0515	OS185_3809	OS195_3935	OS223_3753	CN32_3318	W3181_0623	Sput200_3445	Sden_0671	PV4_0437	Sama_3152	Sfri_3525	swp_0545	Spea_3723	Shal_3809	Swoo_4344	Ssed_0608	SVI_0333
conserved hypothetical protein GumN	core	21	Shw00456	SO_0557	ANA3_0556	MR4_0557	MR7_3473	OS155_0516	OS185_3808	OS195_3934	OS223_3752	CN32_3317	W3181_0624	Sput200_3444	Sden_0672	PV4_0438	Sama_3151	Sfri_3524	swp_0546	Spea_3722	Shal_3808	Swoo_4343	Ssed_0609	SVI_0334
MaoC domain protein	core	21	Shw00458	SO_0559	ANA3_0558	MR4_0559	MR7_3471	OS155_0518	OS185_3806	OS195_3932	OS223_3750	CN32_3315	W3181_0626	Sput200_3442	Sden_0524	PV4_0441	Sama_3148	Sfri_3522	swp_0547	Spea_3721	Shal_3807	Swoo_4341	Ssed_0611	SVI_0336
zinc-regulated TonB-dependent zinc receptor	core	21	Shw00463	SO_0564	ANA3_0565	MR4_0566	MR7_3464	OS155_0526	OS185_3799	OS195_3925	OS223_3742	CN32_3311	W3181_0630	Sput200_3438	Sden_0527	PV4_0447	Sama_3142	Sfri_3517	swp_0555	Spea_3716	Shal_3801	Swoo_4334	Ssed_0616	SVI_0342
TraR/DksA family transcriptional regulator		2	Shw03572a									CN32_0188	W3181_0410
ABC-type zinc uptake system substrate-binding component ZnuA	core	21	Shw00464	SO_0565	ANA3_0566	MR4_0567	MR7_3463	OS155_0527	OS185_3798	OS195_3924	OS223_3741	CN32_3310	W3181_0631	Sput200_3437	Sden_0528	PV4_0448	Sama_3141	Sfri_3516	swp_0556	Spea_3715	Shal_3800	Swoo_4333	Ssed_0617	SVI_0343
ABC-type zinc uptake system permease component ZnuB	core	21	Shw00465	SO_0566	ANA3_0567	MR4_0568	MR7_3462	OS155_0528	OS185_3797	OS195_3923	OS223_3740	CN32_3309	W3181_0632	Sput200_3436	Sden_0529	PV4_0449	Sama_3140	Sfri_3515	swp_0557	Spea_3714	Shal_3799	Swoo_4332	Ssed_0618	SVI_0344
UDP-glucuronate 4-epimerase WcvA		15	Shw06893	SO_4686	ANA3_4089	MR4_3886	MR7_3979	OS155_0070	OS185_4329	OS195_4469	OS223_4274		W3181_0062	Sput200_2689			Sama_2235	Sfri_1374		Spea_1419	Shal_1502			SVI_1494
protein of unknown function DUF124		14	Shw01581	SO_1966	ANA3_2479	MR4_2289	MR7_2361	OS155_2613	OS185_2651	OS195_2726	OS223_1734	CN32_1673	W3181_2352	Sput200_1692	Sden_2160		Sama_1571	Sfri_2324
protein of unknown function DUF1706		4	Shw01414	SO_1764								CN32_1462	W3181_2640	Sput200_1474
1-acyl-sn-glycerol-3-phosphate acyltransferase PlsC	core	21	Shw00466	SO_0567	ANA3_0568	MR4_0569	MR7_3461	OS155_0529	OS185_3796	OS195_3922	OS223_3739	CN32_3308	W3181_0633	Sput200_3435	Sden_0530	PV4_0450	Sama_3139	Sfri_3514	swp_0559	Spea_3713	Shal_3798	Swoo_4331	Ssed_0619	SVI_0345
ABC-type transporter ATPase component		18	Shw07047	SO_4712	ANA3_4070	MR4_3866	MR7_3959	OS155_0090	OS185_4309	OS195_4449	OS223_4254	CN32_3872	W3181_0081	Sput200_0084		PV4_3675	Sama_0132		swp_4970	Spea_4087	Shal_0157	Swoo_0095	Ssed_0132
signalling protein with EAL domain		18	Shw01632	SO_2039	ANA3_2237	MR4_2112	MR7_1862	OS155_2274	OS185_2052	OS195_2099	OS223_2286	CN32_2106	W3181_1906	Sput200_1904	Sden_1592		Sama_1896		swp_2763		Shal_1861	Swoo_2622	Ssed_1968	SVI_2403
diguanylate phosphodiesterase		9	Shw06520					OS155_3798	OS185_0519	OS195_0541	OS223_0545	CN32_0601	W3181_3571	Sput200_0528	Sden_0914		Sama_2731
ribonuclease E inhibitor RraB	core	21	Shw00467	SO_0568	ANA3_0569	MR4_0570	MR7_3460	OS155_0530	OS185_3795	OS195_3921	OS223_3738	CN32_3307	W3181_0634	Sput200_3434	Sden_0531	PV4_0451	Sama_3138	Sfri_3513	swp_0560	Spea_3712	Shal_3797	Swoo_4330	Ssed_0620	SVI_0346
chemotaxis signal transduction system CheY family response regulator with diguanylate cyclase with PAS sensory domains	core	21	Shw00468	SO_0569	ANA3_0570	MR4_0571	MR7_3459	OS155_0531	OS185_3794	OS195_3920	OS223_3737	CN32_3306	W3181_0635	Sput200_3433	Sden_0532	PV4_0452	Sama_3137	Sfri_3512	swp_0561	Spea_3711	Shal_3796	Swoo_4329	Ssed_0621	SVI_0347
chemotaxis signal transduction system inhibitor of MCP methylation CheC	core	21	Shw00469	SO_0570	ANA3_0571	MR4_0572	MR7_3458	OS155_0532	OS185_3793	OS195_3919	OS223_3736	CN32_3305	W3181_0636	Sput200_3432	Sden_0533	PV4_0453	Sama_3136	Sfri_3511	swp_0562	Spea_3710	Shal_3795	Swoo_4328	Ssed_0622	SVI_0348
enoyl-CoA hydratase/isomerase family protein	core	21	Shw00470	SO_0572	ANA3_0572	MR4_0573	MR7_3457	OS155_0533	OS185_3792	OS195_3918	OS223_3735	CN32_3304	W3181_0637	Sput200_3431	Sden_0534	PV4_0454	Sama_3135	Sfri_3510	swp_0563	Spea_3709	Shal_3794	Swoo_4327	Ssed_0623	SVI_0350
deoxyribonuclease I		1											W3181_1149
protein of unknown function of DUF3530	core	21	Shw00471	SO_0573	ANA3_0573	MR4_0574	MR7_3456	OS155_0534	OS185_3791	OS195_3917	OS223_3734	CN32_3303	W3181_0638	Sput200_3430	Sden_0535	PV4_0456	Sama_3133	Sfri_3509	swp_0565	Spea_3705	Shal_3792	Swoo_4325	Ssed_0624	SVI_0351
RNA polymerase-associated helicase RapA	core	21	Shw00472	SO_0575	ANA3_0574	MR4_0575	MR7_3455	OS155_0535	OS185_3790	OS195_3916	OS223_3733	CN32_3302	W3181_0639	Sput200_3429	Sden_0536	PV4_0457	Sama_3131	Sfri_3508	swp_0566	Spea_3704	Shal_3791	Swoo_4324	Ssed_0625	SVI_0352
PhoH family predicted ATPase	core	21	Shw00473	SO_0576	ANA3_0575	MR4_0576	MR7_3454	OS155_0536	OS185_3789	OS195_3915	OS223_3732	CN32_3301	W3181_0640	Sput200_3428	Sden_0537	PV4_0458	Sama_3130	Sfri_3507	swp_0567	Spea_3703	Shal_3790	Swoo_4323	Ssed_0626	SVI_0353
YER057c/Yigf/Uk114 family protein		20	Shw00278	SO_0337	ANA3_3834	MR4_3638	MR7_0306	OS155_4056	OS185_4031	OS195_4149	OS223_3954	CN32_3652	W3181_3793	Sput200_3664	Sden_0288		Sama_3317	Sfri_0413	swp_4695	Spea_0467	Shal_0542	Swoo_4503	Ssed_0466	SVI_3879
FMN-dependent nitronate monooxygenase		14	Shw00386a	SO_0471	ANA3_0474	MR4_0476	MR7_3554	OS155_0445	OS185_3888	OS195_4010	OS223_3814	CN32_3371	W3181_0570	Sput200_3500		PV4_1878	Sama_2734							SVI_3938
two component signal transduction system controlling anaerobic respiration hybrid histidine kinase/response regulator with Cache and PAS sensory domains ArcS	core	21	Shw00474	SO_0577^	ANA3_0576	MR4_0577	MR7_3453	OS155_0537	OS185_3788	OS195_3914	OS223_3731	CN32_3300	W3181_0641	Sput200_3427	Sden_0538	PV4_0459	Sama_3129	Sfri_3502	swp_0570	Spea_3702	Shal_3789	Swoo_4322	Ssed_0627	SVI_0354
serine/threonine protein kinase	core	21	Shw00476	SO_0579	ANA3_0578	MR4_0579	MR7_3451	OS155_0539	OS185_3786	OS195_3912	OS223_3729	CN32_3298	W3181_0643	Sput200_3425	Sden_0539	PV4_3263	Sama_0541	Sfri_3500	swp_4517	Spea_0586	Shal_0673	Swoo_4155	Ssed_4012	SVI_3704
Zn-binding protein	core	21	Shw00477	SO_0581	ANA3_0579	MR4_0580	MR7_3450	OS155_0540	OS185_3785	OS195_3911	OS223_3728	CN32_3297	W3181_0644	Sput200_3424	Sden_0540	PV4_3262	Sama_0542	Sfri_3499	swp_4516	Spea_0587	Shal_0674	Swoo_4154	Ssed_4011	SVI_3703
thiopurine S-methyltransferase TpmT	core	21	Shw00478	SO_0582	ANA3_0580	MR4_0581	MR7_3449	OS155_0541	OS185_3784	OS195_3910	OS223_3727	CN32_3296	W3181_0645	Sput200_3423	Sden_0541	PV4_3261	Sama_0543	Sfri_3498	swp_4515	Spea_0588	Shal_0675	Swoo_4153	Ssed_4010	SVI_3702
bacterioferritin-associated ferredoxin Bfd	core	21	Shw00479	SO_0583	ANA3_0581	MR4_0582	MR7_3448	OS155_0542	OS185_3783	OS195_3909	OS223_3726	CN32_3295	W3181_0646	Sput200_3422	Sden_3217	PV4_0552	Sama_3040	Sfri_3324	swp_0771	Spea_3555	Shal_3649	Swoo_4187	Ssed_0782	SVI_0470
phosphatidylserine decarboxylase Psd	core	21	Shw00486	SO_0590	ANA3_0588	MR4_0589	MR7_3441	OS155_0549	OS185_3776	OS195_3902	OS223_3719	CN32_3289	W3181_0652	Sput200_3416	Sden_3214	PV4_0557	Sama_3034	Sfri_3319	swp_0778	Spea_3549	Shal_3643	Swoo_4180	Ssed_0788	SVI_0477
30S ribosome assembly GTPase RsgA	core	21	Shw00487	SO_0591	ANA3_0589	MR4_0590	MR7_3440	OS155_0550	OS185_3775	OS195_3901	OS223_3718	CN32_3288	W3181_0653	Sput200_3415	Sden_3213	PV4_0558	Sama_3033	Sfri_3318	swp_0779	Spea_3548	Shal_3642	Swoo_4179	Ssed_0789	SVI_0478
DNA polymerase V subunit UmuC		1	Shw05351l										W3181_1082
DNA polymerase V subunit UmuD		1	Shw04527j										W3181_1083
3'-5' oligoribonuclease Orn	core	21	Shw00488	SO_0592	ANA3_0590	MR4_0591	MR7_3439	OS155_0551	OS185_3774	OS195_3900	OS223_3717	CN32_3287	W3181_0654	Sput200_3414	Sden_3212	PV4_0559	Sama_3032	Sfri_3317	swp_0780	Spea_3547	Shal_3641	Swoo_4178	Ssed_0790	SVI_0479
protein of unknown function	core	21	Shw00489	SO_0595	ANA3_0591	MR4_0592	MR7_3438	OS155_0552	OS185_3773	OS195_3899	OS223_3716	CN32_3286	W3181_0655	Sput200_3413	Sden_3210	PV4_0560	Sama_3031	Sfri_3316	swp_0782	Spea_3546	Shal_3640	Swoo_4177	Ssed_0791	SVI_0480
tRNA threonylcarbamoyl adenosine modification protein YjeE	core	21	Shw00491	SO_0599	ANA3_0593	MR4_0594	MR7_3436	OS155_0554	OS185_3771	OS195_3897	OS223_3714	CN32_3284	W3181_0657	Sput200_3411	Sden_3209	PV4_0562	Sama_3029	Sfri_3315	swp_0784	Spea_3544	Shal_3638	Swoo_4174	Ssed_0793	SVI_0481
excinuclease ABC C subunit domain protein		1	Shw05168b										W3181_1474
N-acetylmuramoyl-L-alanine amidase AmiB	core	21	Shw00492	SO_0600	ANA3_0594	MR4_0595	MR7_3435	OS155_0555	OS185_3770	OS195_3896	OS223_3713	CN32_3283	W3181_0658	Sput200_3410	Sden_3208	PV4_0563	Sama_3028	Sfri_3314	swp_0785	Spea_3543	Shal_3637	Swoo_4173	Ssed_0794	SVI_0482
DNA mismatch repair protein MutL	core	21	Shw00493	SO_0601	ANA3_0595	MR4_0596	MR7_3434	OS155_0556	OS185_3769	OS195_3895	OS223_3712	CN32_3282	W3181_0659	Sput200_3409	Sden_3207	PV4_0564	Sama_3027	Sfri_3313	swp_0786	Spea_3542	Shal_3636	Swoo_4172	Ssed_0795	SVI_0483
tRNA dimethylallyltransferase MiaA	core	21	Shw00494	SO_0602	ANA3_0596	MR4_0597	MR7_3433	OS155_0557	OS185_3768	OS195_3894	OS223_3711	CN32_3281	W3181_0660	Sput200_3408	Sden_3206	PV4_0565	Sama_3026	Sfri_3312	swp_0787	Spea_3541	Shal_3635	Swoo_4171	Ssed_0796	SVI_0484
RNA-binding pleiotrophic regulator Hfq	core	21	Shw00495	SO_0603	ANA3_0597	MR4_0598	MR7_3432	OS155_0558	OS185_3767	OS195_3893	OS223_3710	CN32_3280	W3181_0661	Sput200_3407	Sden_3205	PV4_0566	Sama_3025	Sfri_3311	swp_0789	Spea_3540	Shal_3634	Swoo_4170	Ssed_0797	SVI_0485
50S ribosome assembly GTPase HflX	core	21	Shw00496	SO_0604	ANA3_0598	MR4_0599	MR7_3431	OS155_0559	OS185_3766	OS195_3892	OS223_3709	CN32_3279	W3181_0662	Sput200_3406	Sden_3204	PV4_0567	Sama_3024	Sfri_3310	swp_0790	Spea_3539	Shal_3633	Swoo_4169	Ssed_0798	SVI_0486
membrane anchored FtsH modulator component 1 HflK	core	21	Shw00497	SO_0605	ANA3_0599	MR4_0600	MR7_3430	OS155_0560	OS185_3765	OS195_3891	OS223_3708	CN32_3278	W3181_0663	Sput200_3405	Sden_3203	PV4_0568	Sama_3023	Sfri_3309	swp_0791	Spea_3538	Shal_3632	Swoo_4168	Ssed_0799	SVI_0487
membrane anchored FtsH modulator component 2 HflC	core	21	Shw00498	SO_0606	ANA3_0600	MR4_0601	MR7_3429	OS155_0561	OS185_3764	OS195_3890	OS223_3707	CN32_3277	W3181_0664	Sput200_3404	Sden_3202	PV4_0569	Sama_3022	Sfri_3308	swp_0792	Spea_3537	Shal_3631	Swoo_4167	Ssed_0800	SVI_0488
ubiquinol-cytochrome c reductase FeS subunit PetA	core	21	Shw00499	SO_0608	ANA3_0601	MR4_0602	MR7_3428	OS155_0562	OS185_3763	OS195_3889	OS223_3706	CN32_3276	W3181_0665	Sput200_3403	Sden_3201	PV4_0570	Sama_3021	Sfri_3307	swp_0793	Spea_3536	Shal_3630	Swoo_4166	Ssed_0801	SVI_0489
ubiquinol-cytochrome c reductase cytochrome b subunit PetB	core	21	Shw00500	SO_0609	ANA3_0602	MR4_0603	MR7_3427	OS155_0563	OS185_3762	OS195_3888	OS223_3705	CN32_3275	W3181_0666	Sput200_3402	Sden_3200	PV4_0571	Sama_3020	Sfri_3306	swp_0794	Spea_3535	Shal_3629	Swoo_4165	Ssed_0802	SVI_0490
ubiquinol-cytochrome c reductase cytochrome c1 subunit PetC	core	21	Shw00501	SO_0610	ANA3_0603	MR4_0604	MR7_3426	OS155_0564	OS185_3761	OS195_3887	OS223_3704	CN32_3274	W3181_0667	Sput200_3401	Sden_3199	PV4_0572	Sama_3019	Sfri_3305	swp_0795	Spea_3534	Shal_3628	Swoo_4164	Ssed_0803	SVI_0491
transcpriptional activator SspA	core	21	Shw00502	SO_0611	ANA3_0604	MR4_0605	MR7_3425	OS155_0565	OS185_3760	OS195_3886	OS223_3703	CN32_3273	W3181_0668	Sput200_3400	Sden_3198	PV4_0573	Sama_3018	Sfri_3304	swp_0796	Spea_3533	Shal_3627	Swoo_4163	Ssed_0804	SVI_0492
stringent starvation protein b SspB	core	21	Shw00503	SO_0612	ANA3_0605	MR4_0606	MR7_3424	OS155_0566	OS185_3759	OS195_3885	OS223_3702	CN32_3272	W3181_0669	Sput200_3399	Sden_3197	PV4_0574	Sama_3017	Sfri_3303	swp_0797	Spea_3532	Shal_3626	Swoo_4162	Ssed_0805	SVI_0493
exopolyphosphatase Ppx		13	Shw01738	SO_2185	ANA3_2418	MR4_2208	MR7_2285	OS155_1833	OS185_1820	OS195_1869	OS223_2456	CN32_1732	W3181_2293	Sput200_1758		PV4_3078	Sama_2012
para-aminobenzoate synthase glutamine amidotransferase subunit PabA	core	21	Shw00504	SO_0613	ANA3_0606	MR4_0607	MR7_3423	OS155_0567	OS185_3758	OS195_3884	OS223_3701	CN32_0641	W3181_3533	Sput200_0572	Sden_3196	PV4_0575	Sama_3015	Sfri_3302	swp_0798	Spea_3519	Shal_3613	Swoo_4160	Ssed_0806	SVI_0494
peptidase S9 family	core	21	Shw00505	SO_0614	ANA3_0607	MR4_0608	MR7_3422	OS155_0568	OS185_3757	OS195_3883	OS223_3700	CN32_0642	W3181_3532	Sput200_0573	Sden_3195	PV4_0576	Sama_3014	Sfri_3301	swp_0799	Spea_3518	Shal_3612	Swoo_4159	Ssed_0807	SVI_0495
extracellular nuclease ExeS		17	Shw01485	SO_1844	ANA3_1595	MR4_1534	MR7_1601	OS155_1819	OS185_1811	OS195_1858	OS223_2467	CN32_1622	W3181_2400	Sput200_1639	Sden_2272	PV4_2170	Sama_1477	Sfri_1707				Swoo_1911		SVI_2644
periplasmic solute binding protein		11	Shw06713	SO_3412	ANA3_1143	MR4_1142	MR7_1213	OS155_1231	OS185_1275	OS195_1308	OS223_3082	CN32_2732	W3181_1280	Sput200_2869
putative periplasmic protein		18	Shw07045	SO_4138	ANA3_3683	MR4_3508	MR7_0444	OS155_3855	OS185_0464	OS195_0485	OS223_0488	CN32_0540	W3181_3632	Sput200_0464		PV4_3393			swp_4704	Spea_0458	Shal_0533	Swoo_4511	Ssed_0458	SVI_3886
HD domain protein	core	21	Shw00506	SO_0615	ANA3_0608	MR4_0609	MR7_3421	OS155_0569	OS185_3756	OS195_3882	OS223_3699	CN32_0643	W3181_3531	Sput200_0574	Sden_3194	PV4_0577	Sama_3013	Sfri_3300	swp_0746	Spea_3517	Shal_3611	Swoo_0654	Ssed_0808	SVI_0496
bifunctional acetylornithine aminotransferase/succinyl-diaminopimelate aminotransferase/succinylornithine transaminase ArgD	core	21	Shw00508	SO_0617	ANA3_0610	MR4_0611	MR7_3419	OS155_0571	OS185_3754	OS195_3880	OS223_3697	CN32_0645	W3181_3529	Sput200_0576	Sden_3193	PV4_0578	Sama_3011	Sfri_3299	swp_0747	Spea_3516	Shal_3610	Swoo_0655	Ssed_0809	SVI_0497
ferredoxin-dependent glutamate synthase GlsF		12	Shw00611	SO_0750	ANA3_3523	MR4_3353	MR7_0600	OS155_0806	OS185_3699	OS195_3823	OS223_3641	CN32_3233	W3181_0708	Sput200_3367				Sfri_0633
arginine N-succinyltransferase AstA	core	21	Shw00509	SO_0618	ANA3_0611	MR4_0612	MR7_3418	OS155_0572	OS185_3753	OS195_3879	OS223_3696	CN32_0646	W3181_3528	Sput200_0577	Sden_3192	PV4_0579	Sama_3010	Sfri_3298	swp_0748	Spea_3515	Shal_3609	Swoo_0656	Ssed_0810	SVI_0498
succinylglutamic semialdehyde dehydrogenase AstD	core	21	Shw00510	SO_0619	ANA3_0612	MR4_0613	MR7_3417	OS155_0573	OS185_3752	OS195_3878	OS223_3695	CN32_0647	W3181_3527	Sput200_0578	Sden_3191	PV4_0580	Sama_3009	Sfri_3297	swp_0749	Spea_3514	Shal_3608	Swoo_0657	Ssed_0811	SVI_0499
ferric putrebactin reductase PutB		11	Shw06705	SO_3034	ANA3_1506	MR4_1450	MR7_1516	OS155_2712	OS185_2734	OS195_2813	OS223_1652	CN32_2415	W3181_1593	Sput200_2443
ABC-type catecholate ferric siderophore uptake system ATPase component BauE		5	Shw05750						OS185_3341	OS195_3468		CN32_3667	W3181_3808	Sput200_3679
ABC-type catecholate ferric siderophore uptake system permease component 1 BauC		5	Shw05751						OS185_3342	OS195_3469		CN32_3668	W3181_3809	Sput200_3680
ABC-type catecholate ferric siderophore uptake system permease component 2 BauD		5	Shw05752						OS185_3343	OS195_3470		CN32_3669	W3181_3810	Sput200_3681
TonB1 energy transduction system for heme uptake inner membrane component ExbB		15	Shw06927	SO_3671	ANA3_3237			OS155_0950	OS185_1019	OS195_1052	OS223_3340	CN32_0964	W3181_3203	Sput200_0963	Sden_0788				swp_3980	Spea_3329	Shal_3401	Swoo_4006		SVI_3560
cAMP-responsive regulator of catabolite repression Crp	core	21	Shw00515	SO_0624	ANA3_0617	MR4_0618	MR7_3412	OS155_0578	OS185_3747	OS195_3873	OS223_3690	CN32_0652	W3181_3522	Sput200_0583	Sden_3190	PV4_0585	Sama_3004	Sfri_3292	swp_0755	Spea_3509	Shal_3603	Swoo_0662	Ssed_3873	SVI_0504
TonB-dependent catecholate ferric siderophore receptor		5	Shw05754						OS185_3345	OS195_3472		CN32_3671	W3181_3812	Sput200_3683
TonB-dependent siderophore receptor	mtr core	20	Shw07192	SO_4743	ANA3_4127	MR4_3922	MR7_4014	OS155_4363	OS185_4362	OS195_4504	OS223_4307	CN32_3953	W3181_4050	Sput200_4282		PV4_3841	Sama_3641	Sfri_4042	swp_5150	Spea_4236	Shal_4287	Swoo_4894	Ssed_4483	SVI_4331
TonB-dependent siderophore receptor		11	Shw00932	SO_1156	ANA3_0983	MR4_0979	MR7_1044	OS155_3287	OS185_3329	OS195_3465	OS223_1080	CN32_2881	W3181_1022	Sput200_3025
TonB-dependent receptor		20	Shw01200	SO_1482	ANA3_2944	MR4_2768	MR7_2846	OS155_1315	OS185_1306	OS195_1342	OS223_3044	CN32_1237	W3181_2867	Sput200_1245	Sden_1445	PV4_2690		Sfri_2440	swp_3568	Spea_2930	Shal_3021	Swoo_3375	Ssed_3242	SVI_1179
TonB-dependent siderophore receptor		11	Shw06656		ANA3_2551	MR4_2386	MR7_2458	OS155_1729^	OS185_1724	OS195_1767	OS223_2565	CN32_1590	W3181_2432	Sput200_1607				Sfri_0391
ferritin Ftn		19	Shw00117	SO_0139	ANA3_0132	MR4_0133	MR7_0127	OS155_4222	OS185_0132	OS195_0137	OS223_0136	CN32_0132	W3181_3940	Sput200_4119		PV4_0042	Sama_0141		swp_0167	Spea_0129	Shal_4189	Swoo_4766	Ssed_4374	SVI_4218
ferrochelatase HemH		18	Shw01625	SO_2019	ANA3_2440	MR4_2248	MR7_2320	OS155_2545	OS185_2583^	OS195_2660^	OS223_1801	CN32_2296	W3181_1712	Sput200_2322		PV4_2229	Sama_1316		swp_1736	Spea_1529	Shal_1599		Ssed_2846	SVI_2775
ferrochelatase HemH		19	Shw07106	SO_3348	ANA3_1198	MR4_1197	MR7_1268	OS155_3021	OS185_3036	OS195_3179	OS223_1342	CN32_2683	W3181_1328	Sput200_2820	Sden_2678	PV4_1140		Sfri_2852	swp_3670	Spea_1130	Shal_1175	Swoo_1335	Ssed_1235
periplasmic cyctochrome c oxidase regulatory protein	core	21	Shw00516	SO_0625	ANA3_0618	MR4_0619	MR7_3411	OS155_0579	OS185_3746	OS195_3872	OS223_3689	CN32_0653	W3181_3521	Sput200_0584	Sden_3189	PV4_0586	Sama_3003	Sfri_3291	swp_0756	Spea_3508	Shal_3602	Swoo_0663	Ssed_3872	SVI_0505
ATP-dependent helicase HrpB	core	21	Shw00520	SO_0632	ANA3_0622	MR4_0623	MR7_3407	OS155_0582	OS185_3743	OS195_3869	OS223_3686	CN32_0655	W3181_3519	Sput200_0586	Sden_3165	PV4_3124	Sama_2972	Sfri_3271	swp_4380	Spea_0704	Shal_0760	Swoo_3793	Ssed_3895	SVI_3616
bifunctional autotransporter / adhesin cadherin family		11	Shw00150a	SO_0189	ANA3_0168	MR4_0168^	MR7_0163^	OS155_4189	OS185_0166	OS195_0170		CN32_3550	W3181_3687	Sput200_0405	Sden_0223
penicillin-binding protein 1B MrcB	core	21	Shw00521	SO_0633	ANA3_0623	MR4_0624	MR7_3406	OS155_0583	OS185_3742	OS195_3868	OS223_3685	CN32_0656	W3181_3518	Sput200_0587	Sden_3164	PV4_3123	Sama_2971	Sfri_3270	swp_4379	Spea_0705	Shal_0761	Swoo_3792	Ssed_3894	SVI_3615
protein of unknown function	core	21	Shw00565	SO_0691	ANA3_3580	MR4_3410	MR7_0542	OS155_3730	OS185_0632	OS195_0659	OS223_0655	CN32_3251	W3181_0690	Sput200_3385	Sden_0412	PV4_3273	Sama_0534	Sfri_3671	swp_4529	Spea_0575	Shal_0663	Swoo_0650	Ssed_4022	SVI_3715
aldose 1-epimerase GalM	core	21	Shw00566	SO_0693	ANA3_3579	MR4_3409	MR7_0543	OS155_3729	OS185_0633	OS195_0660	OS223_0656	CN32_3250	W3181_0691	Sput200_3384	Sden_0413	PV4_3272	Sama_0535	Sfri_3669	swp_4528	Spea_0576	Shal_0664	Swoo_0651	Ssed_4021	SVI_3714
galactokinase GalK	core	21	Shw00567	SO_0694	ANA3_3578	MR4_3408	MR7_0544	OS155_3728	OS185_0634	OS195_0661	OS223_0657	CN32_3249	W3181_0692	Sput200_3383	Sden_0414	PV4_3271	Sama_0536	Sfri_3668	swp_4527	Spea_0577	Shal_0665	Swoo_0652	Ssed_4020	SVI_3713
potassium efflux protein CPA2 family	core	21	Shw00568	SO_0695	ANA3_3577	MR4_3407	MR7_0545	OS155_3727	OS185_0635	OS195_0662	OS223_0658	CN32_3248	W3181_0693	Sput200_3382	Sden_0415	PV4_3267	Sama_0537	Sfri_3667	swp_4522	Spea_0582	Shal_0669	Swoo_0653	Ssed_4016	SVI_3708
protein-disulfide reductase DsbD	core	21	Shw00569	SO_0696	ANA3_3576	MR4_3406	MR7_0546	OS155_3726	OS185_0636	OS195_0663	OS223_0659	CN32_3247	W3181_0694	Sput200_3381	Sden_0416	PV4_3266	Sama_0538	Sfri_3666	swp_4520	Spea_0583	Shal_0670	Swoo_4158	Ssed_4015	SVI_3707
two component signal transduction system response regulator YehT		18	Shw02202	SO_2823	ANA3_2594	MR4_2432	MR7_2502	OS155_1673	OS185_1658	OS195_1695	OS223_2685	CN32_1548	W3181_2551	Sput200_1565		PV4_2329	Sama_1281	Sfri_2434		Spea_1479	Shal_1563	Swoo_1765	Ssed_2883
divalent cation tolerance protein CutA	core	21	Shw00570	SO_0697	ANA3_3575	MR4_3405	MR7_0547	OS155_3725	OS185_0637	OS195_0664	OS223_0660	CN32_3246	W3181_0695	Sput200_3380	Sden_0417	PV4_3265	Sama_0539	Sfri_3665	swp_4519	Spea_0584	Shal_0671	Swoo_4157	Ssed_4014	SVI_3706
membrane protein FsxA	core	21	Shw00571	SO_0698	ANA3_3574	MR4_3404	MR7_0548	OS155_3724	OS185_0638	OS195_0665	OS223_0661	CN32_3245	W3181_0696	Sput200_3379	Sden_0418	PV4_3264	Sama_0540	Sfri_3664	swp_4518	Spea_0585	Shal_0672	Swoo_4156	Ssed_4013	SVI_3705
flavin adenine dinucleotide (FAD) exporter Bfe	core	21	Shw00574	SO_0702	ANA3_3569	MR4_3399	MR7_0553	OS155_3710	OS185_0643	OS195_0670	OS223_0666	CN32_0699	W3181_3471	Sput200_0632	Sden_0420	PV4_0470	Sama_3126	Sfri_3662	swp_0581	Spea_3691	Shal_3778	Swoo_4310	Ssed_0640	SVI_0364
10 kDa chaperonin GroES	core	21	Shw00575	SO_0703	ANA3_3568	MR4_3398	MR7_0554	OS155_3709	OS185_0644	OS195_0671	OS223_0667	CN32_0700	W3181_3470	Sput200_0633	Sden_0421	PV4_0471	Sama_3125	Sfri_3661	swp_0584	Spea_3690	Shal_3777	Swoo_4309	Ssed_0641	SVI_0365
60 kDa chaperonin GroEL	core	21	Shw00576	SO_0704	ANA3_3567	MR4_3397	MR7_0555	OS155_3708	OS185_0645	OS195_0672	OS223_0668	CN32_0701	W3181_3469	Sput200_0634	Sden_0422	PV4_0472	Sama_3124	Sfri_3660	swp_0586	Spea_3689	Shal_3776	Swoo_4308	Ssed_0642	SVI_0366
protein of unknown function DUF2999	core	21	Shw00587	SO_0721	ANA3_3550	MR4_3380	MR7_0573	OS155_3702	OS185_0653	OS195_0682	OS223_0674	CN32_3243	W3181_0698	Sput200_3377	Sden_3364	PV4_0491	Sama_0749	Sfri_3640	swp_0620	Spea_3660	Shal_3749	Swoo_0558	Ssed_0673	SVI_0378
transcriptional regulator AltA		14	Shw01412	SO_1762	ANA3_2693	MR4_2527	MR7_2594	OS155_1568	OS185_1562	OS195_1599	OS223_2781	CN32_1460	W3181_2642	Sput200_1472		PV4_2537						Swoo_3138		SVI_3030
Dyp-type heme-dependent peroxidase	core	21	Shw00601	SO_0740	ANA3_3513	MR4_3343	MR7_0610	OS155_0605	OS185_3689	OS195_3813	OS223_3631	CN32_3223	W3181_0718	Sput200_3357	Sden_2894	PV4_0864	Sama_0670	Sfri_0639	swp_4104	Spea_0847	Shal_0900	Swoo_1000	Ssed_0949	SVI_0781
ferredoxin--NADP reductase Fpr	core	21	Shw00608	SO_0747	ANA3_3520	MR4_3350	MR7_0603	OS155_0809	OS185_3696	OS195_3820	OS223_3638	CN32_3230	W3181_0711	Sput200_3364	Sden_2896	PV4_0858	Sama_0663	Sfri_0635	swp_4109	Spea_0843	Shal_0896	Swoo_0993	Ssed_0943	SVI_0776
hypothetical protein	core	21	Shw00612	SO_0752	ANA3_3524	MR4_3354	MR7_0599	OS155_0805	OS185_3700	OS195_3824	OS223_3642	CN32_3234	W3181_0707	Sput200_3368	Sden_2898	PV4_0855	Sama_0661	Sfri_0632	swp_4111	Spea_0841	Shal_0895	Swoo_0990	Ssed_0940.1	SVI_0772
ABC-type Ni2+/Co2+ export system bifunctional ATPase and permease components AtmA	core	21	Shw00614	SO_0754	ANA3_3526	MR4_3356	MR7_0597	OS155_0803	OS185_3702	OS195_3826	OS223_3644	CN32_3236	W3181_0705	Sput200_3370	Sden_2899	PV4_0853	Sama_0659	Sfri_0630	swp_4113	Spea_0839	Shal_0894	Swoo_0988	Ssed_0939	SVI_0770
conserved protein of unknown function	core	21	Shw00615	SO_0755	ANA3_3527	MR4_3357	MR7_0596	OS155_0802	OS185_3703	OS195_3827	OS223_3645	CN32_3237	W3181_0704	Sput200_3371	Sden_2900	PV4_0852	Sama_0658	Sfri_0629	swp_4114	Spea_0838	Shal_0893	Swoo_0987	Ssed_0938	SVI_0769
acyl-CoA thioester hydrolase, YbgC/YbaW family in fatty acid biosynthesis locus		20	Shw07255	SO_4375	ANA3_0334	MR4_0343	MR7_3683	OS155_0335	OS185_0333	OS195_0340	OS223_0343	CN32_0439	W3181_0293	Sput200_0304		PV4_3518	Sama_3386	Sfri_0345	swp_0297	Spea_3895	Shal_0374	Swoo_4603	Ssed_0318	SVI_4099
conserved lipoprotein		16	Shw06963	SO_3376	ANA3_1174	MR4_1173	MR7_1244	OS155_3046	OS185_3060	OS195_3203	OS223_1317	CN32_2706	W3181_1306	Sput200_2843	Sden_3365	PV4_1487	Sama_0819	Sfri_3028				Swoo_2769
phospho-2-dehydro-3-deoxyheptonate aldolase phe-sensitive AroG	core	21	Shw00616	SO_0756	ANA3_3528	MR4_3358	MR7_0595	OS155_0801	OS185_3704	OS195_3828	OS223_3646	CN32_3238	W3181_0703	Sput200_3372	Sden_2901	PV4_0851	Sama_0657	Sfri_0628	swp_3951	Spea_0837	Shal_0892	Swoo_0986	Ssed_0937	SVI_0768
cupin 4 family protein		19	Shw02090	SO_2636	ANA3_1744	MR4_1600	MR7_1675	OS155_2481	OS185_2474	OS195_2594	OS223_1870	CN32_2236	W3181_1773	Sput200_2259	Sden_1825	PV4_1557	Sama_2065	Sfri_2263	swp_1860	Spea_2541		Swoo_2708		SVI_1818
hypothetical periplasmic protein	core	21	Shw00618	SO_0758	ANA3_3530	MR4_3360	MR7_0593	OS155_0799	OS185_3706	OS195_3830	OS223_3648	CN32_3239	W3181_0702	Sput200_3373	Sden_2903	PV4_0848	Sama_0652	Sfri_0625	swp_3953	Spea_0835	Shal_0890	Swoo_0982	Ssed_0935	SVI_0765
ammonium transporter	core	21	Shw00619	SO_0760	ANA3_3531	MR4_3361	MR7_0592	OS155_0798	OS185_3707	OS195_3831	OS223_3649	CN32_3240	W3181_0701	Sput200_3374	Sden_2904	PV4_0847	Sama_0651	Sfri_0624	swp_3955	Spea_0834	Shal_0889	Swoo_0980	Ssed_0934	SVI_0764
putative amino acid efflux permease RhtB family	core	21	Shw00623	SO_0765	ANA3_3536	MR4_3366	MR7_0587	OS155_3688	OS185_0668	OS195_0699	OS223_0689	CN32_0694	W3181_3476	Sput200_0627	Sden_2363	PV4_1462	Sama_1550	Sfri_2482	swp_2261	Spea_1757	Shal_2518	Swoo_2796	Ssed_1800	SVI_1743
arginine-responsive transcriptional repressor of arginine metabolism ArgR	core	21	Shw00628	SO_0769	ANA3_3510	MR4_3340	MR7_0613	OS155_0608	OS185_3686	OS195_3810	OS223_3628	CN32_3220	W3181_0721	Sput200_3354	Sden_0825	PV4_0866	Sama_0671	Sfri_0640	swp_4101	Spea_0849	Shal_0902	Swoo_1001	Ssed_0951	SVI_0783
protein of unknown function DUF2358		16	Shw06970	SO_3383	ANA3_1167	MR4_1166	MR7_1237	OS155_3053	OS185_3067	OS195_3210	OS223_1310	CN32_2713	W3181_1299	Sput200_2850	Sden_3372	PV4_1480	Sama_0812	Sfri_3035				Swoo_2776
NAD dependent malate dehydrogenase Mdh	core	21	Shw00629	SO_0770	ANA3_3509	MR4_3339	MR7_0614	OS155_0609	OS185_3685	OS195_3809	OS223_3627	CN32_3219	W3181_0722	Sput200_3353	Sden_0826	PV4_0867	Sama_0672	Sfri_3173	swp_4100	Spea_0850	Shal_0903	Swoo_1002	Ssed_0952	SVI_0784
5-formyltetrahydrofolate cyclo-ligase YgfA	core	21	Shw00632	SO_0774	ANA3_3506	MR4_3336	MR7_0617	OS155_0612	OS185_3682	OS195_3806	OS223_3624	CN32_3216	W3181_0725	Sput200_3350	Sden_0828	PV4_3069	Sama_2726	Sfri_3159	swp_4065	Spea_3311	Shal_3386	Swoo_3984	Ssed_3686	SVI_3537
Z-ring stabilization and regulation protein ZapA	core	21	Shw00633	SO_0775	ANA3_3505	MR4_3335	MR7_0618	OS155_0613	OS185_3681	OS195_3805	OS223_3623	CN32_3215	W3181_0726	Sput200_3349	Sden_0829	PV4_3068	Sama_2725	Sfri_3155	swp_0908	Spea_3308	Shal_3379	Swoo_3974	Ssed_3679	SVI_3536
conserved protein YecA family	core	21	Shw00634	SO_0776	ANA3_3504	MR4_3334	MR7_0619	OS155_0614	OS185_3680	OS195_3804	OS223_3622	CN32_3214	W3181_0727	Sput200_3348	Sden_0830	PV4_3067	Sama_2724	Sfri_3154	swp_0910	Spea_3306	Shal_3378	Swoo_3973	Ssed_3678	SVI_3535
deoxyribodipyrimidine photolyase-related protein		14	Shw06865a	SO_4169	ANA3_3704	MR4_3526	MR7_0429	OS155_3872	OS185_0441	OS195_0458	OS223_0467	CN32_0524	W3181_3646	Sput200_0449			Sama_2497	Sfri_0777				Swoo_3929
2-octaprenyl-6-methoxyphenol hydroxylase UbiH	core	21	Shw00635	SO_0777	ANA3_3503	MR4_3333	MR7_0620	OS155_0615	OS185_3679	OS195_3803	OS223_3621	CN32_3213	W3181_0728	Sput200_3347	Sden_0831	PV4_3066	Sama_2723	Sfri_3153	swp_0911	Spea_3305	Shal_3377	Swoo_3972	Ssed_3677	SVI_3534
FAD-dependent hydroxylase VisC	core	21	Shw00636	SO_0778	ANA3_3502	MR4_3332	MR7_0621	OS155_0616	OS185_3678	OS195_3802	OS223_3620	CN32_3212	W3181_0729	Sput200_3346	Sden_0832	PV4_3065	Sama_2722	Sfri_3152	swp_0912	Spea_3304	Shal_3376	Swoo_3970	Ssed_3676	SVI_3533
aminomethyltransferase GcvT	core	21	Shw00637	SO_0779	ANA3_3501	MR4_3331	MR7_0622	OS155_0617	OS185_3677	OS195_3801	OS223_3619	CN32_3211	W3181_0730	Sput200_3345	Sden_0833	PV4_3064	Sama_2721	Sfri_3151	swp_0913	Spea_3303	Shal_3375	Swoo_3969	Ssed_3675	SVI_3532
glycine cleavage system carrier of aminomethyl moiety GcvH	core	21	Shw00638	SO_0780	ANA3_3500	MR4_3330	MR7_0623	OS155_0618	OS185_3676	OS195_3800	OS223_3618	CN32_3210	W3181_0731	Sput200_3344	Sden_0834	PV4_3063	Sama_2720	Sfri_3150	swp_0914	Spea_3302	Shal_3374	Swoo_3968	Ssed_3674	SVI_3531
glycine dehydrogenase (decarboxylating) GcvP	core	21	Shw00639	SO_0781	ANA3_3499	MR4_3329	MR7_0624	OS155_0619	OS185_3675	OS195_3799	OS223_3617	CN32_3209	W3181_0732	Sput200_3343	Sden_0835	PV4_3062	Sama_2719	Sfri_3149	swp_0915	Spea_3301	Shal_3373	Swoo_3967	Ssed_3673	SVI_3530
protein of unknown function DUF3297	core	21	Shw00643	SO_0788	ANA3_3493	MR4_3325	MR7_0628	OS155_0638	OS185_3671	OS195_3794	OS223_3604	CN32_3203	W3181_0739	Sput200_3337	Sden_0849	PV4_3043	Sama_2398	Sfri_3119	swp_0963	Spea_3269	Shal_3345	Swoo_3944	Ssed_3655	SVI_3524
branched-chain amino acid efflux pump permease component 1 AzlC family		15	Shw01411	SO_1760	ANA3_2694	MR4_2528	MR7_2595	OS155_1567	OS185_1561	OS195_1598	OS223_2782	CN32_1459	W3181_2643	Sput200_1471		PV4_2538		Sfri_3237				Swoo_3139		SVI_3031
protein involved in RimO-mediated beta-methylthiolation of ribosomal protein S12 YcaO	core	21	Shw00648	SO_0795	ANA3_3489	MR4_3321	MR7_0632	OS155_0643	OS185_3664	OS195_3787	OS223_3599	CN32_3199	W3181_0744	Sput200_3333	Sden_0824	PV4_3033	Sama_3569	Sfri_0738	swp_2444	Spea_3253	Shal_3326	Swoo_3928	Ssed_3211	SVI_1954
hypoxanthine-guanine phosphoribosyltransferase	core	21	Shw00658	SO_0807	ANA3_3481	MR4_3311	MR7_0642	OS155_0652	OS185_3653	OS195_3776	OS223_3586	CN32_3183	W3181_0760	Sput200_3317	Sden_0725	PV4_0833	Sama_2923	Sfri_0820	swp_0872	Spea_0821	Shal_0875	Swoo_0960	Ssed_0911	SVI_0752
protein of unknown function	core	21	Shw00666	SO_0816	ANA3_3471	MR4_3301	MR7_0652	OS155_0664	OS185_3642	OS195_3765	OS223_3574	CN32_3174	W3181_0769	Sput200_3308	Sden_0730	PV4_2988	Sama_2629	Sfri_0825	swp_1136	Spea_3204	Shal_3284	Swoo_3733	Ssed_3557	SVI_3470
ICESpuPO1 conjugative transfer repressor SetR		1											W3181_1183
membrane protein	mtr core	20	Shw07260	SO_4370	ANA3_0342^	MR4_0348	MR7_3678	OS155_0340	OS185_0338	OS195_0345	OS223_0348	CN32_0444	W3181_0298	Sput200_0309		PV4_3513	Sama_3381	Sfri_0350	swp_0303	Spea_3890	Shal_0379	Swoo_4598	Ssed_0323	SVI_4094
acyltransferase family protein		20	Shw07263	SO_4367	ANA3_0345	MR4_0351	MR7_3675	OS155_0343	OS185_0341	OS195_0348	OS223_0351	CN32_0447	W3181_0301	Sput200_0312		PV4_3510	Sama_3378	Sfri_0353	swp_0306	Spea_3887	Shal_0382	Swoo_4595	Ssed_0326	SVI_4091
homocysteine-dependent transcriptional activator of methionine biosynthesis MetR	core	21	Shw00667	SO_0817	ANA3_3470	MR4_3300	MR7_0653	OS155_0666	OS185_3641	OS195_3764	OS223_3573	CN32_3173	W3181_0770	Sput200_3307	Sden_0731	PV4_2987	Sama_2628	Sfri_0826	swp_1138	Spea_3203	Shal_3283	Swoo_3732	Ssed_3556	SVI_3469
membrane-associated M50B family zinc-dependent metalloprotease	core	21	Shw00672	SO_0823	ANA3_3453	MR4_3275	MR7_0672	OS155_3533	OS185_0803	OS195_0835	OS223_0828	CN32_3167	W3181_0776	Sput200_3301	Sden_2980	PV4_3232	Sama_0566	Sfri_0537	swp_4480	Spea_0595	Shal_0696	Swoo_4142	Ssed_3980	SVI_3696
protein of unknown function DUF342	core	21	Shw00674	SO_0826	ANA3_3451	MR4_3273	MR7_0674	OS155_3531	OS185_0805	OS195_0837	OS223_0830	CN32_3165	W3181_0778	Sput200_3299	Sden_2978	PV4_3231	Sama_0568	Sfri_0539	swp_4479	Spea_0596	Shal_0697	Swoo_4141	Ssed_3979	SVI_3695
16S rRNA (guanine1207-N2)-methyltransferase RsmC	core	21	Shw00675	SO_0828	ANA3_3447	MR4_0687	MR7_3335	OS155_3530	OS185_0806	OS195_0838	OS223_0831	CN32_3164	W3181_0779	Sput200_3298	Sden_2977	PV4_3230	Sama_0569	Sfri_0540	swp_4478	Spea_0597	Shal_0698	Swoo_4140	Ssed_3978	SVI_3694
MMPL family efflux pump permease component		20	Shw07253	SO_4377	ANA3_0332	MR4_0341	MR7_3685	OS155_0333	OS185_0331	OS195_0338	OS223_0341	CN32_0437	W3181_0291	Sput200_0302		PV4_3520	Sama_3388	Sfri_0343	swp_0295	Spea_3897	Shal_0372	Swoo_4605	Ssed_0316	SVI_4101
periplasmic alkaline phosphatase PhoA	core	21	Shw00676	SO_0830	ANA3_3446	MR4_0688	MR7_3334	OS155_3529^	OS185_0807	OS195_0839	OS223_0832	CN32_3163	W3181_0780	Sput200_3297	Sden_2976	PV4_3226	Sama_0573	Sfri_0541	swp_4477	Spea_0598	Shal_0699	Swoo_4136	Ssed_3974	SVI_3688
FAD-binding protein		20	Shw07252	SO_4378	ANA3_0331	MR4_0340	MR7_3686	OS155_0332	OS185_0330	OS195_0337	OS223_0340	CN32_0436	W3181_0290	Sput200_0301		PV4_3521	Sama_3389	Sfri_0342	swp_0294	Spea_3898	Shal_0371	Swoo_4606	Ssed_0315	SVI_4102
branched-chain amino acid efflux pump permease component 2 AzlD family		15	Shw01410	SO_1759	ANA3_2695	MR4_2529	MR7_2596	OS155_1566	OS185_1560	OS195_1597	OS223_2783	CN32_1458	W3181_2644	Sput200_1470		PV4_2539		Sfri_3236				Swoo_3140		SVI_3032
ATP-dependent glutathione synthetase GshB	core	21	Shw00677	SO_0831	ANA3_3445	MR4_0689	MR7_3333	OS155_3527	OS185_0808	OS195_0840	OS223_0833	CN32_3162	W3181_0781	Sput200_3296	Sden_2975	PV4_3225	Sama_0574	Sfri_0542	swp_4476	Spea_0599	Shal_0700	Swoo_4135	Ssed_3973	SVI_3687
membrane protein of unknown function DUF2878		16	Shw06965	SO_3378	ANA3_1172	MR4_1171	MR7_1242	OS155_3048	OS185_3062	OS195_3205	OS223_1315	CN32_2708	W3181_1304	Sput200_2845	Sden_3367	PV4_1485	Sama_0817	Sfri_3030				Swoo_2771
16S rRNA (uracil1498-N3)-methyltransferase RsmE	core	21	Shw00678	SO_0832	ANA3_3444	MR4_0690	MR7_3332	OS155_3526	OS185_0809	OS195_0841	OS223_0834	CN32_3161	W3181_0782	Sput200_3295	Sden_2974	PV4_3224	Sama_0575	Sfri_0543	swp_4474	Spea_0600	Shal_0701	Swoo_4134	Ssed_3972	SVI_3686
conserved hypothetical periplasmic protein		16	Shw06964	SO_3377	ANA3_1173	MR4_1172	MR7_1243	OS155_3047	OS185_3061	OS195_3204	OS223_1316	CN32_2707	W3181_1305	Sput200_2844	Sden_3366	PV4_1486	Sama_0818	Sfri_3029				Swoo_2770
endonuclease I EndA	core	21	Shw00679	SO_0833	ANA3_3443	MR4_0691	MR7_3331	OS155_3525	OS185_0810	OS195_0842	OS223_0835	CN32_3160	W3181_0783	Sput200_3273^	Sden_2973	PV4_3223	Sama_0576	Sfri_0544	swp_4473	Spea_0601	Shal_0702	Swoo_4133	Ssed_3971	SVI_3685
RND-type glycolipid efflux system substrate-binding component		20	Shw07254	SO_4376	ANA3_0333	MR4_0342	MR7_3684	OS155_0334	OS185_0332	OS195_0339	OS223_0342	CN32_0438	W3181_0292	Sput200_0303		PV4_3519	Sama_3387	Sfri_0344	swp_0296	Spea_3896	Shal_0373	Swoo_4604	Ssed_0317	SVI_4100
protein of unknown function DUF335 SprT	core	21	Shw00680	SO_0834	ANA3_3442	MR4_0692	MR7_3330	OS155_3524	OS185_0811	OS195_0843	OS223_0836	CN32_3159	W3181_0784	Sput200_3272	Sden_2972	PV4_3222	Sama_0577	Sfri_0545	swp_4472	Spea_0602	Shal_0703	Swoo_4132	Ssed_3970	SVI_3684
LysR family transcriptional regulator		13	Shw00309	SO_0369	ANA3_3800	MR4_3607	MR7_0340	OS155_0363	OS185_0361	OS195_0374	OS223_0371	CN32_3621	W3181_3761	Sput200_3635		PV4_2292						Swoo_1123
putative periplasmic peptidase C15 superfamily	core	21	Shw00681	SO_0835	ANA3_3441	MR4_0693	MR7_3329	OS155_3523	OS185_0812	OS195_0844	OS223_0837	CN32_3158	W3181_0785	Sput200_3271	Sden_2971	PV4_3221	Sama_0578	Sfri_0546	swp_4471	Spea_0603	Shal_0704	Swoo_4131	Ssed_3969	SVI_3683
LysR family transcriptional regulator	core	21	Shw00683	SO_0839	ANA3_3439	MR4_0695	MR7_3327	OS155_3521	OS185_0814	OS195_0846	OS223_0839	CN32_3156	W3181_0787	Sput200_3269	Sden_2963	PV4_3219	Sama_0579	Sfri_0547	swp_4468	Spea_0604	Shal_0705	Swoo_4124	Ssed_3968	SVI_3682
fatty acid biosynthesis locus lipoprotein of unknown function DUF3261	mtr core	20	Shw07251	SO_4379	ANA3_0330	MR4_0339	MR7_3687	OS155_0331	OS185_0329	OS195_0336	OS223_0339	CN32_0435	W3181_0289	Sput200_0300		PV4_3522	Sama_3390	Sfri_0341	swp_0293	Spea_3899	Shal_0370	Swoo_4608	Ssed_0314	SVI_4103
acetyl-CoA carboxylase multifunctional enzyme AccADCB	core	21	Shw00684	SO_0840	ANA3_3438	MR4_0696	MR7_3326	OS155_3520	OS185_0815	OS195_0847	OS223_0840	CN32_3155	W3181_0788	Sput200_3268	Sden_2962	PV4_3218	Sama_0580	Sfri_0548	swp_4467	Spea_0605	Shal_0706	Swoo_4123	Ssed_3967	SVI_3681
anti-ECFsigma factor ChrR		16	Shw01597	SO_1985	ANA3_2466	MR4_2276	MR7_2348	OS155_2598	OS185_2637	OS195_2712	OS223_1748	CN32_2323	W3181_1685	Sput200_2349	Sden_3373	PV4_1477	Sama_2037	Sfri_2319				Swoo_2779
periplasmic nitrate reductase molybdopterin-binding subunit NapA	core-P	19	Shw00692a	SO_0848	ANA3_3430	MR4_0704	MR7_3318	OS155_3511	OS185_0824	OS195_0859	OS223_0847	CN32_3148	W3181_0795	Sput200_3259		PV4_3206	Sama_2983	Sfri_0553	swp_4457	Spea_0623	Shal_0715	Swoo_4110	Ssed_3957
NapC-dependent periplasmic nitrate reductase molybdopterin-binding subunit NapA	core-P	19	Shw00692b		ANA3_1900	MR4_1842	MR7_2135	OS155_1910	OS185_1936	OS195_1943	OS223_2383	CN32_1903	W3181_2105	Sput200_2088	Sden_1497	PV4_1770	Sama_1622	Sfri_2553	swp_2774	Spea_2427		Swoo_2680	Ssed_1913	SVI_2424
folate-dependent protein involved in synthesis and repair of FeS clusters YgfZ	core	21	Shw00705	SO_0861	ANA3_3417	MR4_0717	MR7_3305	OS155_3503	OS185_0837	OS195_0872	OS223_0860	CN32_3140	W3181_0803	Sput200_3250	Sden_2956	PV4_3198	Sama_2950	Sfri_0557	swp_4449	Spea_0630	Shal_0722	Swoo_3890	Ssed_3948	SVI_3667
D-3-phosphoglycerate dehydrogenase SerA	core	21	Shw00706	SO_0862	ANA3_3416	MR4_0718	MR7_3304	OS155_3502	OS185_0838	OS195_0873	OS223_0861	CN32_3139	W3181_0804	Sput200_3249	Sden_3097	PV4_3196	Sama_2949	Sfri_0558	swp_4448	Spea_0631	Shal_0723	Swoo_3889	Ssed_3947	SVI_3665
3-oxoacyl-(acyl-carrier-protein) synthase II FabF		20	Shw07247	SO_4383	ANA3_0326	MR4_0335	MR7_3691	OS155_0327	OS185_0325	OS195_0332	OS223_0335	CN32_0431	W3181_0285	Sput200_0296		PV4_3526	Sama_3394	Sfri_0337	swp_0288	Spea_3903	Shal_0366	Swoo_4612	Ssed_0310	SVI_4107
glycosyl transferase family 2		20	Shw07257	SO_4373	ANA3_0336	MR4_0345	MR7_3681	OS155_0337	OS185_0335	OS195_0342	OS223_0345	CN32_0441	W3181_0295	Sput200_0306		PV4_3516	Sama_3384	Sfri_0347	swp_0299	Spea_3893	Shal_0376	Swoo_4601	Ssed_0320	SVI_4097
mannose utilization protein YjdF	core	21	Shw00707	SO_0863	ANA3_3415	MR4_0719	MR7_3303	OS155_3501	OS185_0839	OS195_0874	OS223_0862	CN32_3138	W3181_0805	Sput200_3248	Sden_3321	PV4_3195	Sama_3586	Sfri_0559	swp_4447	Spea_0632	Shal_0724	Swoo_3888	Ssed_3946	SVI_3664
AMP-dependent synthetase and ligase family protein		20	Shw07259	SO_4371	ANA3_0338	MR4_0347	MR7_3679	OS155_0339	OS185_0337	OS195_0344	OS223_0347	CN32_0443	W3181_0297	Sput200_0308		PV4_3514	Sama_3382	Sfri_0349	swp_0302	Spea_3891	Shal_0378	Swoo_4599	Ssed_0322	SVI_4095
putative periplasmic protein of unknown function	core	21	Shw00712	SO_0868	ANA3_3410	MR4_0724	MR7_3298	OS155_3497	OS185_0843	OS195_0878	OS223_0866	CN32_3134	W3181_0809	Sput200_3244	Sden_3176	PV4_3137	Sama_0774	Sfri_3282	swp_4392	Spea_0692	Shal_0748	Swoo_3804	Ssed_3905	SVI_3627
pantoate--beta-alanine ligase PanC	core	21	Shw00713	SO_0869	ANA3_3409	MR4_0725	MR7_3297	OS155_3495	OS185_0844	OS195_0879	OS223_0867	CN32_3133	W3181_0810	Sput200_3243	Sden_3175	PV4_3134	Sama_0775	Sfri_3281	swp_4391	Spea_0693	Shal_0749	Swoo_3803	Ssed_3904	SVI_3626
3-methyl-2-oxobutanoate hydroxymethyltransferase PanB	core	21	Shw00714	SO_0870	ANA3_3408	MR4_0726	MR7_3296	OS155_3494	OS185_0845	OS195_0880	OS223_0868	CN32_3132	W3181_0811	Sput200_3242	Sden_3174	PV4_3133	Sama_0776	Sfri_3280	swp_4390	Spea_0694	Shal_0750	Swoo_3802	Ssed_3903	SVI_3624
cytochrome c maturation system peptidyl-prolyl cis-trans isomerase SirI		15	Shw00395a	SO_0481	ANA3_0491	MR4_0490	MR7_3540		OS185_3875	OS195_4000		CN32_3362	W3181_0579	Sput200_3491		PV4_0350			swp_4655	Spea_0505	Shal_0569	Swoo_4454	Ssed_0495
2-amino-4-hydroxy-6-hydroxymethyldihydropteridine pyrophosphokinase FolK	core	21	Shw00715	SO_0871	ANA3_3407	MR4_0727	MR7_3295	OS155_3493	OS185_0846	OS195_0881	OS223_0869	CN32_3131	W3181_0812	Sput200_3241	Sden_3173	PV4_3132	Sama_0777	Sfri_3279	swp_4389	Spea_0695	Shal_0751	Swoo_3801	Ssed_3902	SVI_3623
polyA polymerase PcnB	core	21	Shw00716	SO_0872	ANA3_3406	MR4_0728	MR7_3294	OS155_3492	OS185_0847	OS195_0882	OS223_0870	CN32_3130	W3181_0813	Sput200_3240	Sden_3172	PV4_3131	Sama_0778	Sfri_3278	swp_4388	Spea_0696	Shal_0752	Swoo_3800	Ssed_3901	SVI_3622
glutamyl-Q-tRNA-Asp synthetase YadB	core	21	Shw00717	SO_0873	ANA3_3405	MR4_0729	MR7_3293	OS155_3491	OS185_0848	OS195_0883	OS223_0871	CN32_3129	W3181_0814	Sput200_3239	Sden_3171	PV4_3130	Sama_0779	Sfri_3277	swp_4387	Spea_0697	Shal_0753	Swoo_3799	Ssed_3900	SVI_3621
RNA polymerase-binding protein DksA	core	21	Shw00718	SO_0874	ANA3_3404	MR4_0730	MR7_3292	OS155_3490	OS185_0849	OS195_0884	OS223_0872	CN32_3128	W3181_0815	Sput200_3238	Sden_3170	PV4_3129	Sama_0780	Sfri_3276	swp_4386	Spea_0698	Shal_0754	Swoo_3798	Ssed_3899	SVI_3620
sugar fermentation stimulation protein SfsA	core	21	Shw00719	SO_0875	ANA3_3403	MR4_0731	MR7_3291	OS155_3489	OS185_0850	OS195_0885	OS223_0873	CN32_3127	W3181_0816	Sput200_3237	Sden_3169	PV4_3128	Sama_0781	Sfri_3275	swp_4385	Spea_0699	Shal_0755	Swoo_3797	Ssed_3898	SVI_3619
aminopeptidase PepB	core	21	Shw00720	SO_0876	ANA3_3402	MR4_0732	MR7_3290	OS155_3488	OS185_0851	OS195_0886	OS223_0874	CN32_3126	W3181_0817	Sput200_3236	Sden_3168	PV4_3127	Sama_0782	Sfri_3274	swp_4384	Spea_0700	Shal_0756	Swoo_3796	Ssed_3897	SVI_3618
phosphoribulokinase-like enzyme	core	21	Shw00722	SO_0878	ANA3_3400	MR4_0734	MR7_3288	OS155_3486	OS185_0853	OS195_0888	OS223_0876	CN32_3124	W3181_0819	Sput200_3234	Sden_3188	PV4_0587	Sama_3002	Sfri_3290	swp_0758	Spea_3507	Shal_3601	Swoo_0668	Ssed_3867	SVI_0507
protein of unknown function UPF0270	core	21	Shw00723	SO_0879	ANA3_3399	MR4_0735	MR7_3287	OS155_3485	OS185_0854	OS195_0889	OS223_0877	CN32_3123	W3181_0820	Sput200_3233	Sden_3187	PV4_0588	Sama_3001	Sfri_3289	swp_0759	Spea_3506	Shal_3600	Swoo_0669	Ssed_3866	SVI_0508
peptidase S33 family YheT	core	21	Shw00724	SO_0880	ANA3_3398	MR4_0736	MR7_3286	OS155_3484	OS185_0855	OS195_0890	OS223_0878	CN32_3122	W3181_0821	Sput200_3232	Sden_3186	PV4_0589	Sama_3000	Sfri_3288	swp_0760	Spea_3505	Shal_3599	Swoo_0670	Ssed_3865	SVI_0509
conserved hypothetical periplasmic protein with TAT leader	core	21	Shw00725	SO_0881	ANA3_3397	MR4_0737	MR7_3285	OS155_3483	OS185_0856	OS195_0891	OS223_0879	CN32_3121	W3181_0822	Sput200_3231	Sden_3185	PV4_0590	Sama_2999	Sfri_3287	swp_0761	Spea_3504	Shal_3598	Swoo_0671	Ssed_3864	SVI_0510
GMC family oxidoreductase	core	21	Shw00726	SO_0882	ANA3_3396	MR4_0738	MR7_3284	OS155_3482	OS185_0857	OS195_0892	OS223_0880	CN32_3120	W3181_0823	Sput200_3230	Sden_3184	PV4_0591	Sama_2998	Sfri_3286	swp_0762	Spea_3503	Shal_3597	Swoo_0672	Ssed_3863	SVI_0511
protein of unknown function DUF2390	core	21	Shw00728	SO_0884	ANA3_3394	MR4_0740	MR7_3282	OS155_3477	OS185_0862	OS195_0898	OS223_0885	CN32_3118	W3181_0825	Sput200_3228	Sden_3179	PV4_0592	Sama_2997	Sfri_3285	swp_0740	Spea_3502	Shal_3596	Swoo_0677	Ssed_3862	SVI_0513
REG family ATPase YheS	core	21	Shw00729	SO_0885	ANA3_3393	MR4_0741	MR7_3281	OS155_3476	OS185_0863	OS195_0899	OS223_0886	CN32_3117	W3181_0826	Sput200_3227	Sden_3178	PV4_0593	Sama_2996	Sfri_3284	swp_0741	Spea_3501	Shal_3595	Swoo_0678	Ssed_3861	SVI_0514
putative metal-binding protein of unknown function DUF2387	core	21	Shw00730	SO_0886	ANA3_3392	MR4_0742	MR7_3280	OS155_3475	OS185_0864	OS195_0900	OS223_0888	CN32_3116	W3181_0827	Sput200_3226	Sden_3177	PV4_0594	Sama_2995	Sfri_3283	swp_0743	Spea_3500	Shal_3594	Swoo_0679	Ssed_3860	SVI_0515
ATP-dependent RNA helicase DbpA	core	21	Shw00734	SO_0897	ANA3_3384	MR4_0745	MR7_3275	OS155_3468	OS185_0868	OS195_0903	OS223_0893	CN32_3110	W3181_0834	Sput200_3220	Sden_2949	PV4_0598	Sama_0752	Sfri_3216	swp_0745	Spea_3498	Shal_3592	Swoo_0690	Ssed_3852	SVI_0522
oxidoreductase aldo/keto reductase family	core	21	Shw00737	SO_0900	ANA3_3379	MR4_0747	MR7_3273	OS155_0753	OS185_3565	OS195_3686	OS223_3496	CN32_0848	W3181_3325	Sput200_0840	Sden_0754	PV4_0736	Sama_2776	Sfri_3180	swp_4266	Spea_0768	Shal_0820	Swoo_0860	Ssed_0855	SVI_0699
bifunctional MarR family transcriptional regulator/GNAT family acetyltransferase	core	21	Shw00748	SO_0916	ANA3_3368	MR4_0758	MR7_3265	OS155_0762	OS185_3555	OS195_3677	OS223_3486	CN32_0858	W3181_3317	Sput200_0853	Sden_0755^	PV4_0737	Sama_2775	Sfri_3178^	swp_4265	Spea_0769	Shal_0821	Swoo_0861	Ssed_0856	SVI_0700
inosine/xanthosine triphosphatase YjjX	core	21	Shw00749	SO_0917	ANA3_3367	MR4_0759	MR7_3264	OS155_0763	OS185_3554	OS195_3676	OS223_3484^	CN32_0859	W3181_3316	Sput200_0854	Sden_0756	PV4_0738	Sama_2774	Sfri_3177	swp_4264	Spea_0770	Shal_0822	Swoo_0862	Ssed_0857	SVI_0701
GNAT family acetyltransferase	core	21	Shw00752	SO_0920	ANA3_3364	MR4_0762	MR7_3261	OS155_0766	OS185_3551	OS195_3673	OS223_3482	CN32_0862	W3181_3313	Sput200_0857	Sden_0864	PV4_0741	Sama_2770	Sfri_3174	swp_4260	Spea_0773	Shal_0825	Swoo_0865	Ssed_0860	SVI_0705
GNAT family acetyltransferase	core	21	Shw00758	SO_0926	ANA3_3358	MR4_0768	MR7_3255	OS155_0772	OS185_3545	OS195_3667	OS223_3476	CN32_0866	W3181_3309	Sput200_0861	Sden_0866	PV4_0748	Sama_2763	Sfri_0643	swp_4253	Spea_0779	Shal_0831	Swoo_0870	Ssed_0867	SVI_0711
S-adenosylmethionine synthetase MetK	core	21	Shw00761	SO_0929	ANA3_3354	MR4_0772	MR7_3251	OS155_0826	OS185_3541	OS195_3660	OS223_3466	CN32_0871	W3181_3302	Sput200_0867	Sden_1082	PV4_0751	Sama_2760	Sfri_0646	swp_4245	Spea_0787	Shal_0843	Swoo_0875	Ssed_0873	SVI_0713
transketolase Tkt	core	21	Shw00762	SO_0930	ANA3_3353	MR4_0773	MR7_3250	OS155_0827	OS185_3540	OS195_3659	OS223_3465	CN32_0872	W3181_3301	Sput200_0868	Sden_1083	PV4_0752	Sama_2759	Sfri_0647	swp_4244	Spea_0788	Shal_0844	Swoo_0876	Ssed_0874	SVI_0714
D-erythrose-4-phosphate dehydrogenase E4pd	core	21	Shw00763	SO_0931	ANA3_3352	MR4_0774	MR7_3249	OS155_0828	OS185_3539	OS195_3658	OS223_3464	CN32_0873	W3181_3300	Sput200_0869	Sden_1084	PV4_0753	Sama_2758	Sfri_0648	swp_4243	Spea_0789	Shal_0845	Swoo_0877	Ssed_0875	SVI_0715
phosphoglycerate kinase Pgk	core	21	Shw00764	SO_0932	ANA3_3351	MR4_0775	MR7_3248	OS155_0829	OS185_3538	OS195_3657	OS223_3463	CN32_0874	W3181_3299	Sput200_0870	Sden_1085	PV4_0754	Sama_2757	Sfri_0649	swp_4242	Spea_0790	Shal_0846	Swoo_0878	Ssed_0876	SVI_0716
fructose-bisphosphate aldolase class II Calvin cycle subtype Fba	core	21	Shw00765	SO_0933	ANA3_3350	MR4_0776	MR7_3247	OS155_0830	OS185_3537	OS195_3656	OS223_3462	CN32_0875	W3181_3298	Sput200_0871	Sden_1086	PV4_0755	Sama_2756	Sfri_0650	swp_4241	Spea_0791	Shal_0847	Swoo_0879	Ssed_0877	SVI_0717
outer membrane protein of unknown function DUF481	core	21	Shw00766	SO_0934	ANA3_3349	MR4_0777	MR7_3246	OS155_0831	OS185_3536	OS195_3655	OS223_3461	CN32_0876	W3181_3297	Sput200_0872	Sden_1087	PV4_0756	Sama_2754	Sfri_0652	swp_4240	Spea_0792	Shal_0848	Swoo_0880	Ssed_0878	SVI_0718
conserved hypothetical membrane protein	core	21	Shw00774	SO_0942	ANA3_3341	MR4_0785	MR7_3238	OS155_0835	OS185_3532	OS195_3651	OS223_3457	CN32_0882	W3181_3291	Sput200_0878	Sden_0742	PV4_0762	Sama_2747	Sfri_0655	swp_4238	Spea_0795	Shal_0851	Swoo_0887	Ssed_0885	SVI_0721
signalling protein with PAS and GGDEF domains	core	21	Shw00775	SO_0943	ANA3_3340	MR4_0786	MR7_3237	OS155_0836	OS185_3531	OS195_3650	OS223_3456	CN32_0883	W3181_3290	Sput200_0879	Sden_0743	PV4_0763	Sama_2746	Sfri_0656	swp_4237	Spea_0796	Shal_0852	Swoo_0888	Ssed_0886	SVI_0722
flagellin modification protein FlmH		2	Shw03629									CN32_2624	W3181_1383
ATP-dependent RNA helicase SrmB	core	21	Shw00779	SO_0947	ANA3_3336	MR4_0790	MR7_3233	OS155_0840	OS185_3527	OS195_3646	OS223_3452	CN32_0887	W3181_3286	Sput200_0883	Sden_0744	PV4_0767	Sama_2742	Sfri_0660	swp_4231	Spea_0802	Shal_0857	Swoo_0892	Ssed_0890	SVI_0726
tRNA (adenine-N(6)-)-methyltransferase YfiC	core	21	Shw00780	SO_0948	ANA3_3333	MR4_0793	MR7_3230	OS155_0841	OS185_3526	OS195_3645	OS223_3451	CN32_0888	W3181_3285	Sput200_0884	Sden_0745	PV4_0768	Sama_2741	Sfri_0661	swp_4230	Spea_0803	Shal_0858	Swoo_0893	Ssed_0891	SVI_0727
branched-chain amino acid: cation symporter BrnQ	core	21	Shw00781	SO_0949	ANA3_3332	MR4_0794	MR7_3229	OS155_0842	OS185_3525	OS195_3644	OS223_3450	CN32_0889	W3181_3284	Sput200_0885	Sden_0746	PV4_0769	Sama_2740	Sfri_0662	swp_4229	Spea_0804	Shal_0859	Swoo_0894	Ssed_0892	SVI_0728
integrase/recombinase XerD	core	21	Shw00782	SO_0950	ANA3_3331	MR4_0795	MR7_3228	OS155_0843	OS185_3524	OS195_3643	OS223_3449	CN32_0890	W3181_3283	Sput200_0886	Sden_0747	PV4_0770	Sama_2739	Sfri_0663	swp_4228	Spea_0805	Shal_0860	Swoo_0895	Ssed_0893	SVI_0729
NADH oxidoreductase Hcr		20	Shw01115	SO_1364	ANA3_3010	MR4_2831	MR7_2913	OS155_1217	OS185_1261	OS195_1294	OS223_3096	CN32_1175	W3181_2989	Sput200_1180		PV4_1070	Sama_0896	Sfri_3608	swp_3761	Spea_1056	Shal_1104	Swoo_1261	Ssed_1166	SVI_0963
thiol:disulfide interchange protein DsbC	core	21	Shw00783	SO_0951	ANA3_3330	MR4_0796	MR7_3227	OS155_0844	OS185_3523	OS195_3642	OS223_3448	CN32_0891	W3181_3282	Sput200_0887^	Sden_0748	PV4_0771	Sama_2738	Sfri_0664	swp_4227	Spea_0806	Shal_0861	Swoo_0896	Ssed_0894	SVI_0730
5'-3' ssDNA exonuclease RecJ	core	21	Shw00784	SO_0952	ANA3_3329	MR4_0797	MR7_3226	OS155_0845	OS185_3522	OS195_3641	OS223_3447	CN32_0892	W3181_3281	Sput200_0889	Sden_0749	PV4_0772	Sama_2737	Sfri_0665	swp_4226	Spea_0807	Shal_0862	Swoo_0897	Ssed_0895	SVI_0732
alkyl hydroperoxide reductase flavoprotein component AhpF	core	21	Shw00788	SO_0956	ANA3_3326	MR4_0800	MR7_3223	OS155_0848	OS185_3518	OS195_3639	OS223_3445	CN32_0895	W3181_3277	Sput200_0892	Sden_3011	PV4_0793	Sama_0618	Sfri_0523	swp_4326	Spea_0747	Shal_0800	Swoo_0929	Ssed_0830	SVI_3581
dihydrofolate reductase FolM		15	Shw00631	SO_0772	ANA3_3507	MR4_3337	MR7_0616	OS155_0611	OS185_3683	OS195_3807	OS223_3625	CN32_3217	W3181_0724	Sput200_3351	Sden_0827^	PV4_0048		Sfri_3161	swp_0144
molybdopterin-binding oxidoreductase		18	Shw00810a	SO_0988	ANA3_3298	MR4_0825	MR7_3198	OS155_0871	OS185_3493	OS195_3616	OS223_3421	CN32_3051	W3181_0894	Sput200_3160		PV4_0809		Sfri_0792	swp_4312^	Spea_0754	Shal_0807	Swoo_0937	Ssed_0838
formate transporter with CBS domain FocA	mtr core-P	12	Shw02274b									CN32_2376	W3181_1633	Sput200_2402		PV4_2388	Sama_1500	Sfri_2470	swp_1954	Spea_1674	Shal_2590	Swoo_2880	Ssed_1710	SVI_1626
Sigma54-dependent transcriptional regulator Fis family		8	Shw06477	SO_3059	ANA3_1488							CN32_2433	W3181_1575			PV4_2282				Spea_3367	Shal_3446		Ssed_0346
formate--tetrahydrofolate ligase Fhs		19	Shw00459	SO_0560	ANA3_0560	MR4_0561	MR7_3469	OS155_0520	OS185_3804	OS195_3930	OS223_3748	CN32_3314	W3181_0627	Sput200_3441		PV4_0443	Sama_3146		swp_0551	Spea_3720	Shal_3806	Swoo_4339	Ssed_0612	SVI_0337
alkyl hydroperoxide reductase peroxiredoxin component AhpC	core	21	Shw00789	SO_0958	ANA3_3325	MR4_0801	MR7_3222	OS155_0849	OS185_3517	OS195_3638	OS223_3444	CN32_0896	W3181_3276	Sput200_0893	Sden_3012	PV4_0792	Sama_0617	Sfri_0522	swp_4327	Spea_0746	Shal_0799	Swoo_0928	Ssed_0829	SVI_3582
spermine/spermidine synthase family protein	core	21	Shw00791	SO_0960	ANA3_3323	MR4_0803	MR7_3220	OS155_0851	OS185_3513	OS195_3636	OS223_3442	CN32_0898	W3181_3274	Sput200_0895	Sden_3042	PV4_0791	Sama_0615	Sfri_0521	swp_4329	Spea_0745	Shal_0798	Swoo_0927	Ssed_0828	SVI_3583
dienelactone hydrolase family protein	core	21	Shw00794	SO_0967^	ANA3_3320	MR4_0806	MR7_3217	OS155_0857	OS185_3507	OS195_3630	OS223_3435	CN32_0903	W3181_3269	Sput200_0900	Sden_3046	PV4_0788	Sama_0613	Sfri_0519	swp_4332	Spea_0743	Shal_0796	Swoo_0924	Ssed_0826	SVI_3584
class II Fe-independent fumarate hydratase FumC		7	Shw06194					OS155_3801	OS185_0516	OS195_0537	OS223_0542	CN32_0598	W3181_3574	Sput200_0525
urocanate reductase UrdA		11	Shw06726	SO_4620	ANA3_4004				OS185_4193	OS195_4325		CN32_3795	W3181_0118	Sput200_0127						Spea_3574	Shal_2847	Swoo_3912	Ssed_0694
fermentative lactate dehydrogenase NADH dependent LdhA	core	21	Shw00795	SO_0968	ANA3_3319	MR4_0807	MR7_3216	OS155_0858	OS185_3506	OS195_3629	OS223_3434	CN32_0904	W3181_3268	Sput200_0901	Sden_3047	PV4_0787	Sama_0612	Sfri_0518	swp_4333	Spea_0742	Shal_0795	Swoo_0923	Ssed_0825	SVI_3585
Sigma54-dependent transcriptional activator of nitrosative stress NorR		15	Shw06941		ANA3_0845	MR4_3090	MR7_0882					CN32_3073	W3181_0872	Sput200_3182		PV4_0656	Sama_0727	Sfri_3254	swp_0832	Spea_3444	Shal_3555	Swoo_0760	Ssed_3823	SVI_2202
putative cytoplasmic protein	core	21	Shw00800	SO_0974	ANA3_3314	MR4_0812	MR7_3211	OS155_0863	OS185_3501	OS195_3624	OS223_3429	CN32_3059	W3181_0886	Sput200_3168	Sden_3162	PV4_0796	Sama_0625	Sfri_0577	swp_4324	Spea_0749	Shal_0802	Swoo_0931	Ssed_0832	SVI_3579
peptide chain release factor 2 PrfB	core	21	Shw00813	SO_0991	ANA3_3297	MR4_0826	MR7_3197	OS155_0872	OS185_3492	OS195_3615	OS223_3420	CN32_3050	W3181_0895	Sput200_3159	Sden_3128	PV4_0811	Sama_2878	Sfri_0582	swp_4304	Spea_0756	Shal_0809	Swoo_0939	Ssed_0840	SVI_3574
dTDP-viosamine N-acetyltransferase VioB		3	Shw04832			MR4_1322					OS223_1474		W3181_1469
lysyl-tRNA synthetase LysS	core	21	Shw00814	SO_0992	ANA3_3296	MR4_0827	MR7_3196	OS155_0873	OS185_3491	OS195_3614	OS223_3419	CN32_3049	W3181_0896	Sput200_3158	Sden_3127	PV4_0812	Sama_2877	Sfri_0583	swp_4303	Spea_0757	Shal_0810	Swoo_0940	Ssed_0841	SVI_3573
succinate-semialdehyde dehydrogenase [NAD(P)+] GabD		20	Shw07196	SO_3496	ANA3_3105	MR4_2926	MR7_3008	OS155_1093	OS185_1153	OS195_1187	OS223_3202	CN32_1085	W3181_3079	Sput200_1086	Sden_3034	PV4_0967	Sama_2648	Sfri_3021	swp_4177	Spea_0937	Shal_0987	Swoo_1115	Ssed_1045
FAD-dependent oxidoreductase		19	Shw01026	SO_1264	ANA3_3101	MR4_2922	MR7_3004	OS155_1103	OS185_1162	OS195_1194	OS223_3196	CN32_1090	W3181_3074	Sput200_1093		PV4_0969	Sama_2647	Sfri_3014	swp_4162	Spea_0942	Shal_0992	Swoo_1127	Ssed_1057
gamma-glutamyltransferase GgtB		14	Shw00602	SO_0741	ANA3_3514	MR4_3344	MR7_0609	OS155_0604	OS185_3690	OS195_3814	OS223_3632	CN32_3224	W3181_0717	Sput200_3358			Sama_0669					Swoo_0999	Ssed_0948
B12-dependent 5-methyltetrahydrofolate--homocysteine methyltransferase MetH	core	21	Shw00835	SO_1030	ANA3_3282	MR4_0838	MR7_3184	OS155_3368	OS185_0973	OS195_1007	OS223_0995	CN32_2965	W3181_0982	Sput200_3070	Sden_1115	PV4_0710	Sama_0758	Sfri_0872	swp_0992	Spea_3384	Shal_3462	Swoo_4088	Ssed_3739	SVI_0650
GNAT family acetyltransferase		6	Shw05964						OS185_3353	OS195_3481		CN32_1375	W3181_1842	Sput200_1385								Swoo_3441
toxin-antitoxin system toxin GNAT acetyltransferase family		3	Shw04800									CN32_1986	W3181_2024	Sput200_3927
ABC-type cobalamin uptake system ATPase component BtuD	core	21	Shw00837	SO_1033	ANA3_3280	MR4_0840	MR7_3182	OS155_3366	OS185_0975	OS195_1009	OS223_0997	CN32_2963	W3181_0984	Sput200_3068	Sden_1116	PV4_0712	Sama_0760	Sfri_0874	swp_0994	Spea_3382	Shal_3460	Swoo_4086	Ssed_3736	SVI_0654
ABC-type cobalamin uptake system permease component BtuC	core	21	Shw00838	SO_1034	ANA3_3279	MR4_0841	MR7_3181	OS155_3365	OS185_0976	OS195_1010	OS223_0998^	CN32_2962	W3181_0985	Sput200_3067	Sden_1117	PV4_0713	Sama_0761	Sfri_0875	swp_0995	Spea_3381	Shal_3459	Swoo_4085	Ssed_3735	SVI_0655
cobalamin 5-phosphate synthase CobS	core	21	Shw00840	SO_1036	ANA3_3277	MR4_0843	MR7_3179	OS155_3363	OS185_0978	OS195_1012	OS223_1000	CN32_2960	W3181_0987	Sput200_3065	Sden_1118	PV4_0715	Sama_0763	Sfri_0877	swp_0997	Spea_3379	Shal_3456	Swoo_4083	Ssed_3733	SVI_0657
cob(I)alamin adenosyltransferase CobO	core	21	Shw00843a	SO_1039	ANA3_3274	MR4_0846	MR7_3176	OS155_3360	OS185_0981	OS195_1015	OS223_1003	CN32_2957	W3181_0990	Sput200_3062	Sden_1119	PV4_0718	Sama_0766	Sfri_0880	swp_1000	Spea_3376	Shal_3453	Swoo_4080	Ssed_3730	SVI_0660
cob(I)alamin adenosyltransferase CobO	core-P	1	Shw00843b																				Ssed_2154
periplasmic alanyl aminopeptidase	core	21	Shw00858	SO_1059	ANA3_0897	MR4_3040	MR7_0932	OS155_0883	OS185_3479	OS195_3602	OS223_3404	CN32_3016	W3181_0933	Sput200_3122	Sden_2915	PV4_0835	Sama_2917	Sfri_3244	swp_0873	Spea_0823	Shal_0877	Swoo_0962	Ssed_0913	SVI_0754
TIGR02722 family lipoprotein	core	21	Shw00859	SO_1060	ANA3_0898	MR4_3039	MR7_0935	OS155_0884	OS185_3478	OS195_3601	OS223_3403	CN32_3015	W3181_0934	Sput200_3121	Sden_2914	PV4_0836	Sama_0637	Sfri_3243	swp_0874	Spea_0824	Shal_0878	Swoo_0964	Ssed_0914	SVI_0755
lipoprotein with a tetratricopeptide repeat	core	21	Shw00860	SO_1061	ANA3_0899	MR4_3038	MR7_0936	OS155_0885	OS185_3477	OS195_3600	OS223_3402	CN32_3014	W3181_0935	Sput200_3120	Sden_2913	PV4_0837	Sama_0638	Sfri_3242	swp_0875	Spea_0825	Shal_0879	Swoo_0965	Ssed_0915	SVI_0756
glutathione-dependent formaldehyde-activating enzyme GfaA		18	Shw00727	SO_0883	ANA3_3395	MR4_0739	MR7_3283	OS155_3478	OS185_0861	OS195_0897	OS223_0884	CN32_3119	W3181_0824	Sput200_3229		PV4_0603	Sama_1413	Sfri_1324	swp_1787	Spea_1568	Shal_1639	Swoo_0697
glutathione-dependent formaldehyde-activating enzyme GfaB		19	Shw00074	SO_0081	ANA3_0088	MR4_0087	MR7_0084	OS155_4268	OS185_0081	OS195_0087	OS223_0084	CN32_0067	W3181_4010	Sput200_4194	Sden_1478	PV4_1706	Sama_3597	Sfri_1576	swp_4553		Shal_0625	Swoo_1551	Ssed_1052
functionally uncharacterized protein SlyX	core	21	Shw00862	SO_1063	ANA3_0901	MR4_3036	MR7_0938	OS155_0887	OS185_3475	OS195_3598	OS223_3400	CN32_3012	W3181_0937	Sput200_3118	Sden_2911	PV4_0838	Sama_0640	Sfri_3240	swp_0876	Spea_0826	Shal_0880	Swoo_0966	Ssed_0916	SVI_0757
glucan biosynthesis glucosyltransferase family 2 OpgH		13	Shw01691	SO_2108	ANA3_1888	MR4_1830	MR7_2147	OS155_1897	OS185_1923	OS195_1930	OS223_2396	CN32_2080	W3181_1932	Sput200_1930			Sama_1692	Sfri_3847
periplasmic glucan biosynthesis protein OpgD		11	Shw00852	SO_1051	ANA3_0889	MR4_3046	MR7_0926	OS155_0877	OS185_3487	OS195_3610	OS223_3412	CN32_3021	W3181_0924	Sput200_3129
periplasmic glucan biosynthesis protein OpgG		13	Shw01690	SO_2107	ANA3_1887	MR4_1829	MR7_2148	OS155_1896	OS185_1922	OS195_1929	OS223_2397	CN32_2081	W3181_1931	Sput200_1929			Sama_1691	Sfri_3848
periplasmic glucan biosynthesis protein MdoG		12	Shw02127	SO_2731	ANA3_2514	MR4_2353	MR7_2425	OS155_2559	OS185_2597	OS195_2674	OS223_1785	CN32_2336	W3181_1672	Sput200_2362				Sfri_1302
peptidyl-prolyl cis-trans isomerase FklB	core	21	Shw00864	SO_1065	ANA3_0903	MR4_3034	MR7_0940	OS155_0889	OS185_3473	OS195_3596	OS223_3398	CN32_3010	W3181_0939	Sput200_3116	Sden_2909	PV4_0840	Sama_0642	Sfri_3238	swp_0877	Spea_0827	Shal_0881	Swoo_0968	Ssed_0918	SVI_0759
glucose-1-phosphate adenylyltransferase GlgC		16	Shw01213	SO_1498	ANA3_2931	MR4_2755	MR7_2833	OS155_1334	OS185_1324	OS195_1360	OS223_3024	CN32_1251	W3181_2853	Sput200_1259		PV4_1171	Sama_2450	Sfri_2162	swp_1317					SVI_1078
4-hydroxybenzoyl-CoA thioesterase family protein	core	21	Shw00867	SO_1068	ANA3_0906	MR4_3031	MR7_0943	OS155_0892	OS185_3470	OS195_3593	OS223_3395	CN32_3008	W3181_0941	Sput200_3114	Sden_3092	PV4_3192	Sama_2944	Sfri_0561	swp_4434	Spea_0636	Shal_0727	Swoo_3883	Ssed_3942	SVI_3661
conserved hypothetical membrane protein	core	21	Shw00868	SO_1069	ANA3_0907	MR4_3030	MR7_0944	OS155_0893	OS185_3469	OS195_3592	OS223_3393	CN32_3007	W3181_0942	Sput200_3113	Sden_3091	PV4_3191	Sama_2943	Sfri_0562	swp_4433	Spea_0637	Shal_0728	Swoo_3882	Ssed_3941	SVI_3660
gamma-glutamyl kinase ProB		13	Shw06810		ANA3_4056	MR4_3848	MR7_3941	OS155_0116	OS185_4284	OS195_4424	OS223_4237	CN32_0082	W3181_3995	Sput200_4178^	Sden_0150	PV4_3014		Sfri_0763
membrane protein of unknown function UPF0016	core	21	Shw00870a	SO_1071	ANA3_0909	MR4_3028	MR7_0946	OS155_0895	OS185_3467	OS195_3590	OS223_3391	CN32_0914	W3181_3259	Sput200_0911	Sden_0682	PV4_3189	Sama_2940	Sfri_0575	swp_4428	Spea_0640	Shal_0730	Swoo_3880	Ssed_3939	SVI_3658
membrane protein of unknown function UPF0016	core-P	2	Shw00870b						OS185_3202^		OS223_1164^
TyrP-like tyrosine transporter	core	21	Shw00872	SO_1074	ANA3_0912	MR4_3026	MR7_0948	OS155_0897	OS185_3465	OS195_3588	OS223_3389	CN32_0916	W3181_3258	Sput200_0913	Sden_0683	PV4_3188	Sama_2939	Sfri_0574	swp_4424	Spea_0641	Shal_0731	Swoo_3878	Ssed_3938	SVI_3656
dipeptydil peptidase S46 family	core	21	Shw00873	SO_1075	ANA3_0913	MR4_3025	MR7_0949	OS155_0898	OS185_3464	OS195_3587	OS223_3388	CN32_0917	W3181_3257	Sput200_0914	Sden_0684	PV4_3187	Sama_2938	Sfri_0573	swp_4422	Spea_0642	Shal_0732	Swoo_3877	Ssed_3937	SVI_3655
RNA pseudouridylate synthase family protein	core	21	Shw00876	SO_1085	ANA3_0916	MR4_0917	MR7_0952	OS155_0902	OS185_3461	OS195_3582	OS223_3385	CN32_0922	W3181_3254	Sput200_0918	Sden_0685	PV4_3180	Sama_2937	Sfri_0572	swp_4417	Spea_0675	Shal_0733	Swoo_3873	Ssed_3936	SVI_3651
methionine:proton antiporter MetT	core	21	Shw00878	SO_1087	ANA3_0918	MR4_0919	MR7_0954	OS155_0903	OS185_3460	OS195_3581	OS223_3384	CN32_0924	W3181_3252	Sput200_0920	Sden_0687	PV4_3178	Sama_2935	Sfri_0570	swp_4410	Spea_0677	Shal_0735	Swoo_3871	Ssed_3934	SVI_3649
23S rRNA (guanine1835-N2)-methyltransferase RlmG	core	21	Shw00885	SO_1097	ANA3_0932	MR4_0930	MR7_0968	OS155_0918	OS185_3444	OS195_3569	OS223_3372	CN32_0934	W3181_3242	Sput200_0931	Sden_2937	PV4_2886	Sama_2548	Sfri_3101	swp_1161	Spea_3107	Shal_3191	Swoo_3625	Ssed_3436	SVI_3344
glutamine amidotransferase class-I		6	Shw06050		ANA3_0890				OS185_3486	OS195_3609	OS223_3411		W3181_0925	Sput200_3128
2OG-Fe(II) oxygenase family protein	core	21	Shw00886	SO_1098	ANA3_0933	MR4_0931	MR7_0969	OS155_0919	OS185_3443	OS195_3568	OS223_3371	CN32_0935	W3181_3241	Sput200_0932	Sden_0979	PV4_2885	Sama_2547	Sfri_0944	swp_1162	Spea_3106	Shal_3190	Swoo_3624	Ssed_3435	SVI_3343
global transcriptional regulator BolA	core	21	Shw00887	SO_1099	ANA3_0934	MR4_0932	MR7_0970	OS155_0920	OS185_3442	OS195_3567	OS223_3370	CN32_0936	W3181_3240	Sput200_0933	Sden_0980	PV4_2883	Sama_2545	Sfri_0945	swp_1164	Spea_3105	Shal_3189	Swoo_3622	Ssed_3433	SVI_3342
S-ribosylhomocysteinase LuxS	core	21	Shw00889	SO_1101	ANA3_0936	MR4_0934	MR7_0972	OS155_0922	OS185_3440	OS195_3565	OS223_3368	CN32_0938	W3181_3238	Sput200_0935	Sden_0981	PV4_2882	Sama_2541	Sfri_0947	swp_1166	Spea_3104	Shal_3188	Swoo_3618	Ssed_3432	SVI_3341
Na-translocating NADH-quinone reductase subunit A NqrA	core	21	Shw00891a	SO_1103	ANA3_0938	MR4_0936	MR7_0974	OS155_0924	OS185_3438	OS195_3563	OS223_3366	CN32_0940	W3181_3236	Sput200_0937	Sden_0982	PV4_2881	Sama_2539	Sfri_0949	swp_1167	Spea_3103	Shal_3187	Swoo_3617	Ssed_3431	SVI_3340
periplasmic glutathione peroxidase		14	Shw06875	SO_3349	ANA3_1197	MR4_1196	MR7_1267	OS155_3022	OS185_3037	OS195_3180	OS223_1341	CN32_2684	W3181_1327	Sput200_2821	Sden_2679		Sama_2474	Sfri_2853
Na-translocating NADH-quinone reductase subunit A NqrA	core-P	19	Shw00891b	SO_0902	ANA3_3378	MR4_0748	MR7_3272	OS155_0754	OS185_3564	OS195_3685	OS223_3495	CN32_0849	W3181_3324	Sput200_0841		PV4_2709	Sama_2981	Sfri_3211	swp_2889	Spea_1573	Shal_1644	Swoo_3405	Ssed_3582
glutathione S-transferase GTT2-like subfamily		2	Shw03523										W3181_2032	Sput200_3935
glutathione S-transferase family protein		17	Shw00607	SO_0746	ANA3_3519	MR4_3349	MR7_0604	OS155_0810	OS185_3695	OS195_3819	OS223_3637	CN32_3229	W3181_0712	Sput200_3363		PV4_0859	Sama_0664		swp_4108			Swoo_0994	Ssed_0944	SVI_0777
glutathione S-transferase Gst		19	Shw07132	SO_4697	ANA3_4049	MR4_3840	MR7_3933	OS155_0126	OS185_4254	OS195_4390	OS223_4215	CN32_0089	W3181_3976	Sput200_4155		PV4_0027	Sama_3548		swp_4924	Spea_4063	Shal_0195	Swoo_0127	Ssed_0148	SVI_0141
disulfide reductase YfcG		14	Shw01266	SO_1576	ANA3_2866	MR4_2696	MR7_2764	OS155_1393	OS185_1377	OS195_1416	OS223_2966	CN32_1306	W3181_2797	Sput200_1312			Sama_1087					Swoo_3435	Ssed_3292
Na-translocating NADH-quinone reductase subunit B NqrB	core	21	Shw00892a	SO_1104	ANA3_0939	MR4_0937	MR7_0975	OS155_0925	OS185_3437	OS195_3562	OS223_3365	CN32_0941	W3181_3235	Sput200_0938	Sden_0983	PV4_2880	Sama_2538	Sfri_0950	swp_1168	Spea_3102	Shal_3186	Swoo_3616	Ssed_3430	SVI_3339
ATP-dependent glutathione synthase GshB		10	Shw06565a									CN32_1216	W3181_2944	Sput200_1225				Sfri_2513	swp_3648	Spea_2295	Shal_1991	Swoo_2096	Ssed_3597	SVI_3488
Na-translocating NADH-quinone reductase subunit B NqrB	core-P	19	Shw00892b	SO_0903	ANA3_3377	MR4_0749	MR7_3271	OS155_0755	OS185_3563	OS195_3684	OS223_3494	CN32_0850	W3181_3323	Sput200_0842		PV4_2708	Sama_2980	Sfri_3210	swp_2888	Spea_1574	Shal_1645	Swoo_3404	Ssed_3581
Na-translocating NADH-quinone reductase subunit C NqrC	core	21	Shw00893a	SO_1105	ANA3_0940	MR4_0938	MR7_0976	OS155_0926	OS185_3436	OS195_3561	OS223_3364	CN32_0942	W3181_3234	Sput200_0939	Sden_0984	PV4_2879	Sama_2537	Sfri_0951	swp_1169	Spea_3101	Shal_3185	Swoo_3615	Ssed_3429	SVI_3338
glycerate kinase GarK		19	Shw01417	SO_1770	ANA3_2685	MR4_2519	MR7_2587	OS155_1575	OS185_1570	OS195_1604	OS223_2773	CN32_1470	W3181_2631	Sput200_1480		PV4_2534		Sfri_2642	swp_3292	Spea_2714	Shal_2800	Swoo_3134^	Ssed_2779	SVI_3020
glycerol dehydrogenase GldA		7	Shw06225a					OS155_3356	OS185_0985	OS195_1019	OS223_1007	CN32_2945	W3181_0997	Sput200_3051
Na-translocating NADH-quinone reductase subunit C NqrC	core-P	19	Shw00893b	SO_0904	ANA3_3376	MR4_0750	MR7_3270	OS155_0756	OS185_3562	OS195_3683	OS223_3493	CN32_0851	W3181_3322	Sput200_0843		PV4_2707	Sama_2979	Sfri_3209	swp_2886	Spea_1575	Shal_1646	Swoo_3403	Ssed_3580
Na-translocating NADH-quinone reductase subunit D NqrD	core	21	Shw00894a	SO_1106	ANA3_0941	MR4_0939	MR7_0977	OS155_0927	OS185_3435	OS195_3560	OS223_3363	CN32_0943	W3181_3233	Sput200_0940	Sden_0985	PV4_2878	Sama_2536	Sfri_0952	swp_1170	Spea_3100	Shal_3184	Swoo_3614	Ssed_3428	SVI_3337
Na-translocating NADH-quinone reductase subunit D NqrD	core-P	19	Shw00894b	SO_0905	ANA3_3375	MR4_0751	MR7_3269	OS155_0757	OS185_3561	OS195_3682	OS223_3492	CN32_0852	W3181_3321	Sput200_0844		PV4_2706	Sama_2978	Sfri_3208	swp_2885	Spea_1576	Shal_1647	Swoo_3402	Ssed_3579
cytoplasmic glycerophosphodiester phosphodiesterase UgpQ		20	Shw00483	SO_0587	ANA3_0585	MR4_0586	MR7_3444	OS155_0546	OS185_3779	OS195_3905	OS223_3722	CN32_3292	W3181_0649	Sput200_3419	Sden_3215	PV4_0554	Sama_3037	Sfri_3322	swp_0775	Spea_3552	Shal_3646	Swoo_4183	Ssed_0785
glycerophosphoryl diester phosphodiesterase UgpQ		7	Shw06230					OS155_4260	OS185_0090	OS195_0095	OS223_0091	CN32_0071	W3181_4006	Sput200_4189
Na-translocating NADH-quinone reductase subunit E NqrE	core	21	Shw00895a	SO_1107	ANA3_0942	MR4_0940	MR7_0978	OS155_0928	OS185_3434	OS195_3559	OS223_3362	CN32_0944	W3181_3232	Sput200_0941	Sden_0986	PV4_2877	Sama_2535	Sfri_0953	swp_1171	Spea_3099	Shal_3183	Swoo_3613	Ssed_3427	SVI_3336
LysR family transcriptional regulator		19	Shw00242	SO_0295	ANA3_3885	MR4_3689	MR7_0256	OS155_4104	OS185_4074	OS195_4192	OS223_3994	CN32_3697	W3181_3839	Sput200_4009		PV4_0222	Sama_3359	Sfri_0384	swp_2076	Spea_0247	Shal_4073		Ssed_4256	SVI_3995
Na-translocating NADH-quinone reductase subunit E NqrE	core-P	19	Shw00895b	SO_0906	ANA3_3374	MR4_0752	MR7_3268	OS155_0758	OS185_3560	OS195_3681	OS223_3491	CN32_0853	W3181_3320	Sput200_0845		PV4_2705	Sama_2977	Sfri_3207	swp_2884	Spea_1577	Shal_1648	Swoo_3401	Ssed_3578
Na-translocating NADH-quinone reductase subunit F NqrF	core	21	Shw00896a	SO_1108	ANA3_0943	MR4_0941	MR7_0979	OS155_0929	OS185_3433	OS195_3558	OS223_3361	CN32_0945	W3181_3231	Sput200_0942	Sden_0987	PV4_2876	Sama_2534	Sfri_0954	swp_1172	Spea_3098	Shal_3182	Swoo_3612	Ssed_3426	SVI_3335
Na-translocating NADH-quinone reductase subunit F NqrF	core-P	1	Shw00896b																	Spea_1581^
glycogen isoamylase GlgX		16	Shw01210	SO_1495	ANA3_2933	MR4_2757	MR7_2835	OS155_1332	OS185_1322	OS195_1358	OS223_3027	CN32_1249	W3181_2855	Sput200_1257		PV4_1169	Sama_2452	Sfri_2164	swp_1315					SVI_1075
glycogen phosphorylase GlgP		16	Shw01211	SO_1496	ANA3_2932	MR4_2756	MR7_2834	OS155_1333	OS185_1323	OS195_1359	OS223_3026	CN32_1250	W3181_2854	Sput200_1258		PV4_1170	Sama_2451	Sfri_2163	swp_1316					SVI_1076
glycogen synthase ADP-glucose transglucosylase GlgA		16	Shw01214	SO_1499	ANA3_2930	MR4_2754	MR7_2832	OS155_1335	OS185_1325	OS195_1361	OS223_3023	CN32_1252	W3181_2852	Sput200_1260		PV4_1172	Sama_2449	Sfri_2161	swp_1318					SVI_1079
glycosyl transferase family 4 WabH		12	Shw06759	SO_4679	ANA3_4099	MR4_3895	MR7_3987		OS185_4335	OS195_4475	OS223_4280		W3181_0055			PV4_3700	Sama_0104			Spea_0113	Shal_4209
glycosyl transferase family 4		10	Shw06586	SO_4682	ANA3_4093	MR4_3889	MR7_3984		OS185_4332	OS195_4472	OS223_4277		W3181_0058							Spea_0115	Shal_4203
glycosyl transferase family 2		11	Shw06652	SO_4688	ANA3_4087	MR4_3884	MR7_3977	OS155_0072	OS185_4327	OS195_4467	OS223_4272		W3181_0064				Sama_0112				Shal_0137
glycosyl transferase TIGR00661		19	Shw07095	SO_4194	ANA3_3720	MR4_3546	MR7_0410	OS155_3890	OS185_0424	OS195_0436	OS223_0450	CN32_0511	W3181_3659	Sput200_0435	Sden_0466	PV4_3367	Sama_3197	Sfri_0480	swp_0458	Spea_3787		Swoo_0533		SVI_3800
glyoxalase family protein		16	Shw01407	SO_1756	ANA3_2706	MR4_2540	MR7_2607	OS155_1562	OS185_1556	OS195_1591	OS223_2788	CN32_1455	W3181_2647	Sput200_1467		PV4_2543	Sama_1190					Swoo_3144	Ssed_2787	SVI_3036
conserved hypothetical protein		6	Shw06045		ANA3_2740	MR4_2565	MR7_2632					CN32_1430	W3181_2669	Sput200_1443
conserved hypothetical protein		16	Shw06952	SO_3100	ANA3_1449	MR4_1396	MR7_1461	OS155_2772	OS185_2792	OS195_2867	OS223_1586	CN32_2471	W3181_1537	Sput200_2495	Sden_1377	PV4_2437	Sama_2179					Swoo_3038	Ssed_1617
Na-translocating NADH-quinone reductase subunit F NqrF	core-P	1	Shw00896c																	Spea_1580^
membrane protein associated with acetate transport YaaH		20	Shw07271	SO_3588	ANA3_3180	MR4_3002	MR7_3083	OS155_1006	OS185_1075	OS195_1108	OS223_3283	CN32_1014	W3181_3151	Sput200_1013		PV4_0904	Sama_0695	Sfri_3630	swp_0897	Spea_0890	Shal_0942	Swoo_1050	Ssed_0999	SVI_0823
Na-translocating NADH-quinone reductase subunit F NqrF	core-P	2	Shw00896d																	Spea_1579^	Shal_1650^
Na-translocating NADH-quinone reductase subunit F NqrF	core-P	19	Shw00896e	SO_0907	ANA3_3373	MR4_0753	MR7_3267	OS155_0759	OS185_3559	OS195_3680	OS223_3490	CN32_0854	W3181_3319	Sput200_0846		PV4_2704	Sama_2976	Sfri_3206	swp_2883	Spea_1578	Shal_1649	Swoo_3400	Ssed_3577
Mg-dependent flavin transferase ApbE	core	21	Shw00897	SO_1109	ANA3_0944	MR4_0942	MR7_0980	OS155_0930	OS185_3432	OS195_3557	OS223_3360	CN32_0946	W3181_3230	Sput200_0943	Sden_0988	PV4_2875	Sama_2533	Sfri_0955	swp_1173	Spea_3097	Shal_3181	Swoo_3611	Ssed_3425	SVI_3334
protein of unknown function DUF539	core	21	Shw00898	SO_1110	ANA3_0945	MR4_0943	MR7_0981	OS155_0931	OS185_3431	OS195_3556	OS223_3359	CN32_0947	W3181_3229	Sput200_0944	Sden_0989	PV4_2874	Sama_2532	Sfri_0956	swp_1174	Spea_3096	Shal_3180	Swoo_3610	Ssed_3424	SVI_3333
bacterioferritin subunit 2 Bfr2	core	21	Shw00899a	SO_1111	ANA3_0946	MR4_0944	MR7_0982	OS155_0932	OS185_3430	OS195_3555	OS223_3358	CN32_0948	W3181_3228	Sput200_0945	Sden_0990	PV4_2873	Sama_2530	Sfri_0957	swp_1175	Spea_3095	Shal_3179	Swoo_3608	Ssed_2230	SVI_2150
bacterioferritin subunit 2 Bfr2	core-P	0	Shw00899b
bacterioferritin subunit 1 Bfr1	core	21	Shw00900a	SO_1112	ANA3_0947	MR4_0945	MR7_0983	OS155_0933	OS185_3429	OS195_3554	OS223_3357	CN32_0949	W3181_3227	Sput200_0946	Sden_0991	PV4_2872	Sama_2529	Sfri_0958	swp_1176	Spea_3094	Shal_3178	Swoo_3607	Ssed_2231	SVI_2149
bacterioferritin subunit 1 Bfr1	core-P	0	Shw00900b
DNA polymerase IV DinB	core	21	Shw00902	SO_1114	ANA3_0949	MR4_0947	MR7_0985	OS155_0935	OS185_3427	OS195_3552	OS223_3355	CN32_0951	W3181_3225	Sput200_0948	Sden_1185	PV4_2871	Sama_2527	Sfri_0961	swp_1179	Spea_3092	Shal_3176	Swoo_3604	Ssed_3422	SVI_3326
aminoacyl-histidine/glycine-aspartate dipeptidase PepD	core	21	Shw00903	SO_1115	ANA3_0950	MR4_0948	MR7_0986	OS155_0940	OS185_3422	OS195_3547	OS223_3350	CN32_0954	W3181_3222	Sput200_0953	Sden_1011	PV4_2852	Sama_2519	Sfri_0962	swp_1180	Spea_3091	Shal_3175	Swoo_3603	Ssed_3421	SVI_3325
hypoxanthine/guanine permease AzgA family	core	21	Shw00906	SO_1120	ANA3_0953	MR4_0951	MR7_0989	OS155_3325	OS185_3417	OS195_3543	OS223_1036	CN32_2977	W3181_0970	Sput200_3084	Sden_1012	PV4_2849	Sama_2517	Sfri_0965	swp_1190	Spea_3086	Shal_3171	Swoo_3600	Ssed_3417	SVI_3321
glutamate 5-kinase ProB	core	21	Shw00907	SO_1121	ANA3_0954	MR4_0952	MR7_0990	OS155_3324	OS185_3416	OS195_3542	OS223_1037	CN32_2976	W3181_0971	Sput200_3083	Sden_1180	PV4_2848	Sama_2516	Sfri_0966	swp_1192	Spea_3085	Shal_3170	Swoo_3599	Ssed_3416	SVI_3320
chaperone protein DnaK	core	21	Shw00912	SO_1126	ANA3_0959	MR4_0957	MR7_0995	OS155_3319	OS185_3411	OS195_3537	OS223_1042	CN32_2971	W3181_0976	Sput200_3078	Sden_1182	PV4_2844	Sama_2511	Sfri_0969	swp_1196	Spea_3080	Shal_3167	Swoo_3583	Ssed_3409	SVI_3312
ABC-type hemin uptake system permease component HmuC		15	Shw06924	SO_3674	ANA3_3240			OS155_0947	OS185_1016	OS195_1049	OS223_3343	CN32_0961	W3181_3215	Sput200_0960	Sden_0785				swp_3983	Spea_3332	Shal_3404	Swoo_4009		SVI_3563
globin		18	Shw00039	SO_0039	ANA3_0042	MR4_0036	MR7_0034	OS155_0039	OS185_0034	OS195_0038	OS223_0038	CN32_0031	W3181_0031	Sput200_0031	Sden_0031	PV4_3728	Sama_0051	Sfri_0031	swp_0065	Spea_0039		Swoo_0046
methyl-accepting chemotaxis sensory transducer with 4HB sensory domain		4	Shw05417					OS155_1494				CN32_1396	W3181_2705	Sput200_1411
chaperone protein DnaJ	core	21	Shw00913	SO_1127	ANA3_0960	MR4_0958	MR7_0996	OS155_3318	OS185_3410	OS195_3536	OS223_1043	CN32_2970	W3181_0977	Sput200_3077	Sden_1183	PV4_2843	Sama_2510	Sfri_0970	swp_1197	Spea_3079	Shal_3166	Swoo_3582	Ssed_3408	SVI_3311
Zn-dependent peptidase M48 family	core	21	Shw00916	SO_1137	ANA3_0964	MR4_0962	MR7_1000	OS155_3308	OS185_3404	OS195_3529	OS223_1048	CN32_2943	W3181_0999	Sput200_3048	Sden_0992	PV4_2842	Sama_2507	Sfri_0972	swp_1198	Spea_3078	Shal_3165	Swoo_3581	Ssed_3407	SVI_3309
peptidyl-prolyl cis-trans isomerase FklB	core	21	Shw00917	SO_1139	ANA3_0965	MR4_0963	MR7_1001	OS155_3307	OS185_3403	OS195_3528	OS223_1049	CN32_2942	W3181_1000	Sput200_3047	Sden_0993	PV4_2841	Sama_2506	Sfri_0973	swp_1199	Spea_3077	Shal_3164	Swoo_3580	Ssed_3406	SVI_3308
dihydrodipicolinate reductase DapB	core	21	Shw00918	SO_1140	ANA3_0966	MR4_0964	MR7_1002	OS155_3306	OS185_3402	OS195_3527	OS223_1050	CN32_2941	W3181_1001	Sput200_3046	Sden_0994	PV4_2840	Sama_2505	Sfri_0974	swp_1200	Spea_3076	Shal_3163	Swoo_3579	Ssed_3405	SVI_3307
high affinity glycine betaine uptake system		19	Shw01392	SO_1737^	ANA3_2719	MR4_2552	MR7_2619	OS155_1546	OS185_1542	OS195_1576	OS223_2804	CN32_1441	W3181_2658	Sput200_1454	Sden_1362		Sama_1175		swp_3342	Spea_2741	Shal_2825	Swoo_3164	Ssed_1505	SVI_3051^
carbamoyl-phosphate synthase small subunit CarA	core	21	Shw00919	SO_1141	ANA3_0967	MR4_0965	MR7_1003	OS155_3305	OS185_3401	OS195_3526	OS223_1051	CN32_2940	W3181_1002	Sput200_3045	Sden_0995	PV4_2839	Sama_2504	Sfri_0975	swp_1201	Spea_3075	Shal_3162	Swoo_3578	Ssed_3404	SVI_3306
carbamoyl-phosphate synthase large subunit CarB	core	21	Shw00920	SO_1142	ANA3_0968	MR4_0966	MR7_1004	OS155_3304	OS185_3400	OS195_3525	OS223_1052	CN32_2939	W3181_1003	Sput200_3044	Sden_0996	PV4_2838	Sama_2503	Sfri_0976	swp_1202	Spea_3074	Shal_3161	Swoo_3577	Ssed_3403	SVI_3305
endonuclease/exonuclease/phosphatase family protein	core	21	Shw00925a	SO_1148	ANA3_0973	MR4_0969	MR7_1007	OS155_3298	OS185_3394	OS195_3519	OS223_1059	CN32_2933	W3181_1009^	Sput200_3038	Sden_0760	PV4_0690	Sama_2966	Sfri_3245	swp_0864	Spea_0818	Shal_0872	Swoo_0801	Ssed_3781	SVI_0597
endonuclease/exonuclease/phosphatase family protein	core-P	0	Shw00925b
conserved hypothetical lipoprotein		3	Shw04806a									CN32_0148^	W3181_3921	Sput200_4103
GNAT family acetyltransferase		12	Shw01259	SO_1566	ANA3_2873	MR4_2703	MR7_2771	OS155_1386	OS185_1370	OS195_1409	OS223_2973	CN32_1302	W3181_2801	Sput200_1308			Sama_1082
GNAT family acetyltransferase		11	Shw01769	SO_2224	ANA3_2300	MR4_2122	MR7_2198	OS155_1920	OS185_1946	OS195_1953	OS223_2373	CN32_1809	W3181_2216	Sput200_2183
GNAT family acetyltransferase		7	Shw06227					OS155_3351	OS185_0990	OS195_1024	OS223_1012	CN32_3002	W3181_0947	Sput200_3108
GNAT family acetyltransferase		3	Shw04833					OS155_1529^				CN32_1751	W3181_2274
ribose 5-phosphate isomerase RpiA	core	21	Shw00927	SO_1150	ANA3_0978	MR4_0974	MR7_1012	OS155_3293	OS185_3389	OS195_3514	OS223_1064	CN32_2931	W3181_1013	Sput200_3036	Sden_1092	PV4_0825	Sama_2736	Sfri_0848	swp_0861	Spea_0816	Shal_0870	Swoo_0955	Ssed_0898	SVI_0745
inner membrane protein LrgA		18	Shw00849	SO_1047	ANA3_0885	MR4_3050	MR7_0922	OS155_3389	OS185_0954	OS195_0989	OS223_0975	CN32_3025	W3181_0920	Sput200_3133		PV4_0829	Sama_2927		swp_0902	Spea_0893	Shal_0945		Ssed_0902	SVI_0750
membrane protein of unknown function DUF808	core	21	Shw00928	SO_1151	ANA3_0979	MR4_0975	MR7_1013	OS155_3292	OS185_3388	OS195_3513	OS223_1065	CN32_2930	W3181_1014	Sput200_3035	Sden_1821	PV4_0826	Sama_2735	Sfri_1773	swp_0863^	Spea_0817	Shal_0871	Swoo_0956	Ssed_0900	SVI_0746
hypothetical protein	core	21	Shw00930	SO_1154	ANA3_0981	MR4_0977	MR7_1015	OS155_3290	OS185_3386	OS195_3511	OS223_1068	CN32_2928	W3181_1016	Sput200_3032	Sden_1861	PV4_0692	Sama_0739	Sfri_1618	swp_4024	Spea_3426	Shal_3510	Swoo_0802	Ssed_3780	SVI_0604
DNA polymerase III psi subunit HolD	core	21	Shw00935	SO_1159	ANA3_0986	MR4_0982	MR7_1047	OS155_3284	OS185_3326	OS195_3462	OS223_1083	CN32_2878	W3181_1025	Sput200_3022	Sden_2856	PV4_2944	Sama_2597	Sfri_0690	swp_3932	Spea_3158	Shal_3243	Swoo_3717	Ssed_3494	SVI_3415
homocysteine S-methyltransferase MmuM		7	Shw06185					OS155_3090	OS185_3100	OS195_3243	OS223_1277	CN32_3865	W3181_0088	Sput200_0096
homogentisate 1,2-dioxygenase HmgA		18	Shw01579	SO_1963	ANA3_2481	MR4_2291	MR7_2363	OS155_2615	OS185_2653	OS195_2728	OS223_1732	CN32_1671	W3181_2354	Sput200_1690	Sden_2162	PV4_2154	Sama_1569	Sfri_2326	swp_2870	Spea_1874	Shal_2409
ribosomal-protein-alanine acetyltransferase RimI	core	21	Shw00936	SO_1160	ANA3_0987	MR4_0983	MR7_1048	OS155_3283	OS185_3325	OS195_3461	OS223_1084	CN32_2877	W3181_1026	Sput200_3021	Sden_2855	PV4_2943	Sama_2596	Sfri_0691	swp_3931	Spea_3157	Shal_3242	Swoo_3716	Ssed_3493	SVI_3414
lipoic acid synthetase LipA	core	21	Shw00937	SO_1161	ANA3_0988	MR4_0984	MR7_1049	OS155_3282	OS185_3324	OS195_3460	OS223_1085	CN32_2876	W3181_1027	Sput200_3020	Sden_0867	PV4_2942	Sama_2595	Sfri_0692	swp_3930	Spea_3156	Shal_3241	Swoo_3715	Ssed_3492	SVI_3413
lipoyl(octanoyl) transferase LipB	core	21	Shw00938	SO_1162	ANA3_0989	MR4_0985	MR7_1050	OS155_3281	OS185_3323	OS195_3459	OS223_1086	CN32_2875	W3181_1028	Sput200_3019	Sden_0868	PV4_2941	Sama_2594	Sfri_0693	swp_3928	Spea_3155	Shal_3240	Swoo_3714	Ssed_3491	SVI_3412
protein lipolyation system protein YbeD	core	21	Shw00939	SO_1163	ANA3_0990	MR4_0986	MR7_1051	OS155_3280	OS185_3322	OS195_3458	OS223_1087	CN32_2874	W3181_1029	Sput200_3018	Sden_0869	PV4_2940	Sama_2593	Sfri_0694	swp_3927	Spea_3154	Shal_3239	Swoo_3713	Ssed_3490	SVI_3411
protein of unknown function DUF134		13	Shw00590	SO_0727				OS155_3699	OS185_0656	OS195_0686		CN32_0687	W3181_3483	Sput200_0620		PV4_0501		Sfri_1974	swp_0615	Spea_3639	Shal_3723		Ssed_3913
D-alanyl-D-alanine carboxypeptidase DacA	core	21	Shw00940	SO_1164	ANA3_0991	MR4_0987	MR7_1052	OS155_3279	OS185_3321	OS195_3457	OS223_1088	CN32_2873	W3181_1030	Sput200_3017	Sden_0851	PV4_2939	Sama_2592	Sfri_0695	swp_3926	Spea_3153	Shal_3238	Swoo_3712	Ssed_3489	SVI_3410
two component signal transduction system hybrid histidine kinase/response regulator with PAS sensory domain		4	Shw05430								OS223_0173	CN32_0303	W3181_3904	Sput200_4080^
NiFe hydrogenase maturation protease HyaD		18	Shw01680	SO_2096	ANA3_1877	MR4_1819	MR7_2158	OS155_1886	OS185_1912	OS195_1919	OS223_2407	CN32_2091	W3181_1921	Sput200_1919		PV4_1762	Sama_1676	Sfri_2106	swp_2642	Spea_2030	Shal_2264		Ssed_1905
septal ring lipoprotein RlpA	core	21	Shw00941	SO_1165	ANA3_0992	MR4_0988	MR7_1053	OS155_3278	OS185_3320	OS195_3456	OS223_1089	CN32_2872	W3181_1031	Sput200_3016	Sden_0852	PV4_2938	Sama_2591	Sfri_0696	swp_3925	Spea_3152	Shal_3237	Swoo_3711	Ssed_3488	SVI_3409
lytic murein transglycosylase B MltB	core	21	Shw00942	SO_1166	ANA3_0993	MR4_0989	MR7_1054	OS155_3277	OS185_3319	OS195_3455	OS223_1090	CN32_2871	W3181_1032	Sput200_3015	Sden_0853	PV4_2937	Sama_2590	Sfri_0697	swp_3924	Spea_3151	Shal_3236	Swoo_3710	Ssed_3487	SVI_3408
rod shape-determining protein MrdB	core	21	Shw00943	SO_1167	ANA3_0994	MR4_0990	MR7_1055	OS155_3276	OS185_3318	OS195_3454	OS223_1091	CN32_2870	W3181_1033	Sput200_3014	Sden_0854	PV4_2936	Sama_2589	Sfri_0698	swp_3923	Spea_3150	Shal_3235	Swoo_3709	Ssed_3486	SVI_3407
hydroxylamine reductase Hcp		20	Shw01114	SO_1363	ANA3_3011	MR4_2832	MR7_2914	OS155_1216	OS185_1260	OS195_1293	OS223_3097	CN32_1174	W3181_2990	Sput200_1179		PV4_1069	Sama_0895	Sfri_3609	swp_3762	Spea_1055	Shal_1103	Swoo_1260	Ssed_1165	SVI_0962
penicillin-binding protein 2 MrdA	core	21	Shw00944	SO_1168	ANA3_0995	MR4_0991	MR7_1056	OS155_3275	OS185_3317	OS195_3453	OS223_1092	CN32_2869	W3181_1034	Sput200_3013	Sden_0855	PV4_2935	Sama_2588	Sfri_0699	swp_3922	Spea_3149	Shal_3234	Swoo_3708	Ssed_3485	SVI_3406
23S rRNA (pseudouridine1915-N3)-methyltransferase RlmH	core	21	Shw00945	SO_1169	ANA3_0996	MR4_0992	MR7_1057	OS155_3274	OS185_3316	OS195_3452	OS223_1093	CN32_2868	W3181_1035	Sput200_3012	Sden_0856	PV4_2934	Sama_2587	Sfri_0700	swp_3921	Spea_3148	Shal_3233	Swoo_3707	Ssed_3484	SVI_3405
iojap-like ribosome-associated protein	core	21	Shw00946	SO_1170	ANA3_0997	MR4_0993	MR7_1058	OS155_3273	OS185_3315	OS195_3451	OS223_1094	CN32_2867	W3181_1036	Sput200_3011	Sden_0857	PV4_2933	Sama_2586	Sfri_0701	swp_3920	Spea_3147	Shal_3232	Swoo_3706	Ssed_3483	SVI_3404
nicotinate-nucleotide adenylyltransferase NadD	core	21	Shw00947	SO_1171	ANA3_0998	MR4_0994	MR7_1059	OS155_3272	OS185_3314	OS195_3450	OS223_1095	CN32_2866	W3181_1037	Sput200_3010	Sden_0794	PV4_2932	Sama_2585	Sfri_0702	swp_3919	Spea_3146	Shal_3231	Swoo_3705	Ssed_3482	SVI_3403
DNA polymerase III delta subunit HolA	core	21	Shw00948	SO_1172	ANA3_0999	MR4_0995	MR7_1060	OS155_3271	OS185_3313	OS195_3449	OS223_1096	CN32_2865	W3181_1038	Sput200_3009	Sden_0795	PV4_2931	Sama_2584	Sfri_0703	swp_3917	Spea_3145	Shal_3230	Swoo_3704	Ssed_3481	SVI_3402
metallo-beta-lactamase family protein		20	Shw07233	SO_3054	ANA3_1493	MR4_1435	MR7_1500	OS155_2734	OS185_2751	OS195_2827	OS223_1625	CN32_2428	W3181_1580	Sput200_2456		PV4_2269	Sama_2142	Sfri_1411	swp_3097	Spea_1635	Shal_2627	Swoo_2954	Ssed_1662	SVI_2828
OM lipoprotein component of lipopolysaccharide assembly complex chaperone LptE	core	21	Shw00949	SO_1173	ANA3_1000	MR4_0996	MR7_1061	OS155_3270	OS185_3312	OS195_3448	OS223_1097	CN32_2864	W3181_1039	Sput200_3008	Sden_0796	PV4_2930	Sama_2583	Sfri_0704	swp_3915	Spea_3144	Shal_3229	Swoo_3703	Ssed_3480	SVI_3401
phosphoglucomutase family hydrolase in arabinose utilization locus AraX		7	Shw06201		ANA3_2067	MR4_1980	MR7_1994				OS223_2141	CN32_2065	W3181_1947	Sput200_1945
conserved hypothetical protein		5	Shw05741						OS185_1702	OS195_1745		CN32_1464	W3181_2638	Sput200_1476
uracil-DNA glycosylase superfamily protein		19	Shw01421	SO_1775	ANA3_2680	MR4_2514	MR7_2582	OS155_1585^	OS185_1574	OS195_1608	OS223_2769	CN32_1474	W3181_2627	Sput200_1484		PV4_2359	Sama_1203	Sfri_0908	swp_3284	Spea_2702	Shal_2788	Swoo_3128	Ssed_1521
leucyl-tRNA synthetase LeuS	core	21	Shw00950	SO_1174	ANA3_1001	MR4_0997	MR7_1062	OS155_3269	OS185_3311	OS195_3447	OS223_1098	CN32_2863	W3181_1040	Sput200_3007	Sden_0797	PV4_2929	Sama_2582	Sfri_0705	swp_3914	Spea_3143	Shal_3228	Swoo_3702	Ssed_3479	SVI_3400
protein of unknown function DUF1451	core	21	Shw00951	SO_1175	ANA3_1002	MR4_0998	MR7_1063	OS155_3268	OS185_3310	OS195_3446	OS223_1099	CN32_2862	W3181_1041	Sput200_3006	Sden_0798	PV4_2928	Sama_2581	Sfri_0706	swp_3913	Spea_3142	Shal_3227	Swoo_3701	Ssed_3478	SVI_3399
apolipoprotein N-acyltransferase Lnt	core	21	Shw00953	SO_1177	ANA3_1004	MR4_1000	MR7_1065	OS155_3265	OS185_3307	OS195_3443	OS223_1102	CN32_2859	W3181_1045	Sput200_3002	Sden_0811	PV4_2927	Sama_2579	Sfri_0709	swp_3911	Spea_3141	Shal_3226	Swoo_3700	Ssed_3475	SVI_3397
sialidase superfamily protein		12	Shw02297	SO_2936	ANA3_1526			OS155_2695	OS185_2716	OS195_2795	OS223_1670	CN32_2397	W3181_1611	Sput200_2424		PV4_2245	Sama_2123					Swoo_2906
TonB mediated energy transduction system inner membrane component ExbB		3	Shw04740									CN32_2338	W3181_1670	Sput200_2364
transposase domain protein		17	Shw07010	SO_3972	ANA3_0664	MR4_0665	MR7_3357	OS155_3676	OS185_0677	OS195_0708	OS223_0698	CN32_0707	W3181_3466	Sput200_0637		PV4_3167	Sama_3097	Sfri_3383	swp_0669	Spea_3625	Shal_3713
magnesium and cobalt efflux protein CorC	core	21	Shw00954	SO_1178	ANA3_1005	MR4_1001	MR7_1066	OS155_3264	OS185_3306	OS195_3442	OS223_1103	CN32_2858	W3181_1046	Sput200_3001	Sden_0812	PV4_2926	Sama_2578	Sfri_0710	swp_3910	Spea_3140	Shal_3225	Swoo_3699	Ssed_3474	SVI_3396
rRNA maturation factor YbeY	core	21	Shw00955	SO_1179	ANA3_1006	MR4_1002	MR7_1067	OS155_3263	OS185_3305	OS195_3441	OS223_1104	CN32_2857	W3181_1047	Sput200_3000	Sden_0813	PV4_2925	Sama_2577	Sfri_0711	swp_3909	Spea_3139	Shal_3224	Swoo_3698	Ssed_3473	SVI_3395
ISPpu12 transposase TnpA_ISPpu12		1	tnpa_ISPpu12										W3181_0518
putative ATP-binding protein YbeZ	core	21	Shw00956	SO_1180	ANA3_1007	MR4_1003	MR7_1068	OS155_3262	OS185_3304	OS195_3440	OS223_1105	CN32_2856	W3181_1048	Sput200_2999	Sden_0814	PV4_2924	Sama_2576	Sfri_0712	swp_3908	Spea_3138	Shal_3223	Swoo_3697	Ssed_3472	SVI_3394
tRNA-N(6)-(isopentenyl)adenosine-37 thiotransferase enzyme MiaB	core	21	Shw00957	SO_1181	ANA3_1008	MR4_1004	MR7_1069	OS155_3261	OS185_3303	OS195_3439	OS223_1106	CN32_2855	W3181_1049	Sput200_2998	Sden_0815	PV4_2923	Sama_2575	Sfri_0713	swp_3907	Spea_3137	Shal_3222	Swoo_3696	Ssed_3471	SVI_3393
IncJ-type conjugative transfer system assembly protein TraB		1											W3181_1107
IncJ-type conjugative transfer system protein TraC		1											W3181_1140
IncJ-type conjugative transfer system assembly protein TraE		1											W3181_1105
IncJ-type conjugative transfer system assembly protein TraF		1											W3181_1173
IncJ-type conjugative transfer system assembly protein TraH		1											W3181_1174
IncJ-type conjugative transfer system secretin TraK		1											W3181_1106
IncJ-type conjugative transfer system assembly protein TraL		1											W3181_1104
IncJ-type conjugative transfer system protein TraU		1											W3181_1144
IncJ-type conjugative transfer system protein TraW		1											W3181_1143
IncJ-type conugative system coupling protein TraD		1											W3181_1099
IncJ-type conjugative transfer system assembly protein TraG		1											W3181_1175
IncJ-type conjugative transfer system mating pair stabilization protein TraN		1											W3181_1145
outer membrane putative plasmid transfer protein		3	Shw04812a									CN32_0051	W3181_4027^	Sput200_4211
tryptophan 2,3-dioxygenase KynA		16	Shw06978	SO_4414	ANA3_0294	MR4_0294	MR7_3725	OS155_0303	OS185_0299	OS195_0304	OS223_0308	CN32_0406	W3181_0260	Sput200_0265	Sden_3451	PV4_3557	Sama_3418		swp_0260	Spea_3923
2-octaprenyl-3-methyl-6-methoxy-14-benzoquinone hydroxylase UbiF	core	21	Shw00959	SO_1183	ANA3_1010	MR4_1006	MR7_1071	OS155_3259	OS185_3301	OS195_3437	OS223_1108	CN32_2854	W3181_1050	Sput200_2997	Sden_0817	PV4_2921	Sama_2573	Sfri_0715	swp_3905	Spea_3135	Shal_3220	Swoo_3694	Ssed_3469	SVI_3391
sodium:calcium antiporter CaCA family YrbG		20	Shw00295	SO_0354	ANA3_3815	MR4_3618	MR7_0325	OS155_0350	OS185_0348	OS195_0355	OS223_0358	CN32_3635	W3181_3775	Sput200_3647	Sden_3438	PV4_3503		Sfri_0360	swp_0314	Spea_3883	Shal_0386	Swoo_4588	Ssed_0330	SVI_4086
peptidyl-tRNA hydrolase Pth	core	21	Shw00960	SO_1184	ANA3_1011	MR4_1007	MR7_1072	OS155_3258	OS185_3300	OS195_3436	OS223_1109	CN32_2853	W3181_1051	Sput200_2996	Sden_0818	PV4_2920	Sama_2572	Sfri_0716	swp_3904	Spea_3134	Shal_3219	Swoo_3693	Ssed_3468	SVI_3390
GTP-binding and nucleic acid-binding protein YchF	core	21	Shw00961	SO_1185	ANA3_1012	MR4_1008	MR7_1073	OS155_3257	OS185_3299	OS195_3435	OS223_1110	CN32_2852	W3181_1052	Sput200_2995	Sden_0819	PV4_2919	Sama_2571	Sfri_0717	swp_3903	Spea_3133	Shal_3218	Swoo_3692	Ssed_3467	SVI_3389
CBS domain containing protein		17	Shw00656	SO_0805	ANA3_3483	MR4_3313	MR7_0640	OS155_0650	OS185_3655	OS195_3778	OS223_3588	CN32_3185	W3181_0758	Sput200_3319	Sden_3288	PV4_0831	Sama_2925	Sfri_3135				Swoo_0958	Ssed_0909
transcription elongation factor GreA	core	21	Shw00966	SO_1191	ANA3_1017	MR4_1013	MR7_1078	OS155_3252	OS185_3294	OS195_3430	OS223_1115	CN32_2847	W3181_1057	Sput200_2990	Sden_0997	PV4_2837	Sama_0951	Sfri_0977	swp_1203	Spea_3073	Shal_3160	Swoo_3574	Ssed_3402	SVI_3302
pyrimidine-specific ribonucleoside hydrolase RihA		19	Shw00662	SO_0811	ANA3_3476	MR4_3306	MR7_0647	OS155_0660	OS185_3647	OS195_3770	OS223_3579	CN32_3178	W3181_0765	Sput200_3312	Sden_0940	PV4_0697		Sfri_4026	swp_0980	Spea_1863	Shal_2421	Swoo_1120	Ssed_1049
putative RNA-binding protein YhbY	core	21	Shw00970	SO_1195	ANA3_1021	MR4_1017	MR7_1082	OS155_3248	OS185_3290	OS195_3426	OS223_1119	CN32_2843	W3181_1061	Sput200_2986	Sden_0998	PV4_2836	Sama_0952	Sfri_0981	swp_1209	Spea_3069	Shal_3156	Swoo_3570	Ssed_3398	SVI_3298
23S rRNA (uridine2552-2'-O)-methyltransferase RrmJ	core	21	Shw00971	SO_1196	ANA3_1022	MR4_1018	MR7_1083	OS155_3247	OS185_3289	OS195_3425	OS223_1120	CN32_2842	W3181_1062	Sput200_2985	Sden_0999	PV4_2835	Sama_0953	Sfri_0982	swp_1210	Spea_3068	Shal_3155	Swoo_3569	Ssed_3397	SVI_3297
sulfatase with domain of unknown function DUF1705		19	Shw01641	SO_2048	ANA3_2228	MR4_2103	MR7_1871	OS155_2103	OS185_2254	OS195_2371	OS223_2091	CN32_2097	W3181_1915	Sput200_1913		PV4_2041	Sama_1758	Sfri_3478	swp_2398	Spea_2326	Shal_1956	Swoo_2532		SVI_2311
tellurium ion resistance family protein		11	Shw01401a	SO_1747	ANA3_2710	MR4_2543	MR7_2610	OS155_1557	OS185_1553	OS195_1586	OS223_2793	CN32_1451	W3181_2649	Sput200_1463
ATP-dependent zinc metalloprotease FtsH	core	21	Shw00972	SO_1197	ANA3_1023	MR4_1019	MR7_1084	OS155_3246	OS185_3288	OS195_3424	OS223_1121	CN32_2841	W3181_1063	Sput200_2984	Sden_1000	PV4_2834	Sama_0954	Sfri_0983	swp_1211	Spea_3067	Shal_3154	Swoo_3568	Ssed_3396	SVI_3296
ICESpuPO1 integrase Int		1											W3181_1077
dihydropteroate synthase FolP	core	21	Shw00973	SO_1198	ANA3_1024	MR4_1020	MR7_1085	OS155_3245	OS185_3286	OS195_3423	OS223_1122	CN32_2840	W3181_1064	Sput200_2983	Sden_1001	PV4_2833	Sama_0955	Sfri_0984	swp_1212	Spea_3066	Shal_3153	Swoo_3567	Ssed_3395	SVI_3295
inter-alpha-trypsin inhibitor family protein	mtr core	20	Shw01746	SO_2195	ANA3_2410	MR4_2200	MR7_2277	OS155_1843	OS185_1829	OS195_1877	OS223_2448	CN32_1739	W3181_2286	Sput200_1766		PV4_1793	Sama_2003	Sfri_1625	swp_3092	Spea_2516	Shal_1736	Swoo_2124	Ssed_2492	SVI_1840
intracellular proteinase inhibitor domain protein		19	Shw02024	SO_2565	ANA3_2371	MR4_2163	MR7_2240	OS155_1994	OS185_2009	OS195_2057	OS223_2330	CN32_1774	W3181_2251	Sput200_1809	Sden_2023		Sama_1886		swp_2755	Spea_2408	Shal_1869	Swoo_2613	Ssed_1986	SVI_2390
triosephosphate isomeraseTpiA	core	21	Shw00975	SO_1200	ANA3_1026	MR4_1022	MR7_1087	OS155_3243	OS185_3284	OS195_3421	OS223_1124	CN32_2838	W3181_1066	Sput200_2981	Sden_1003	PV4_2831	Sama_0957	Sfri_0986	swp_1214	Spea_3064	Shal_3151	Swoo_3565	Ssed_3393	SVI_3293
outer membrane lipoprotein intimin-like		19	Shw07152	SO_4080	ANA3_3633	MR4_3457	MR7_0493	OS155_3807	OS185_0510	OS195_0531	OS223_0536	CN32_0592	W3181_3580	Sput200_0519	Sden_3069			Sfri_3723	swp_0520	Spea_3742	Shal_3827	Swoo_4390	Ssed_0570	SVI_0315
preprotein translocase subunit SecG	core	21	Shw00976	SO_1201	ANA3_1027	MR4_1023	MR7_1088	OS155_3242	OS185_3283	OS195_3420	OS223_1125	CN32_2837	W3181_1067	Sput200_2980	Sden_1004	PV4_2830	Sama_0958	Sfri_0987	swp_1215	Spea_3063	Shal_3150	Swoo_3564	Ssed_3392	SVI_3292
ribosome maturation factor RimP	core	21	Shw00977	SO_1202	ANA3_1028	MR4_1024	MR7_1089	OS155_3241	OS185_3282	OS195_3419	OS223_1126	CN32_2836	W3181_1068	Sput200_2979	Sden_1005	PV4_2829	Sama_0959	Sfri_0988	swp_1216	Spea_3062	Shal_3149	Swoo_3563	Ssed_3391	SVI_3291
N utilization substance protein A NusA	core	21	Shw00978	SO_1203	ANA3_1029	MR4_1025	MR7_1090	OS155_3240	OS185_3281	OS195_3418	OS223_1127	CN32_2835	W3181_1069	Sput200_2978	Sden_1006	PV4_2828	Sama_0960	Sfri_0989	swp_1217	Spea_3061	Shal_3148	Swoo_3562	Ssed_3390	SVI_3290
translation initiation factor IF-2 InfB	core	21	Shw00979	SO_1204	ANA3_1030	MR4_1026	MR7_1091	OS155_3239	OS185_3280	OS195_3417	OS223_1128	CN32_2834	W3181_1070	Sput200_2977	Sden_1007	PV4_2827	Sama_0961	Sfri_0990	swp_1218	Spea_3060	Shal_3147	Swoo_3561	Ssed_3389	SVI_3289
ribosome-binding factor A RbfA	core	21	Shw00980	SO_1205	ANA3_1031	MR4_1027	MR7_1092	OS155_3238	OS185_3279	OS195_3416	OS223_1129	CN32_2833	W3181_1071	Sput200_2976	Sden_1008	PV4_2826	Sama_0962	Sfri_0991	swp_1219	Spea_3059	Shal_3146	Swoo_3560	Ssed_3388	SVI_3288
bifunctional isoaspartyl dipeptidase / l-asparaginase IaaA		20	Shw01698	SO_2115	ANA3_1895	MR4_1837	MR7_2140	OS155_1904	OS185_1930	OS195_1937	OS223_2389	CN32_1898	W3181_2110	Sput200_2093		PV4_2171	Sama_1617	Sfri_1445	swp_2782	Spea_2435	Shal_1845	Swoo_2686	Ssed_2508	SVI_2456
isochorismate hydrolase family protein		20	Shw00621	SO_0762	ANA3_3533	MR4_3363	MR7_0590	OS155_0796	OS185_3709	OS195_3833	OS223_3651	CN32_3242	W3181_0699	Sput200_3376	Sden_2854	PV4_0845	Sama_0649	Sfri_0893	swp_3957	Spea_0832	Shal_0887	Swoo_0978	Ssed_0932
menaquinone-specific isochorismate synthase MenF		20	Shw07216	SO_4713	ANA3_4071	MR4_3868	MR7_3961	OS155_0088	OS185_4311	OS195_4451	OS223_4256	CN32_3873	W3181_0080	Sput200_0082		PV4_3677	Sama_0130	Sfri_3913	swp_4972	Spea_4089	Shal_0155	Swoo_0093	Ssed_0130	SVI_0120
tRNA pseudouridine 55 synthase TruB	core	21	Shw00981	SO_1206	ANA3_1032	MR4_1028	MR7_1093	OS155_3237	OS185_3278	OS195_3415	OS223_1130	CN32_2832	W3181_1072	Sput200_2975	Sden_1009	PV4_2825	Sama_0963	Sfri_0992	swp_1220	Spea_3058	Shal_3145	Swoo_3559	Ssed_3387	SVI_3287
30S ribosomal protein S15 RpsO	core	21	Shw00982	SO_1207	ANA3_1033	MR4_1029	MR7_1094	OS155_3236	OS185_3277	OS195_3414	OS223_1131	CN32_2831	W3181_1073	Sput200_2974	Sden_1010	PV4_2824	Sama_0964	Sfri_0993	swp_1221	Spea_3057	Shal_3144	Swoo_3558	Ssed_3386	SVI_3286
isocitrate lyase AceA		16	Shw01202	SO_1484	ANA3_2942	MR4_2766	MR7_2844	OS155_1317	OS185_1308	OS195_1344	OS223_3042	CN32_1239	W3181_2865	Sput200_1247	Sden_1246	PV4_1276	Sama_2380	Sfri_1102					Ssed_1415
bifunctional diguanylate cyclase/phosphodiesterase	core	21	Shw00983	SO_1208	ANA3_1034^	MR4_1030	MR7_1095	OS155_3235	OS185_3276	OS195_3413	OS223_1132	CN32_2830	W3181_1074	Sput200_2973	Sden_1018	PV4_2823	Sama_0965	Sfri_0994	swp_1222	Spea_3056	Shal_3143	Swoo_3557	Ssed_3385	SVI_3285
aldehyde oxidase / xanthine dehydrogenase family FeS subunit		17	Shw07024	SO_3049	ANA3_1496	MR4_1439	MR7_1504	OS155_2730	OS185_2747	OS195_2823	OS223_1629	CN32_2425	W3181_1583	Sput200_2453	Sden_2224	PV4_2266	Sama_3438	Sfri_1414				Swoo_2950		SVI_2825
aldehyde oxidase / xanthine dehydrogenase family molybdopterin cytosine dinucleotide-binding subunit		17	Shw07025	SO_3048	ANA3_1497	MR4_1440	MR7_1505	OS155_2729	OS185_2746	OS195_2822	OS223_1630	CN32_2424	W3181_1584	Sput200_2452	Sden_2223	PV4_2265	Sama_3439	Sfri_1415				Swoo_2949		SVI_2824
polyribonucleotide nucleotidyltransferase PnpA	core	21	Shw00984	SO_1209	ANA3_1035	MR4_1031	MR7_1096	OS155_3234	OS185_3275	OS195_3412	OS223_1133	CN32_2829	W3181_1075	Sput200_2972	Sden_1019	PV4_2822	Sama_0966	Sfri_0995	swp_1223	Spea_3055	Shal_3142	Swoo_3556	Ssed_3384	SVI_3284
ISSpu5 cointegrase		1											W3181_1114
ISShes9 transposase TnpB_ISShes9		1	tnpa_ISShes9										W3181_2817
ISShes9 transposase TnpB_ISShes9		1	tnpa_ISShes9										W3181_3497
ISSba3-like transposase		3	Shw04822									CN32_3974^	W3181_4071^	Sput200_4304^
IS10A transposase TnpA_IS10A		1	tnpa_IS10a										W3181_1472
IS10A transposase TnpA_IS10A		1	tnpa_IS10a										W3181_3732
IS10A transposase TnpA_IS10A		1	tnpa_IS10a										W3181_3852
ISSod5 transposase TnpA_ISSod5		1	tnpa_ISSod5										W3181_2633^
ISSpu5 helper protein		1											W3181_1113
ISSpu15 transposase OrfB		1											W3181_1117^
conserved hypothetical protein		8	Shw06426		ANA3_1502		MR7_1510	OS155_3472	OS185_1815	OS195_1864		CN32_2420	W3181_1588	Sput200_2448^
globular tetratricopeptide repeat containing lipoprotein NlpI	core	21	Shw00985	SO_1210	ANA3_1036	MR4_1032	MR7_1097	OS155_3233	OS185_3274	OS195_3411	OS223_1134	CN32_2828	W3181_1076	Sput200_2971	Sden_1020	PV4_2821	Sama_0967	Sfri_0996	swp_1224	Spea_3054	Shal_3141	Swoo_3555	Ssed_3383	SVI_3283
L-arabinose isomerase AraA		7	Shw06200		ANA3_2066	MR4_1979	MR7_1995				OS223_2140	CN32_2066	W3181_1946	Sput200_1944
large conductance mechanosensitive ion channel protein MscL		11	Shw00423	SO_0522	ANA3_0520	MR4_0521	MR7_3511	OS155_0480	OS185_3845	OS195_3971	OS223_3789	CN32_3339	W3181_0602	Sput200_3466
peptide chain release factor 3 PrfC	core	21	Shw00986	SO_1211	ANA3_1037	MR4_1033	MR7_1098	OS155_3232	OS185_3235^	OS195_3371^	OS223_1135	CN32_2827	W3181_1184^	Sput200_2970	Sden_1021	PV4_2820	Sama_0968	Sfri_0997	swp_1225	Spea_3053	Shal_3140	Swoo_3554	Ssed_3382	SVI_3282
hydrolase, TatD family	core	21	Shw00987	SO_1213	ANA3_1038	MR4_1034	MR7_1099	OS155_3230	OS185_3233	OS195_3369	OS223_1137	CN32_2825	W3181_1186	Sput200_2968	Sden_1022	PV4_2818	Sama_0970	Sfri_0999	swp_1226	Spea_3051	Shal_3139	Swoo_3552	Ssed_3381	SVI_3281
Na+ dependent nucleoside transporter NupC family	core	21	Shw00988a	SO_1214	ANA3_1039	MR4_1035	MR7_1100	OS155_3229	OS185_3232	OS195_3368	OS223_1138	CN32_2824	W3181_1187	Sput200_2967	Sden_1023	PV4_2817	Sama_0971	Sfri_1000	swp_1227	Spea_3050	Shal_3138	Swoo_3551	Ssed_3380	SVI_3280
heavy metal translocating P-type ATPase		1											W3181_1126
hypothetical protein		1											W3181_1115^
lemA protein		20	Shw07213	SO_4662	ANA3_4041	MR4_3832	MR7_3925		OS185_4246	OS195_4380	OS223_4207	CN32_0095	W3181_3970	Sput200_4149	Sden_3606	PV4_3652	Sama_3560	Sfri_3861	swp_4910	Spea_4056	Shal_0203	Swoo_0137	Ssed_0157	SVI_0152
serine/threonine protein kinase		18	Shw07042	SO_4016	ANA3_3583	MR4_3413	MR7_0539	OS155_3736	OS185_0626	OS195_0653	OS223_0649	CN32_3256	W3181_0685	Sput200_3390	Sden_1652			Sfri_1090	swp_3577	Spea_2938	Shal_3028	Swoo_1439		SVI_3119
Na+ dependent nucleoside transporter NupC family	core-P	4	Shw00988b																swp_4436	Spea_0634	Shal_0725	Swoo_3885
deoxyribose-phosphate aldolase DeoC	core	21	Shw00990	SO_1217	ANA3_1041	MR4_1037	MR7_1102	OS155_3227	OS185_3230	OS195_3366	OS223_1140	CN32_2822	W3181_1189	Sput200_2965	Sden_1025	PV4_2815	Sama_0973	Sfri_1002	swp_1229	Spea_3048	Shal_3136	Swoo_3549	Ssed_3378	SVI_3278
thymidine phosphorylase DeoA	core	21	Shw00991	SO_1218	ANA3_1042	MR4_1038	MR7_1103	OS155_3226	OS185_3229	OS195_3365	OS223_1141	CN32_2821	W3181_1190	Sput200_2964	Sden_1026	PV4_2814	Sama_0974	Sfri_1003	swp_1230	Spea_3047	Shal_3135	Swoo_3548	Ssed_3377	SVI_3277
phosphopentomutase DeoB	core	21	Shw00992	SO_1219	ANA3_1043	MR4_1039	MR7_1104	OS155_3225	OS185_3228	OS195_3364	OS223_1142	CN32_2820	W3181_1191	Sput200_2963	Sden_1027	PV4_2813	Sama_0975	Sfri_1004	swp_1231^	Spea_3046	Shal_3134	Swoo_3547	Ssed_3376	SVI_3276
purine nucleoside phosphorylase DeoD	core	21	Shw00993a	SO_1221	ANA3_1044	MR4_1040	MR7_1105	OS155_3224	OS185_3227	OS195_3363	OS223_1143	CN32_2819	W3181_1192	Sput200_2962	Sden_1028	PV4_2812	Sama_0976	Sfri_1005	swp_1232	Spea_3045	Shal_3133	Swoo_3546	Ssed_3375	SVI_3275
purine nucleoside phosphorylase DeoD	core-P	1	Shw00993b																				Ssed_3612
SMP-2 superfamily membrane protein	core	21	Shw00994	SO_1222	ANA3_1045	MR4_1041	MR7_1106	OS155_3223	OS185_3224	OS195_3362	OS223_1144	CN32_2818	W3181_1193	Sput200_2961	Sden_1031	PV4_2811	Sama_0977	Sfri_1006	swp_1233^	Spea_3044	Shal_3132	Swoo_3545	Ssed_3374	SVI_3272
phosphoserine phosphatase SerB	core	21	Shw00995	SO_1223	ANA3_1046	MR4_1042	MR7_1107	OS155_3222	OS185_3223	OS195_3361	OS223_1145	CN32_2817	W3181_1194	Sput200_2960	Sden_1032	PV4_2810	Sama_0978	Sfri_1007	swp_1234	Spea_3043	Shal_3131	Swoo_3544	Ssed_3373	SVI_3271
esterase/lipase/thioesterase family protein	core	21	Shw00996	SO_1224	ANA3_1047	MR4_1043	MR7_1108	OS155_3221	OS185_3222	OS195_3360	OS223_1146	CN32_2816	W3181_1195	Sput200_2959	Sden_1033	PV4_2809	Sama_0979	Sfri_1008	swp_1235	Spea_3042	Shal_3130	Swoo_3543	Ssed_3372	SVI_3270
c-di-GMP-binding protein	core	21	Shw00997	SO_1225	ANA3_1048	MR4_1044	MR7_1109	OS155_3220	OS185_3221	OS195_3359	OS223_1147	CN32_2815	W3181_1196	Sput200_2957	Sden_1034	PV4_2808	Sama_0980	Sfri_1009	swp_1241	Spea_3033	Shal_3121	Swoo_3541	Ssed_3371	SVI_3269
polysaccharide export protein		2	Shw03639			MR4_1320							W3181_1467
acyltransferase LuxD		2	Shw03635									CN32_2618	W3181_1389
Cpx pathway activator NlpE		16	Shw06979	SO_3163	ANA3_1389	MR4_1336	MR7_1401	OS155_2869	OS185_2886	OS195_3015	OS223_1490	CN32_2526	W3181_1481			PV4_3071	Sama_2234	Sfri_2757				Swoo_3986	Ssed_3687	SVI_3540
ATP-dependent protease RadA	core	21	Shw00998	SO_1226	ANA3_1049	MR4_1045	MR7_1110	OS155_3219	OS185_3219	OS195_3358	OS223_1148	CN32_2814	W3181_1197	Sput200_2956	Sden_1035	PV4_2807	Sama_0981	Sfri_1010	swp_1242	Spea_3032	Shal_3120	Swoo_3540	Ssed_3370	SVI_3268
rplA family lipoprotein		11	Shw06655		ANA3_3104	MR4_2925	MR7_3007	OS155_1099	OS185_1159	OS195_1191	OS223_3199	CN32_1087	W3181_3077	Sput200_1090				Sfri_0060
c-di-GMP-binding protein	core	21	Shw00999	SO_1227	ANA3_1050	MR4_1046	MR7_1111	OS155_3218	OS185_3218	OS195_3357	OS223_1149	CN32_2813	W3181_1198	Sput200_2955	Sden_1036	PV4_2804	Sama_0982	Sfri_1011	swp_1243	Spea_3031	Shal_3119	Swoo_3535	Ssed_3368	SVI_3258
putative arginine uptake porter ArgW	core	21	Shw01011	SO_1245	ANA3_1062	MR4_1058	MR7_1129	OS155_3205	OS185_3199	OS195_3343	OS223_1168	CN32_2808	W3181_1204	Sput200_2946	Sden_1037	PV4_2790	Sama_0994	Sfri_1012	swp_1256	Spea_3024	Shal_3114	Swoo_3520	Ssed_3353	SVI_3244
polysaccharide biosynthesis lipoprotein WbfD		11	Shw06707	SO_3157	ANA3_1395	MR4_1342	MR7_1407	OS155_2861	OS185_2878	OS195_3007	OS223_1498	CN32_2521	W3181_1487	Sput200_2552
lipoprotein of unknown function DUF4266		17	Shw01685	SO_2101	ANA3_1882	MR4_1824	MR7_2153	OS155_1891	OS185_1917	OS195_1924	OS223_2402	CN32_2086	W3181_1926	Sput200_1924		PV4_1896	Sama_1681	Sfri_1125				Swoo_2220	Ssed_3818	SVI_1990
RCC1/BLIP-II superfamily protein		8	Shw01149	SO_1401	ANA3_2974	MR4_2795	MR7_2878	OS155_3072				CN32_1207	W3181_2957	Sput200_1212
inhibitor of invertebrate-type lysozyme PliI-like family		12	Shw00097	SO_0112	ANA3_0113	MR4_0113^	MR7_0108		OS185_0111	OS195_0116	OS223_0115	CN32_0108	W3181_3962	Sput200_4140		PV4_3346	Sama_0501
U32 family peptidase YhbV	core	21	Shw01013	SO_1248	ANA3_1064	MR4_1060	MR7_1132	OS155_3203	OS185_3197	OS195_3341	OS223_1170	CN32_2806	W3181_1206	Sput200_2944	Sden_1038	PV4_2788	Sama_0997	Sfri_1013	swp_1259	Spea_3020	Shal_3110	Swoo_3517	Ssed_3351	SVI_3240
peptidase U32 family YhbU	core	21	Shw01014	SO_1249	ANA3_1065	MR4_1061	MR7_1133	OS155_3202	OS185_3196	OS195_3340	OS223_1171	CN32_2805	W3181_1207	Sput200_2943	Sden_1039	PV4_2787	Sama_0998	Sfri_1014	swp_1260	Spea_3019	Shal_3109	Swoo_3516	Ssed_3350	SVI_3239
SCP-2 sterol transfer family protein	core	21	Shw01015	SO_1250	ANA3_1066	MR4_1062	MR7_1134	OS155_3201	OS185_3195	OS195_3339	OS223_1172	CN32_2804	W3181_1208	Sput200_2942	Sden_1040	PV4_2786	Sama_0999	Sfri_1015	swp_1261	Spea_3018	Shal_3108	Swoo_3515	Ssed_3349	SVI_3238
heavy metal efflux transporter-associated aspartic endopeptidase		1											W3181_0519
heavy metal efflux facilitor-associated A8 superfamily peptidase		2										CN32_0196	W3181_0415
heavy metal efflux facilitor-associated A8 superfamily peptidase		2										CN32_0222	W3181_0440
ferredoxin 4Fe-4S	core	21	Shw01016	SO_1251	ANA3_1067	MR4_1063	MR7_1135	OS155_3199	OS185_3193	OS195_3337	OS223_1174	CN32_2803	W3181_1209	Sput200_2941	Sden_1044	PV4_2785	Sama_1002	Sfri_1021	swp_3663	Spea_3016	Shal_3106	Swoo_3513	Ssed_3343	SVI_3232
outer membrane lipoprotein		19	Shw01351	SO_1675	ANA3_2773	MR4_2599	MR7_2666	OS155_1492	OS185_1487	OS195_1523	OS223_2859	CN32_1394	W3181_2707	Sput200_1409		PV4_2552	Sama_1373		swp_3393	Spea_2785	Shal_2885	Swoo_3205	Ssed_1471	SVI_3108
U32 family peptidase YegQ	core	21	Shw01017	SO_1252	ANA3_1068	MR4_1064	MR7_1136	OS155_3198	OS185_3192	OS195_3336	OS223_1175	CN32_2802	W3181_1210	Sput200_2940	Sden_1045	PV4_2783	Sama_1004	Sfri_1022	swp_3659	Spea_3011	Shal_3100	Swoo_3512	Ssed_3342	SVI_3231
signal transduction superfamily protein with modified HD-GYP domain	core	21	Shw01018	SO_1254	ANA3_1069	MR4_1065	MR7_1137	OS155_3197	OS185_3191	OS195_3335	OS223_1176	CN32_2801	W3181_1211	Sput200_2939	Sden_1046	PV4_2782	Sama_1005	Sfri_1023	swp_3658	Spea_3010	Shal_3099	Swoo_3511	Ssed_3341	SVI_3230
bifunctional diguanylate cyclase/phosphodiesterase	core	21	Shw01019	SO_1255	ANA3_1070	MR4_1066	MR7_1138	OS155_3196	OS185_3190	OS195_3334	OS223_1177	CN32_2800	W3181_1212	Sput200_2938	Sden_1047	PV4_2781	Sama_1006	Sfri_1024	swp_3657	Spea_3009	Shal_3098	Swoo_3510	Ssed_3340	SVI_3229
AMP-dependent synthetase and ligase family protein		16	Shw01586	SO_1971	ANA3_2475	MR4_2285	MR7_2357	OS155_2607	OS185_2646	OS195_2721	OS223_1739	CN32_1679	W3181_2346	Sput200_1698		PV4_2593	Sama_1904	Sfri_2503				Swoo_4037		SVI_2126
YbgC/YbaW family acyl-CoA thioester hydrolase	core	21	Shw01020	SO_1256	ANA3_1071	MR4_1067	MR7_1139	OS155_3195	OS185_3189	OS195_3333	OS223_1178	CN32_2799	W3181_1213	Sput200_2937	Sden_1051	PV4_2780	Sama_1007	Sfri_1025	swp_3655	Spea_3008	Shal_3097	Swoo_3509	Ssed_3339	SVI_3228
AMP-dependent synthetase and ligase family protein		2	Shw03632									CN32_2621	W3181_1386
metal ion-phosphate:proton symporter PitB		11	Shw00853	SO_1052	ANA3_0892	MR4_3045	MR7_0927	OS155_0878	OS185_3484	OS195_3607	OS223_3409	CN32_3020	W3181_0927	Sput200_3126
gamma-glutamyl-gamma-aminobutyraldehyde dehydrogenase PuuC	core	21	Shw01035	SO_1275	ANA3_3092	MR4_2913	MR7_2995	OS155_1113	OS185_1171	OS195_1204	OS223_3187	CN32_1099	W3181_3065	Sput200_1104	Sden_0909	PV4_3173	Sama_2637	Sfri_3004	swp_0969	Spea_0951	Shal_1001	Swoo_3863	Ssed_3929	SVI_3642
RNA polymerase sigma-70 factor RpoD	core	21	Shw01039	SO_1284	ANA3_3087	MR4_2908	MR7_2990	OS155_1144	OS185_1188	OS195_1221	OS223_3169	CN32_1104	W3181_3060	Sput200_1109	Sden_2834	PV4_0996	Sama_0823	Sfri_2996	swp_1111	Spea_0958	Shal_1004	Swoo_1153	Ssed_1072	SVI_0878
DNA primase DnaG	core	21	Shw01040	SO_1286	ANA3_3086	MR4_2907	MR7_2989	OS155_1145	OS185_1189	OS195_1222	OS223_3168	CN32_1105	W3181_3059	Sput200_1110	Sden_2833	PV4_0997	Sama_0824	Sfri_2995	swp_1112	Spea_0959	Shal_1005	Swoo_1154	Ssed_1073	SVI_0879
transamidase with YqeY domain	core	21	Shw01041	SO_1287	ANA3_3085	MR4_2906	MR7_2988	OS155_1146	OS185_1190	OS195_1223	OS223_3167	CN32_1106	W3181_3058	Sput200_1111	Sden_2832	PV4_0998	Sama_0825	Sfri_2994	swp_1113	Spea_0960	Shal_1006	Swoo_1155	Ssed_1074	SVI_0880
sortase SrtA	mtr core	20	Shw01747	SO_2196	ANA3_2409	MR4_2199	MR7_2276	OS155_1844	OS185_1830	OS195_1878	OS223_2447	CN32_1740	W3181_2285	Sput200_1767		PV4_1794	Sama_2002	Sfri_1626	swp_3091	Spea_2515	Shal_1737	Swoo_2125	Ssed_2491	SVI_1841
L-ribulose-5-phosphate 4-epimerase AraD		7	Shw06199		ANA3_2065	MR4_1978	MR7_1996				OS223_2139	CN32_2067	W3181_1945	Sput200_1943
30S ribosomal protein S21 RpsU	core	21	Shw01042	SO_1288	ANA3_3084	MR4_2905	MR7_2987	OS155_1147	OS185_1191	OS195_1224	OS223_3166	CN32_1107	W3181_3057	Sput200_1112	Sden_2831	PV4_0999	Sama_0826	Sfri_2993	swp_1114	Spea_0961	Shal_1007	Swoo_1156	Ssed_1075	SVI_0881
essential O-sialoglycoprotein endopeptidase YgjD	core	21	Shw01043	SO_1289	ANA3_3083	MR4_2904	MR7_2986	OS155_1148	OS185_1192	OS195_1225	OS223_3165	CN32_1108	W3181_3056	Sput200_1113	Sden_2830	PV4_1000	Sama_0827	Sfri_2992	swp_1115	Spea_0962	Shal_1008	Swoo_1157	Ssed_1076	SVI_0882
23S rRNA (cytosine1962-C5)-methyltransferase RlmI		14	Shw00926	SO_1149	ANA3_0977	MR4_0973	MR7_1011	OS155_3294	OS185_3390	OS195_3515	OS223_1063	CN32_2932	W3181_1012	Sput200_3037	Sden_3155		Sama_2965	Sfri_4037
acyl-PO4 glycerol-3-phosphate acyltransferase PlsY	core	21	Shw01044	SO_1290	ANA3_3082	MR4_2903	MR7_2985	OS155_1149	OS185_1193	OS195_1226	OS223_3164	CN32_1109	W3181_3055	Sput200_1114	Sden_2829	PV4_1001	Sama_0828	Sfri_2991	swp_1116	Spea_0964	Shal_1010	Swoo_1158	Ssed_1077	SVI_0883
dihydroneopterin aldolase FolB	core	21	Shw01045	SO_1291	ANA3_3081	MR4_2902	MR7_2984	OS155_1150	OS185_1194	OS195_1227	OS223_3163	CN32_1110	W3181_3054	Sput200_1115	Sden_2828	PV4_1002	Sama_0829	Sfri_2990	swp_1118	Spea_0965	Shal_1011	Swoo_1159	Ssed_1078	SVI_0884
LysR family transcriptional regulator CidR		17	Shw00848	SO_1046	ANA3_0884	MR4_3051	MR7_0921	OS155_3390	OS185_0953	OS195_0988	OS223_0974	CN32_3026	W3181_0919	Sput200_3134		PV4_0828	Sama_2928			Spea_0894	Shal_0946		Ssed_0901	SVI_0749
LysR family transcriptional regulator		11	Shw06714	SO_3473	ANA3_1091	MR4_1091	MR7_1157	OS155_3164	OS185_3163	OS195_3307	OS223_1207	CN32_2782	W3181_1230	Sput200_2920
2-amino-4-hydroxy-6-hydroxymethyldihydropteridine pyrophosphokinase FolK	core	21	Shw01046	SO_1292	ANA3_3080	MR4_2901	MR7_2983	OS155_1151	OS185_1195	OS195_1228	OS223_3162	CN32_1111	W3181_3053	Sput200_1116	Sden_2827	PV4_1003	Sama_0830	Sfri_2989	swp_1119	Spea_0966	Shal_1012	Swoo_1160	Ssed_1079	SVI_0885
MgtE family magnesium transporter		20	Shw07229a	SO_3966	ANA3_0667	MR4_0668	MR7_3354	OS155_3673	OS185_0681	OS195_0711	OS223_0702	CN32_0710	W3181_3463	Sput200_0640		PV4_3316	Sama_3093	Sfri_3382	swp_0672	Spea_3622	Shal_3710	Swoo_4245	Ssed_0721	SVI_0409
transport protein MFS superfamily		14	Shw06879	SO_3933	ANA3_0699	MR4_3262	MR7_0685	OS155_3645	OS185_0709	OS195_0739	OS223_0730	CN32_0751	W3181_3424	Sput200_0680	Sden_0513		Sama_3112	Sfri_3353
undecaprenol diphosphatase UppP	core	21	Shw01047	SO_1293	ANA3_3079	MR4_2900	MR7_2982	OS155_1152	OS185_1196	OS195_1229	OS223_3161	CN32_1112	W3181_3052	Sput200_1117	Sden_2826	PV4_1004	Sama_0831	Sfri_2988	swp_1120	Spea_0967	Shal_1013	Swoo_1161	Ssed_1080	SVI_0886
ribosomal RNA large subunit methyltransferase A	core	21	Shw01048	SO_1294	ANA3_3078	MR4_2899	MR7_2981	OS155_1153	OS185_1197	OS195_1230	OS223_3160	CN32_1113	W3181_3051	Sput200_1118	Sden_2825	PV4_1005	Sama_0832	Sfri_2987	swp_1121	Spea_0968	Shal_1014	Swoo_1162	Ssed_1081	SVI_0887
murein lipoprotein Lpp	core	21	Shw01049	SO_1295	ANA3_3077	MR4_2898	MR7_2980	OS155_1154	OS185_1198	OS195_1231	OS223_3159	CN32_1114	W3181_3050	Sput200_1119	Sden_2824	PV4_1007	Sama_0833	Sfri_2985	swp_1123	Spea_0970	Shal_1016	Swoo_1165	Ssed_1083	SVI_0889
malate synthase A AceB		20	Shw01201	SO_1483	ANA3_2943	MR4_2767	MR7_2845	OS155_1316	OS185_1307	OS195_1343	OS223_3043	CN32_1238	W3181_2866	Sput200_1246	Sden_1245	PV4_1275	Sama_2381	Sfri_1101	swp_1433	Spea_1290	Shal_1352	Swoo_1528	Ssed_1414
tRNA nucleotidyltransferase Cca	core	21	Shw01050	SO_1296	ANA3_3076	MR4_2897	MR7_2979	OS155_1155	OS185_1199	OS195_1232	OS223_3158	CN32_1115	W3181_3049	Sput200_1120	Sden_2823	PV4_1008	Sama_0834	Sfri_2984	swp_1124	Spea_0971	Shal_1017	Swoo_1166	Ssed_1084	SVI_0890
T2aSS secretion system protein A GspA	core	21	Shw01051	SO_1297	ANA3_3075	MR4_2896	MR7_2978	OS155_1156	OS185_1200	OS195_1233	OS223_3157	CN32_1116	W3181_3048	Sput200_1121	Sden_2822	PV4_1009	Sama_0835	Sfri_2983	swp_1125	Spea_0972	Shal_1018	Swoo_1167	Ssed_1085	SVI_0891
T2aSS secretion system protein B GspB	core	21	Shw01052	SO_1298	ANA3_3074	MR4_2895	MR7_2977	OS155_1157	OS185_1201	OS195_1234	OS223_3156	CN32_1117	W3181_3047	Sput200_1122	Sden_2821	PV4_1010	Sama_0836	Sfri_2982	swp_1126	Spea_0973	Shal_1019	Swoo_1168	Ssed_1086	SVI_0892
glutamate-1-semialdehyde-21-aminomutase HemL	core	21	Shw01054	SO_1300	ANA3_3071	MR4_2893	MR7_2975	OS155_1159	OS185_1204	OS195_1237	OS223_3153	CN32_1119	W3181_3045	Sput200_1124	Sden_2819	PV4_1012	Sama_0839	Sfri_2980	swp_1129	Spea_0974	Shal_1021	Swoo_1171	Ssed_1088	SVI_0895
pentapeptide repeat protein McbG		13	Shw06822	SO_4064	ANA3_3620	MR4_3445	MR7_0506	OS155_3782	OS185_0530	OS195_0554	OS223_0558	CN32_0610	W3181_3561	Sput200_0541	Sden_2490		Sama_3601
small conductance mechanosensitive ion channel protein MscS family		19	Shw07098		ANA3_3684	MR4_3509	MR7_0443	OS155_3856	OS185_0463	OS195_0484	OS223_0487	CN32_0539	W3181_3633	Sput200_0463		PV4_3394	Sama_0408	Sfri_3406	swp_4706	Spea_0457	Shal_0532	Swoo_4512	Ssed_0457	SVI_3887
aspartate carbamoyltransferase PyrB	core	21	Shw01055	SO_1301	ANA3_3070	MR4_2892	MR7_2974	OS155_1160	OS185_1205	OS195_1238	OS223_3152	CN32_1120	W3181_3044	Sput200_1125	Sden_2818	PV4_1013	Sama_0840	Sfri_2979	swp_1130	Spea_0975	Shal_1022^	Swoo_1172	Ssed_1089	SVI_0896
ClC family chloride channel protein	core	21	Shw01056	SO_1302	ANA3_3069	MR4_2891	MR7_2973	OS155_1161	OS185_1206	OS195_1239	OS223_3151	CN32_1121	W3181_3043	Sput200_1126	Sden_2817	PV4_1015	Sama_0841	Sfri_2978	swp_3851	Spea_0983	Shal_1034	Swoo_1201	Ssed_1093	SVI_0898
conserved protein of unknown function	core	21	Shw01057	SO_1303	ANA3_3068	MR4_2890	MR7_2972	OS155_1162	OS185_1207	OS195_1240	OS223_3150	CN32_1122	W3181_3042	Sput200_1127	Sden_2816	PV4_1016	Sama_0842	Sfri_2977	swp_3850	Spea_0984	Shal_1035	Swoo_1202	Ssed_1094	SVI_0899
RND superfamily efflux pump MFP component		20	Shw00778	SO_0946	ANA3_3337	MR4_0789	MR7_3234	OS155_0839	OS185_3528	OS195_3647	OS223_3453	CN32_0886	W3181_3287	Sput200_0882		PV4_0766	Sama_2743	Sfri_0659	swp_4232	Spea_0801	Shal_0855	Swoo_0891	Ssed_0889	SVI_0725
HAE1 family efflux pump MFP component		19	Shw07090	SO_3483	ANA3_1084	MR4_1084	MR7_1150	OS155_3170	OS185_3169	OS195_3313	OS223_1201	CN32_2786	W3181_1226	Sput200_2924		PV4_1177		Sfri_1030	swp_1330	Spea_1156	Shal_1199	Swoo_1365	Ssed_1266	SVI_1170
C4-dicarboxylate anaerobic carrier DcuC		14	Shw02273	SO_2910^	ANA3_1557	MR4_1496	MR7_1563					CN32_2374	W3181_1635	Sput200_2400		PV4_2386	Sama_1502		swp_1956	Spea_1678	Shal_2586	Swoo_2876	Ssed_1715
membrane protein DoxX family		17	Shw07005	SO_3319	ANA3_1222	MR4_1221	MR7_1292	OS155_2997	OS185_3012	OS195_3155	OS223_1366	CN32_2663^	W3181_1348	Sput200_2800	Sden_0782	PV4_2277	Sama_1389	Sfri_0206		Spea_1174			Ssed_2565
membrane protein COG0398 family		13	Shw06805	SO_4689	ANA3_4086	MR4_3883	MR7_3976	OS155_0073^	OS185_4326	OS195_4466	OS223_4271		W3181_0065				Sama_0113		swp_4993	Spea_4105	Shal_0138
iron-sulfur cluster assembly insertion protein ErpA	core	21	Shw01058	SO_1304	ANA3_3067	MR4_2889	MR7_2971	OS155_1163	OS185_1208	OS195_1241	OS223_3149	CN32_1123	W3181_3041	Sput200_1128	Sden_2815	PV4_1017	Sama_0843	Sfri_2976	swp_3849	Spea_0985	Shal_1036	Swoo_1203	Ssed_1095	SVI_0900
suppressor for copper-sensitivity membrane component ScsB		12	Shw06783						OS185_4225	OS195_4357	OS223_4153	CN32_0114	W3181_3958	Sput200_4137					swp_3885	Spea_3200	Shal_3281	Swoo_3005	Ssed_3550	SVI_3464
suppressor for copper-sensitivity membrane component ScsD		12	Shw06784						OS185_4223	OS195_4355	OS223_4151	CN32_0116	W3181_3956	Sput200_4135					swp_3883	Spea_3198	Shal_3279	Swoo_3003	Ssed_3548	SVI_3462
membrane protein	core	21	Shw01059	SO_1305	ANA3_3066	MR4_2888	MR7_2970	OS155_1165	OS185_1209	OS195_1242	OS223_3148	CN32_1124	W3181_3040	Sput200_1129	Sden_2814	PV4_1018	Sama_0844	Sfri_2975	swp_3848	Spea_0986	Shal_1037	Swoo_1204	Ssed_1096	SVI_0901
polymorphic toxin IMM16 family immunity protein	core	21	Shw01060	SO_1306	ANA3_3065	MR4_2887	MR7_2969	OS155_1166	OS185_1210	OS195_1243	OS223_3147	CN32_1125	W3181_3039	Sput200_1130	Sden_2813	PV4_1019	Sama_0845	Sfri_2974	swp_3847	Spea_0987	Shal_1038	Swoo_1205	Ssed_1097	SVI_0902
anhydro-N-acetylmuramic acid kinase AnmK	core	21	Shw01066	SO_1313	ANA3_3060	MR4_2882	MR7_2964	OS155_1168	OS185_1212	OS195_1245	OS223_3145	CN32_1126	W3181_3038	Sput200_1131	Sden_2812	PV4_1020	Sama_0848	Sfri_2973	swp_3839	Spea_0993	Shal_1043	Swoo_1210	Ssed_1102	SVI_0904
family M23 zinc metallopeptidase with OapA domain	core	21	Shw01067	SO_1314	ANA3_3059	MR4_2881	MR7_2963	OS155_1169	OS185_1213	OS195_1246	OS223_3144	CN32_1127	W3181_3037	Sput200_1132	Sden_2811	PV4_1021	Sama_0849	Sfri_2972	swp_3838	Spea_0994	Shal_1044	Swoo_1211	Ssed_1103	SVI_0905
membrane bound lytic murein transglycosylase MltD		11	Shw06719	SO_4017	ANA3_3584	MR4_3414	MR7_0538	OS155_3737	OS185_0625	OS195_0652	OS223_0648	CN32_3257	W3181_0684	Sput200_3391
DUF457 domain protein		2	Shw03624				MR7_1791						W3181_1094
RND-type detergent/bile salts efflux pump MFP component VexJ		18	Shw07072		ANA3_3571	MR4_3401	MR7_0551	OS155_3712^	OS185_0641	OS195_0668	OS223_0664	CN32_0697	W3181_3473	Sput200_0630		PV4_0467		Sfri_1435	swp_0578	Spea_3695	Shal_3782	Swoo_4314	Ssed_0630	SVI_0361
thiophosphate efflux pump MFP component		19	Shw07148	SO_3102	ANA3_1447	MR4_1394	MR7_1459	OS155_2774	OS185_2794	OS195_2869	OS223_1584	CN32_2473	W3181_1535	Sput200_2497	Sden_1413	PV4_2439	Sama_2181	Sfri_2688	swp_3155	Spea_2610	Shal_2683		Ssed_1615
tyrosyl-tRNA synthetase TyrS	core	21	Shw01068	SO_1315	ANA3_3058	MR4_2880	MR7_2962	OS155_1170	OS185_1214	OS195_1247	OS223_3143	CN32_1128	W3181_3036	Sput200_1133	Sden_2810	PV4_1022	Sama_0850	Sfri_2971	swp_3837	Spea_0995	Shal_1045	Swoo_1212	Ssed_1104	SVI_0906
metal dependent phosphohydrolase		11	Shw06657		ANA3_2820	MR4_2646	MR7_2713	OS155_1446	OS185_1441	OS195_1477	OS223_2906	CN32_1344	W3181_2759	Sput200_1354				Sfri_1266
RNA-metabolizing metallo-beta-lactamase family protein		18	Shw00439	SO_0541	ANA3_0537	MR4_0539	MR7_3492	OS155_0497^	OS185_3827	OS195_3953	OS223_3771	CN32_3334	W3181_0607	Sput200_3461	Sden_3292	PV4_3327	Sama_0497	Sfri_3602		Spea_3232	Shal_3304		Ssed_4158
metallo-beta-lactamase family protein		11	Shw06715	SO_3474	ANA3_1090	MR4_1090	MR7_1156	OS155_3165	OS185_3164	OS195_3308	OS223_1206	CN32_2783	W3181_1229	Sput200_2921
NTF2-like superfamily protein	core	21	Shw01070	SO_1318	ANA3_3056	MR4_2878	MR7_2960	OS155_1172	OS185_1216	OS195_1249	OS223_3141	CN32_1130	W3181_3034	Sput200_1135	Sden_2805	PV4_1023	Sama_0851	Sfri_2970	swp_3834	Spea_0997	Shal_1047	Swoo_1213	Ssed_1111	SVI_0908
homotrimeric cation channel (TRIC) family protein YadS	core	21	Shw01071	SO_1319	ANA3_3055	MR4_2877	MR7_2959	OS155_1173	OS185_1217	OS195_1250	OS223_3140	CN32_1131	W3181_3033	Sput200_1136	Sden_2804	PV4_1024	Sama_0852	Sfri_2969	swp_3833	Spea_0998	Shal_1048	Swoo_1214	Ssed_1112	SVI_0909
methionine gamma-lyase MegL		6	Shw06043					OS155_0312		OS195_0316	OS223_0317	CN32_0729	W3181_3444	Sput200_0659
membrane protein of unknown function DUF2721	core	21	Shw01072	SO_1320	ANA3_3054	MR4_2876	MR7_2958	OS155_1174	OS185_1218	OS195_1251	OS223_3139	CN32_1132	W3181_3032	Sput200_1137	Sden_2803	PV4_1025	Sama_0853	Sfri_2968	swp_3832	Spea_0999	Shal_1049	Swoo_1215	Ssed_1113	SVI_0910
energy taxis-modulating methyl-accepting chemotaxis protein with Cache_1 sensory domain		19	Shw07125	SO_4454	ANA3_0272	MR4_0271	MR7_3750	OS155_0282	OS185_0275	OS195_0283	OS223_0279	CN32_0387	W3181_0241	Sput200_0246	Sden_0099	PV4_0085	Sama_3522	Sfri_0080	swp_5011			Swoo_4795	Ssed_4404	SVI_4249
adenosylcobinamide-phosphate synthase CobD	core	21	Shw01073	SO_1321	ANA3_3053	MR4_2875	MR7_2957	OS155_1175^	OS185_1219	OS195_1252	OS223_3138	CN32_1133	W3181_3031	Sput200_1138	Sden_2802	PV4_1026	Sama_0854	Sfri_2967	swp_3831	Spea_1000	Shal_1050	Swoo_1216	Ssed_1114	SVI_0911
5-methylthioadenosine nucleosidase/S-adenosylhomocysteine nucleosidase MtnN	core	21	Shw01074	SO_1322	ANA3_3052	MR4_2874	MR7_2956	OS155_1176	OS185_1220	OS195_1253	OS223_3137	CN32_1134	W3181_3030	Sput200_1139	Sden_2801	PV4_1027	Sama_0855	Sfri_2966	swp_3830	Spea_1001	Shal_1051	Swoo_1217	Ssed_1115	SVI_0912
NADPH-dependent glutamate synthase small subunit GltD	core	21	Shw01075	SO_1324	ANA3_3051	MR4_2873	MR7_2955	OS155_1177	OS185_1221	OS195_1254	OS223_3136	CN32_1135	W3181_3029	Sput200_1140	Sden_2791	PV4_1031	Sama_0856	Sfri_2952	swp_3804	Spea_1012	Shal_1060	Swoo_1220	Ssed_1125	SVI_0914
PilD processed protein		13	Shw00952	SO_1176	ANA3_1003	MR4_0999	MR7_1064	OS155_3266	OS185_3308	OS195_3444	OS223_1101	CN32_2860	W3181_1044^	Sput200_3003^				Sfri_0708					Ssed_1388
NADPH-dependent glutamate synthase large subunit GltB	core	21	Shw01076	SO_1325	ANA3_3050	MR4_2872	MR7_2954	OS155_1178	OS185_1222	OS195_1255	OS223_3135	CN32_1136	W3181_3028	Sput200_1141	Sden_2790	PV4_1032	Sama_0857	Sfri_2951	swp_3803	Spea_1013	Shal_1061	Swoo_1221	Ssed_1126	SVI_0915
histidine-containing phosphotransfer domain protein HptA	core	21	Shw01078	SO_1327	ANA3_3047	MR4_2869	MR7_2951	OS155_1180	OS185_1224	OS195_1257	OS223_3133	CN32_1138	W3181_3026	Sput200_1143	Sden_2789	PV4_1034	Sama_0859	Sfri_2949	swp_3801	Spea_1015	Shal_1063	Swoo_1223	Ssed_1128	SVI_0917
transcriptional regulator of oxidative stress OxyR	core	21	Shw01079	SO_1328	ANA3_3046	MR4_2868	MR7_2950	OS155_1181	OS185_1225	OS195_1258	OS223_3132	CN32_1139	W3181_3025	Sput200_1144	Sden_2788	PV4_1035	Sama_0860	Sfri_2948	swp_3799	Spea_1016	Shal_1064	Swoo_1224	Ssed_1129	SVI_0919
adenylate cyclase CyaC	core	21	Shw01080	SO_1329	ANA3_3045	MR4_2867	MR7_2949	OS155_1182	OS185_1226	OS195_1259	OS223_3131	CN32_1140	W3181_3024	Sput200_1145	Sden_2784	PV4_1036	Sama_0861	Sfri_2947	swp_3798	Spea_1019	Shal_1065	Swoo_1225	Ssed_1130	SVI_0920
DNA mismatch repair endonuclease MutH	core	21	Shw01081	SO_1330	ANA3_3044	MR4_2866	MR7_2948	OS155_1183	OS185_1227	OS195_1260	OS223_3130	CN32_1141	W3181_3023	Sput200_1146	Sden_2783	PV4_1037	Sama_0862	Sfri_2946	swp_3797	Spea_1020	Shal_1066	Swoo_1226	Ssed_1131	SVI_0921
bifunctional dual specificity phosphate/lipid kinase YegS/Rv2252/BmrU family		12	Shw06767		ANA3_2848	MR4_2673	MR7_2741	OS155_1419	OS185_1411	OS195_1445	OS223_2935	CN32_1320	W3181_2783	Sput200_1327	Sden_3710			Sfri_3998
RNA pyrophosphohydrolase RppH	core	21	Shw01082	SO_1331	ANA3_3043	MR4_2865	MR7_2947	OS155_1184	OS185_1228	OS195_1261	OS223_3129	CN32_1142	W3181_3022	Sput200_1147	Sden_2782	PV4_1038	Sama_0863	Sfri_2945	swp_3796	Spea_1021	Shal_1067	Swoo_1227	Ssed_1132	SVI_0922
isocitrate lyase family protein		5	Shw05762					OS155_4051	OS185_4025	OS195_4144	OS223_3949		W3181_3788
phosphotransferase system (PTS) enzyme I PtsP	core	21	Shw01083	SO_1332	ANA3_3042	MR4_2864	MR7_2946	OS155_1185	OS185_1229	OS195_1262	OS223_3128	CN32_1143	W3181_3021	Sput200_1148	Sden_2781	PV4_1039	Sama_0864	Sfri_2944	swp_3795	Spea_1022	Shal_1068	Swoo_1228	Ssed_1133	SVI_0923
4-toluene sulfonate uptake permease family protein	core	21	Shw01084	SO_1333	ANA3_3041	MR4_2863	MR7_2945	OS155_1186	OS185_1230	OS195_1263	OS223_3127	CN32_1144	W3181_3020	Sput200_1149	Sden_2780	PV4_1040	Sama_0865	Sfri_2943	swp_3794	Spea_1023	Shal_1069	Swoo_1229	Ssed_1134	SVI_0924
thymidylate synthase ThyA	core	21	Shw01086	SO_1335	ANA3_3039	MR4_2861	MR7_2943	OS155_1188	OS185_1232	OS195_1265	OS223_3125	CN32_1146	W3181_3018	Sput200_1151	Sden_2779	PV4_1041	Sama_0867	Sfri_2942	swp_3793	Spea_1024	Shal_1070	Swoo_1230	Ssed_1135	SVI_0925
SAM-dependent methyltransferase		19	Shw01945	SO_2451		MR4_1873	MR7_2105	OS155_2332	OS185_2332	OS195_2449	OS223_2014	CN32_1912	W3181_2096	Sput200_2078	Sden_3286	PV4_3324		Sfri_3595	swp_0653	Spea_3633	Shal_3717	Swoo_4260	Ssed_0704	SVI_0398
conserved hypothetical protein		7	Shw06228					OS155_0440	OS185_3894	OS195_4017	OS223_3821	CN32_3377	W3181_0566	Sput200_3507
SAM-dependent methyltransferase type 11		12	Shw01600	SO_1988	ANA3_2463	MR4_2273	MR7_2345	OS155_2595	OS185_2634	OS195_2709	OS223_1751	CN32_2320	W3181_1688	Sput200_2346			Sama_2034
Na+/H+ antiporter NhaA	core	21	Shw01087	SO_1336	ANA3_3038	MR4_2860	MR7_2942	OS155_1189	OS185_1233	OS195_1266	OS223_3124	CN32_1147	W3181_3017	Sput200_1152	Sden_2778	PV4_1042	Sama_0868	Sfri_2941	swp_3792	Spea_1025	Shal_1071	Swoo_1231^	Ssed_1136	SVI_0926
phage Tail Collar domain protein		7	Shw06183		ANA3_0167			OS155_4190	OS185_0165	OS195_0169		CN32_3551	W3181_3688		Sden_3729
pathogenecity locus protein Cdd1		13	Shw00388	SO_0473^	ANA3_0478	MR4_0480	MR7_3550	OS155_0448	OS185_3885	OS195_4007	OS223_3811^	CN32_3369	W3181_0572	Sput200_3498		PV4_0821	Sama_0423
alkylhydroperoxidase AhpD family core domain protein		17	Shw07016		ANA3_1929	MR4_1874	MR7_2104	OS155_2331	OS185_2331	OS195_2448	OS223_2015	CN32_1913	W3181_2095	Sput200_2077		PV4_2738	Sama_1341			Spea_3196	Shal_3277	Swoo_1184	Ssed_3241	SVI_1181
monooxygenase domain protein		12	Shw00422	SO_0521	ANA3_0519	MR4_0519^	MR7_3512	OS155_0479	OS185_3846	OS195_3972	OS223_3790	CN32_3340	W3181_0601	Sput200_3467^	Sden_2237
conserved hypothetical protein		3	Shw04688									CN32_0588	W3181_3584	Sput200_0515
ABC-type transport system substrate-binding component		17	Shw07009	SO_3967	ANA3_0666	MR4_0667	MR7_3355	OS155_3674	OS185_0680	OS195_0710	OS223_0701	CN32_0709	W3181_3464	Sput200_0639		PV4_2687	Sama_3095		swp_0671	Spea_3623	Shal_3711	Swoo_4247
conserved periplasmic protein	core	21	Shw01088	SO_1337	ANA3_3037	MR4_2859	MR7_2941	OS155_1190	OS185_1234	OS195_1267	OS223_3123	CN32_1148	W3181_3016	Sput200_1153	Sden_2777	PV4_1043	Sama_0869	Sfri_2940	swp_3791	Spea_1026	Shal_1072	Swoo_1232	Ssed_1137	SVI_0927
transcriptional activator of osmotic stress protection NhaR	core	21	Shw01089	SO_1338	ANA3_3036	MR4_2858	MR7_2940	OS155_1191	OS185_1235	OS195_1268	OS223_3122	CN32_1149	W3181_3015	Sput200_1154	Sden_2776	PV4_1044	Sama_0870	Sfri_2939	swp_3790	Spea_1027	Shal_1073	Swoo_1233	Ssed_1138	SVI_0928
monofunctional biosynthetic peptidoglycan transglycosylase MtgA		11	Shw06717	SO_3735	ANA3_0858	MR4_3077	MR7_0895	OS155_3413	OS185_0922	OS195_0956	OS223_0948	CN32_3061	W3181_0884	Sput200_3170
outer membrane morn variant repeat-containing protein		11	Shw01169	SO_1425	ANA3_2965	MR4_2786	MR7_2869	OS155_2409	OS185_2399	OS195_2514	OS223_1949	CN32_2161	W3181_1849	Sput200_1847
protein of unknown function DUF339	core	21	Shw01090	SO_1339	ANA3_3035	MR4_2857	MR7_2939	OS155_1192	OS185_1236	OS195_1269	OS223_3121	CN32_1150	W3181_3014	Sput200_1155	Sden_2775	PV4_1045	Sama_0871	Sfri_2938	swp_3788.1	Spea_1028	Shal_1074	Swoo_1234	Ssed_1139	SVI_0929
protein of unknown function DUF1434	core	21	Shw01091	SO_1340	ANA3_3034	MR4_2856	MR7_2938	OS155_1193	OS185_1237	OS195_1270	OS223_3120	CN32_1151	W3181_3013	Sput200_1156	Sden_2774	PV4_1046	Sama_0872	Sfri_2937	swp_3788	Spea_1029	Shal_1075	Swoo_1235	Ssed_1140	SVI_0930
L-aspartate oxidase component of quinolinate synthetase NadB	core	21	Shw01092	SO_1341	ANA3_3033	MR4_2855	MR7_2937	OS155_1194	OS185_1238	OS195_1271	OS223_3119	CN32_1152	W3181_3012	Sput200_1157	Sden_2773	PV4_1047	Sama_0873	Sfri_2936	swp_3787	Spea_1030	Shal_1076	Swoo_1236	Ssed_1141	SVI_0931
RNA polymerase sigma factor 24 RpoE	core	21	Shw01093	SO_1342	ANA3_3032	MR4_2854	MR7_2936	OS155_1195	OS185_1239	OS195_1272	OS223_3118	CN32_1153	W3181_3011	Sput200_1158	Sden_2772	PV4_1048	Sama_0874	Sfri_2935	swp_3786	Spea_1031	Shal_1077	Swoo_1237	Ssed_1142	SVI_0932
sigma-E factor negative regulatory protein RseA	core	21	Shw01094	SO_1343	ANA3_3031	MR4_2853	MR7_2935	OS155_1196	OS185_1240	OS195_1273	OS223_3117	CN32_1154	W3181_3010	Sput200_1159	Sden_2771	PV4_1049	Sama_0875	Sfri_2934	swp_3785	Spea_1032	Shal_1078	Swoo_1238	Ssed_1143	SVI_0933
sigma E factor regulatory protein RseB	core	21	Shw01095	SO_1344	ANA3_3030	MR4_2852	MR7_2934	OS155_1197	OS185_1241	OS195_1274	OS223_3116	CN32_1155	W3181_3009	Sput200_1160	Sden_2770	PV4_1050	Sama_0876	Sfri_2933	swp_3784	Spea_1033	Shal_1079	Swoo_1239	Ssed_1144	SVI_0934
sigma E factor positive regulatory protein RseC	core	21	Shw01096	SO_1345	ANA3_3029	MR4_2851	MR7_2933	OS155_1198	OS185_1242	OS195_1275	OS223_3115	CN32_1156	W3181_3008	Sput200_1161	Sden_2769	PV4_1051	Sama_0877	Sfri_2932	swp_3783	Spea_1034	Shal_1080	Swoo_1240	Ssed_1145	SVI_0935
translation elongation factor LepA	core	21	Shw01097	SO_1346	ANA3_3028	MR4_2850	MR7_2932	OS155_1199	OS185_1243	OS195_1276	OS223_3114	CN32_1157	W3181_3007	Sput200_1162	Sden_2768	PV4_1052	Sama_0878	Sfri_2931	swp_3782	Spea_1035	Shal_1081	Swoo_1241	Ssed_1146	SVI_0936
signal peptidase I LepB	core	21	Shw01098a	SO_1347	ANA3_3027	MR4_2849	MR7_2931	OS155_1200	OS185_1244	OS195_1277	OS223_3113	CN32_1158	W3181_3006	Sput200_1163	Sden_2767	PV4_1053	Sama_0879	Sfri_2930	swp_3781	Spea_1036	Shal_1082	Swoo_1242	Ssed_1147	SVI_0937
signal peptidase I LepB	core-P	1	Shw01098b												Sden_2462
ribonuclease III Rnc	core	21	Shw01099	SO_1348	ANA3_3026	MR4_2848	MR7_2930	OS155_1201	OS185_1245	OS195_1278	OS223_3112	CN32_1159	W3181_3005	Sput200_1164	Sden_2766	PV4_1054	Sama_0880	Sfri_2929	swp_3780	Spea_1037	Shal_1083	Swoo_1243	Ssed_1148	SVI_0938
30S ribosome assembly GTPase Era	core	21	Shw01100	SO_1349	ANA3_3025	MR4_2847	MR7_2929	OS155_1202	OS185_1246	OS195_1279	OS223_3111	CN32_1160	W3181_3004	Sput200_1165	Sden_2765	PV4_1055	Sama_0881	Sfri_2928	swp_3779	Spea_1038	Shal_1084	Swoo_1244	Ssed_1149	SVI_0939
DNA repair protein RecO	core	21	Shw01101	SO_1350	ANA3_3024	MR4_2846	MR7_2928	OS155_1203	OS185_1247	OS195_1280	OS223_3110	CN32_1161	W3181_3003	Sput200_1166	Sden_2764	PV4_1056	Sama_0882	Sfri_2927	swp_3778	Spea_1039	Shal_1085	Swoo_1245	Ssed_1150	SVI_0940
pyridoxine 5-prime-phosphate synthase PdxJ	core	21	Shw01102	SO_1351	ANA3_3023	MR4_2845	MR7_2927	OS155_1204	OS185_1248	OS195_1281	OS223_3109	CN32_1162	W3181_3002	Sput200_1167	Sden_2763	PV4_1057	Sama_0883	Sfri_2926	swp_3777	Spea_1040	Shal_1086	Swoo_1246	Ssed_1151	SVI_0941
Na(+)-coupled multidrug efflux pump VmrA-like		17	Shw01221	SO_1506	ANA3_2923	MR4_2747	MR7_2825	OS155_1342	OS185_1332	OS195_1368	OS223_3016	CN32_1259	W3181_2845	Sput200_1267		PV4_2775	Sama_2445			Spea_3000	Shal_3089	Swoo_3482	Ssed_3333
putative drug uptake permease MtrF		17	Shw02962b		ANA3_4042	MR4_3833	MR7_3926		OS185_4247	OS195_4381	OS223_4208	CN32_0094	W3181_3971	Sput200_4150		PV4_3654	Sama_3559		swp_4911	Spea_4057	Shal_0201	Swoo_0134	Ssed_0156	SVI_0148
HAE1 family efflux pump permease component MexF		13	Shw06818	SO_3492	ANA3_1078	MR4_1074	MR7_1146	OS155_3181	OS185_3180	OS195_3324	OS223_1188	CN32_2791	W3181_1221	Sput200_2929	Sden_3080			Sfri_3986
multidrug efflux pump EmrD3		14	Shw06838	SO_3485	ANA3_1082	MR4_1082		OS155_3172	OS185_3171	OS195_3315	OS223_1199	CN32_2788	W3181_1224	Sput200_2926		PV4_3551	Sama_3307						Ssed_3276	SVI_3218
multidrug efflux protein EmrD		15	Shw01888	SO_2389	ANA3_1989	MR4_1936	MR7_2040	OS155_2085	OS185_2267	OS195_2384	OS223_2078	CN32_2030	W3181_1983	Sput200_1980	Sden_2799							Swoo_2329	Ssed_2287	SVI_2086
drug:H+ antiporter DHA1 family		20	Shw01874	SO_2373	ANA3_2062	MR4_1975	MR7_2001	OS155_2168	OS185_2203	OS195_2311	OS223_2203	CN32_1999	W3181_2013	Sput200_2010		PV4_2012	Sama_1784	Sfri_0922	swp_2546	Spea_2113	Shal_2085	Swoo_2471	Ssed_2138	SVI_2284
holo-(acyl-carrier protein) synthase AcpS	core	21	Shw01103	SO_1352	ANA3_3022	MR4_2844	MR7_2926	OS155_1205	OS185_1249	OS195_1282	OS223_3108	CN32_1163	W3181_3001	Sput200_1168	Sden_2762	PV4_1058	Sama_0884	Sfri_2925	swp_3776	Spea_1041	Shal_1087	Swoo_1247	Ssed_1152	SVI_0942
penicillin binding protein family 1A		1											W3181_0567
toxin-antitoxin system antidote XRE family transcriptional repressor		5	Shw05725		ANA3_3803		MR7_0337					CN32_3624	W3181_3764			PV4_3490
inner membrane protein of unknown function DUF962	core	21	Shw01104	SO_1353	ANA3_3021	MR4_2842	MR7_2925	OS155_1206	OS185_1250	OS195_1283	OS223_3107	CN32_1164	W3181_3000	Sput200_1169	Sden_2761	PV4_1059	Sama_0885	Sfri_2924	swp_3772	Spea_1045	Shal_1093	Swoo_1250	Ssed_1155	SVI_0947
NUDIX family hydrolase		17	Shw00381	SO_0464	ANA3_0463	MR4_0467	MR7_3562	OS155_0439	OS185_3895	OS195_4018	OS223_3822	CN32_3378	W3181_0565	Sput200_3508			Sama_0017	Sfri_2278	swp_4697	Spea_0465	Shal_0540^	Swoo_4504
MutT/nudix family protein		20	Shw01942	SO_2448	ANA3_1933	MR4_1878	MR7_2100	OS155_2327	OS185_2327	OS195_2443	OS223_2019	CN32_1918	W3181_2090	Sput200_2072	Sden_0906	PV4_2723		Sfri_0760	swp_3593	Spea_2946	Shal_3036	Swoo_1453^	Ssed_1356	SVI_1307
putative transporter HlyC/CorC (HCC) family	core	21	Shw01105	SO_1354	ANA3_3020	MR4_2841	MR7_2923	OS155_1207	OS185_1251	OS195_1284	OS223_3106	CN32_1165	W3181_2999	Sput200_1170	Sden_2757	PV4_1060	Sama_0886	Sfri_2923	swp_3771	Spea_1046	Shal_1094	Swoo_1251	Ssed_1156	SVI_0952
cytochrome c assembly family protein	core	21	Shw01106	SO_1355	ANA3_3019	MR4_2840	MR7_2922	OS155_1208	OS185_1252	OS195_1285	OS223_3105	CN32_1166	W3181_2998	Sput200_1171	Sden_2756	PV4_1061	Sama_0887	Sfri_2922	swp_3770	Spea_1047	Shal_1095	Swoo_1252	Ssed_1157	SVI_0954
sodium:proton antiporter NhaC family		16	Shw00277	SO_0336	ANA3_3835	MR4_3639	MR7_0305	OS155_4057	OS185_4032	OS195_4150	OS223_3955	CN32_3653	W3181_3794	Sput200_3665			Sama_3318		swp_2178	Spea_0314	Shal_3977		Ssed_4190
signal recognition particle protein Ffh	core	21	Shw01107	SO_1356	ANA3_3018	MR4_2839	MR7_2921	OS155_1209	OS185_1253	OS195_1286	OS223_3104	CN32_1167	W3181_2997	Sput200_1172	Sden_2755	PV4_1062	Sama_0888	Sfri_2921	swp_3769^	Spea_1048	Shal_1096	Swoo_1253	Ssed_1158	SVI_0955
30S ribosomal protein S16 RpsP	core	21	Shw01108	SO_1357	ANA3_3017	MR4_2838	MR7_2920	OS155_1210	OS185_1254	OS195_1287	OS223_3103	CN32_1168	W3181_2996	Sput200_1173	Sden_2754	PV4_1063	Sama_0889	Sfri_2920	swp_3768	Spea_1049	Shal_1097	Swoo_1254	Ssed_1159	SVI_0956
sodium:proton antiporter NhaC family		17	Shw01962	SO_2481	ANA3_2144	MR4_2039	MR7_1936	OS155_2234	OS185_2137	OS195_2187	OS223_2247	CN32_1873	W3181_2135	Sput200_2118		PV4_0698	Sama_1698		swp_4023	Spea_3425	Shal_3509	Swoo_0699
Na+:H+ antiporter NhaD family		20	Shw01053a	SO_1299^	ANA3_3073	MR4_2894	MR7_2976	OS155_1158	OS185_1202	OS195_1235	OS223_3155	CN32_1118	W3181_3046	Sput200_1123	Sden_2820	PV4_1011	Sama_0837	Sfri_2981	swp_1127		Shal_1020	Swoo_1169	Ssed_1087	SVI_0893
MATE family multidrug and toxin efflux protein		11	Shw00654	SO_0802	ANA3_3485	MR4_3315	MR7_0638	OS155_0649	OS185_3656	OS195_3779	OS223_3589	CN32_3187	W3181_0756	Sput200_3321
16S rRNA processing protein RimM	core	21	Shw01109	SO_1358	ANA3_3016	MR4_2837	MR7_2919	OS155_1211	OS185_1255	OS195_1288	OS223_3102	CN32_1169	W3181_2995	Sput200_1174	Sden_2753	PV4_1064	Sama_0890	Sfri_2919	swp_3767	Spea_1050	Shal_1098	Swoo_1255	Ssed_1160	SVI_0957
tRNA (guanine-N1)-methyltransferase TrmD	core	21	Shw01110	SO_1359	ANA3_3015	MR4_2836	MR7_2918	OS155_1212	OS185_1256	OS195_1289	OS223_3101	CN32_1170	W3181_2994	Sput200_1175	Sden_2752	PV4_1065	Sama_0891	Sfri_2918	swp_3766	Spea_1051	Shal_1099	Swoo_1256	Ssed_1161	SVI_0958
50S ribosomal protein L19 RplS	core	21	Shw01111	SO_1360	ANA3_3014	MR4_2835	MR7_2917	OS155_1213	OS185_1257	OS195_1290	OS223_3100	CN32_1171	W3181_2993	Sput200_1176	Sden_2751	PV4_1066	Sama_0892	Sfri_2917	swp_3765	Spea_1052	Shal_1100	Swoo_1257	Ssed_1162	SVI_0959
pseudaminic acid CMP-transferase PseF		10	Shw06573		ANA3_1309				OS185_2981	OS195_3125		CN32_2627	W3181_1380		Sden_1288		Sama_2336			Spea_0052		Swoo_1578	Ssed_3104
pseudaminic acid biosynthesis-associated protein PseG		2	Shw03628									CN32_2626	W3181_1381
pseudaminic acid synthase PseI		3	Shw04831				MR7_1391					CN32_2625	W3181_1382
phospho-2-dehydro-3-deoxyheptonate aldolase tyr-sensitive AroF	core	21	Shw01112	SO_1361	ANA3_3013	MR4_2834	MR7_2916	OS155_1214	OS185_1258	OS195_1291	OS223_3099	CN32_1172	W3181_2992	Sput200_1177	Sden_2750	PV4_1067	Sama_0893	Sfri_2916	swp_3764	Spea_1053	Shal_1101	Swoo_1258	Ssed_1163	SVI_0960
bifunctional chorismate mutase T/prephenate dehydrogenase TyrA	core	21	Shw01113	SO_1362	ANA3_3012	MR4_2833	MR7_2915	OS155_1215	OS185_1259	OS195_1292	OS223_3098	CN32_1173	W3181_2991	Sput200_1178	Sden_2749	PV4_1068	Sama_0894	Sfri_2915	swp_3763	Spea_1054	Shal_1102	Swoo_1259	Ssed_1164	SVI_0961
quinone oxidoreductase family protein		6	Shw05916	SO_4295								CN32_3486	W3181_0453							Spea_3404	Shal_3489		Ssed_1092
conserved hypothetical membrane protein	core	21	Shw01116	SO_1365	ANA3_3009	MR4_2830	MR7_2912	OS155_1218	OS185_1262	OS195_1295	OS223_3095	CN32_1176	W3181_2988	Sput200_1181	Sden_2748	PV4_1071	Sama_0897	Sfri_2914	swp_3760	Spea_1057	Shal_1105	Swoo_1262	Ssed_1167	SVI_0964
multifunctional chorismate mutase P/prephenate dehydratase/DAHP synthetase PheA	core	21	Shw01118	SO_1367	ANA3_3007	MR4_2828	MR7_2910	OS155_1220	OS185_1264	OS195_1297	OS223_3093	CN32_1177	W3181_2987	Sput200_1182	Sden_2747	PV4_1072	Sama_0898	Sfri_2913	swp_3758	Spea_1059	Shal_1107	Swoo_1263	Ssed_1168	SVI_0965
pheA operon attenuation leader peptide PheL	core	21	Shw01119	SO_4772	ANA3_3006.1	MR4_2827.1	MR7_2909.1	OS155_1220.1	OS185_1264.1	OS195_1297.1	OS223_3092.1	CN32_1177.1	W3181_2986.1 W3181_4132	Sput200_1182.1 Sput200_4336	Sden_2746.1	PV4_1072.1 PV4_3883	Sama_0898.1	Sfri_2912.1	swp_3757.1	Spea_1059.1	Shal_1107.1	Swoo_1263.1	Ssed_1168.1	SVI_0965.1
cytoplasmic leucine metal-dependent aminopeptidase PepA	core	21	Shw01120	SO_1368	ANA3_3006	MR4_2827	MR7_2909	OS155_3109	OS185_3119	OS195_3262	OS223_1257	CN32_1178	W3181_2986	Sput200_1183	Sden_0871	PV4_0939	Sama_0795	Sfri_0924	swp_4219	Spea_0910	Shal_0962	Swoo_1076	Ssed_1014	SVI_0838
ABC-type lipopolysaccharide export system permease component 1 LptF	core	21	Shw01121	SO_1369	ANA3_3005	MR4_2826	MR7_2908	OS155_3108	OS185_3118	OS195_3261	OS223_1258	CN32_1179	W3181_2985	Sput200_1184	Sden_0872	PV4_0940	Sama_0796	Sfri_0925	swp_4218	Spea_0911	Shal_0963	Swoo_1077	Ssed_1015	SVI_0839
FAD-dependent pyridine nucleotide-disulphide oxidoreductase		9	Shw06094b									CN32_1242	W3181_2862	Sput200_1250		PV4_1161		Sfri_3431	swp_1298	Spea_1148	Shal_1191		Ssed_1253
ABC-type lipopolysaccharide export system permease component 2 LptG	core	21	Shw01122	SO_1370	ANA3_3004	MR4_2825	MR7_2907	OS155_3107	OS185_3117	OS195_3260	OS223_1259	CN32_1180	W3181_2984	Sput200_1185	Sden_0873	PV4_0941	Sama_0797	Sfri_0926	swp_4217	Spea_0912	Shal_0964	Swoo_1078	Ssed_1016	SVI_0840
RDD family protein	core	21	Shw01123	SO_1371	ANA3_3003	MR4_2823	MR7_2906	OS155_3106	OS185_3116	OS195_3259	OS223_1260	CN32_1181	W3181_2983	Sput200_1186	Sden_0876	PV4_0942	Sama_0798	Sfri_0927	swp_4216	Spea_0913	Shal_0965	Swoo_1079	Ssed_1017	SVI_0841
protein of unknown function DUF2960	core	21	Shw01124	SO_1372	ANA3_3002	MR4_2822	MR7_2905	OS155_3105	OS185_3115	OS195_3258	OS223_1261	CN32_1182	W3181_2982	Sput200_1187	Sden_0877	PV4_0943	Sama_0799	Sfri_0928	swp_4215	Spea_0914	Shal_0966	Swoo_1080	Ssed_1018	SVI_0842
GNAT family acetyltransferase	core	21	Shw01126	SO_1374	ANA3_3000	MR4_2820	MR7_2903	OS155_3103	OS185_3113	OS195_3256	OS223_1263	CN32_1184	W3181_2980	Sput200_1189	Sden_0878	PV4_0944	Sama_0801	Sfri_0930	swp_4214	Spea_0915	Shal_0967	Swoo_1081	Ssed_1019	SVI_0843
naphthoate synthase MenB		20	Shw07201	SO_4739	ANA3_4123	MR4_3918	MR7_4010	OS155_4340	OS185_4358	OS195_4500	OS223_4303	CN32_3920	W3181_4046	Sput200_4261		PV4_3814	Sama_3635	Sfri_4030	swp_5136	Spea_4225	Shal_4273	Swoo_4886	Ssed_4478	SVI_4314
protein of unknown function DUF2913	core	21	Shw01132	SO_1380	ANA3_2992	MR4_2812	MR7_2895	OS155_3093	OS185_3103	OS195_3246	OS223_1274	CN32_1193	W3181_2971	Sput200_1198	Sden_0884	PV4_0948	Sama_0806	Sfri_0933	swp_4206	Spea_0918	Shal_0970	Swoo_1093	Ssed_1021	SVI_0847
ATP-dependent RNA helicase DEAD box family	core	21	Shw01135	SO_1383	ANA3_2988	MR4_2809	MR7_2892	OS155_3088	OS185_3098	OS195_3241	OS223_1279	CN32_1195	W3181_2969	Sput200_1200	Sden_0886	PV4_0950	Sama_0808	Sfri_3068	swp_4204	Spea_0919	Shal_0971	Swoo_1095	Ssed_1022	SVI_0848
nicotinamide phosphoribosyltransferase NadV		4	Shw01594	SO_1981								CN32_2326	W3181_1682	Sput200_2352
aminopeptidase P AmpP	core	21	Shw01138	SO_1388	ANA3_2986	MR4_2807	MR7_2890	OS155_3085	OS185_3095	OS195_3238	OS223_1282	CN32_1198	W3181_2966	Sput200_1203	Sden_0887	PV4_0952	Sama_0684	Sfri_3047	swp_4202	Spea_0920	Shal_0972	Swoo_1096	Ssed_1024	SVI_0851
peptidyl-prolyl cis-trans isomerase FklB	core	21	Shw01140	SO_1390	ANA3_2983	MR4_2804	MR7_2887	OS155_3082	OS185_3092	OS195_3235	OS223_1285	CN32_1200	W3181_2964	Sput200_1205	Sden_0889	PV4_0956	Sama_0689	Sfri_3045	swp_4194	Spea_0923	Shal_0975	Swoo_1102	Ssed_1029	SVI_0858
nitric oxide reductase NorZ		13	Shw06798		ANA3_0846	MR4_3089	MR7_0883					CN32_3072	W3181_0873	Sput200_3181		PV4_0657	Sama_0728	Sfri_3253	swp_0833		Shal_3554	Swoo_0761	Ssed_3822
flavoprotein oxygenase		13	Shw00405a	SO_0492	ANA3_0503	MR4_0502	MR7_3528	OS155_0458	OS185_3864	OS195_3989	OS223_3807	CN32_3355	W3181_0586	Sput200_3484		PV4_0498		Sfri_3626
membrane protein of unknown function DUF1294	core	21	Shw01144	SO_1395	ANA3_2979	MR4_2800	MR7_2883	OS155_3079	OS185_3088	OS195_3231	OS223_1288	CN32_1202	W3181_2962	Sput200_1207	Sden_2865	PV4_0957	Sama_0690	Sfri_3044	swp_4193	Spea_0927	Shal_0978	Swoo_1103	Ssed_1030	SVI_0860
conserved hypothetical protein	core	21	Shw01147	SO_1399^	ANA3_2976	MR4_2797	MR7_2880	OS155_3074	OS185_3083	OS195_3226	OS223_1293	CN32_1205	W3181_2959	Sput200_1210	Sden_2841	PV4_0959	Sama_2784	Sfri_3041	swp_4189	Spea_0929	Shal_0980	Swoo_1106	Ssed_1037	SVI_0864
ABC-type copper transport system substrate-binding component NosD		15	Shw00400b	SO_0486	ANA3_0496	MR4_0495	MR7_3535		OS185_3870	OS195_3995		CN32_3359	W3181_0582	Sput200_3488		PV4_0355			swp_4649	Spea_0510	Shal_0574	Swoo_4449	Ssed_0500
ABC-type copper transport system ATPase component NosF		15	Shw06903a	SO_0487	ANA3_0497	MR4_0496	MR7_3534		OS185_3869	OS195_3994		CN32_3358	W3181_0583	Sput200_3487		PV4_0356			swp_4648	Spea_0511	Shal_0575	Swoo_4448	Ssed_0501
ABC-type copper uptake system periplasmic chaperone component NosL		15	Shw06901a	SO_0485	ANA3_0495^	MR4_0494	MR7_3536		OS185_3871	OS195_3996		CN32_3360	W3181_0581	Sput200_3489		PV4_0354			swp_4651	Spea_0509	Shal_0573	Swoo_4450	Ssed_0499
ABC-type copper transport system permease component NosY		15	Shw06904a	SO_0488	ANA3_0498	MR4_0497	MR7_3533		OS185_3868	OS195_3993		CN32_3357	W3181_0584	Sput200_3486		PV4_0357			swp_4647	Spea_0512	Shal_0576	Swoo_4447	Ssed_0502
membrane protein of unknown function DUF368	core	21	Shw01148	SO_1400	ANA3_2975	MR4_2796	MR7_2879	OS155_3073	OS185_3082	OS195_3225	OS223_1294	CN32_1206	W3181_2958	Sput200_1211	Sden_2840	PV4_0960	Sama_2783	Sfri_3040	swp_4188	Spea_0930	Shal_0981	Swoo_1107	Ssed_1038	SVI_0865
heme-copper-containing inner membrane protein NnrS		12	Shw06780a		ANA3_2362							CN32_3603	W3181_3742	Sput200_3616	Sden_2837	PV4_0504		Sfri_3037	swp_3404	Spea_1227	Shal_1261		Ssed_0687	SVI_3223
DNA-binding ferritin-like protein (oxidative damage protectant) DpsA		14	Shw00934	SO_1158	ANA3_0985	MR4_0981	MR7_1046	OS155_3285	OS185_3327	OS195_3463	OS223_1082	CN32_2879	W3181_1024	Sput200_3023			Sama_2598	Sfri_1840						SVI_3416
periplasmic protein of unknown function NrfJ		19	Shw07161	SO_3325	ANA3_1218	MR4_1217	MR7_1288	OS155_3001	OS185_3016	OS195_3159	OS223_1362	CN32_2667	W3181_1344	Sput200_2804		PV4_1283		Sfri_1110	swp_1442	Spea_1297	Shal_1359	Swoo_1537	Ssed_1424	SVI_1368
SsrA-binding protein SmpB	core	21	Shw01192	SO_1473	ANA3_2952	MR4_2776	MR7_2854	OS155_1307	OS185_1298	OS195_1334	OS223_3052	CN32_1229	W3181_2876	Sput200_1237	Sden_1239	PV4_1268	Sama_2388	Sfri_1094	swp_1429	Spea_1282	Shal_1345	Swoo_1520	Ssed_1407	SVI_1353
lipid binding/transport family protein YfjG	core	21	Shw01193	SO_1474	ANA3_2951	MR4_2775	MR7_2853	OS155_1308	OS185_1299	OS195_1335	OS223_3051	CN32_1230	W3181_2875	Sput200_1238	Sden_1240	PV4_1269	Sama_2387	Sfri_1095	swp_1430	Spea_1283	Shal_1346	Swoo_1521	Ssed_1408	SVI_1355
UPF0125 family protein YfjF	core	21	Shw01194	SO_1475	ANA3_2950	MR4_2774	MR7_2852	OS155_1309	OS185_1300	OS195_1336	OS223_3050	CN32_1231	W3181_2874	Sput200_1239	Sden_1241	PV4_1270	Sama_2386	Sfri_1096	swp_1431	Spea_1284	Shal_1347	Swoo_1522	Ssed_1409	SVI_1356
beta barrel protein translocation component BamE	core	21	Shw01195	SO_1476	ANA3_2949	MR4_2773	MR7_2851	OS155_1310	OS185_1301	OS195_1337	OS223_3049	CN32_1232	W3181_2873	Sput200_1240	Sden_1242	PV4_1271	Sama_2385	Sfri_1097	swp_1432	Spea_1285	Shal_1348	Swoo_1523	Ssed_1410	SVI_1357
glutathione-gated K(+)-efflux system KefC	core	21	Shw01199	SO_1481	ANA3_2945	MR4_2769	MR7_2847	OS155_1314	OS185_1305	OS195_1341	OS223_3045	CN32_1236	W3181_2868	Sput200_1244	Sden_0368	PV4_2548	Sama_1392	Sfri_2247	swp_3407	Spea_1225	Shal_1259	Swoo_1441	Ssed_1347	SVI_1290
putative cytoplasmic protein	core	21	Shw01205	SO_1489	ANA3_2939	MR4_2763	MR7_2841	OS155_1320	OS185_1311	OS195_1347	OS223_3039	CN32_1243	W3181_2861	Sput200_1251	Sden_2579	PV4_1162	Sama_2456	Sfri_2799	swp_1299	Spea_1149	Shal_1193	Swoo_1355	Ssed_1254	SVI_1064
alcohol dehydrogenase II AdhB	core	21	Shw01206a	SO_1490	ANA3_2938	MR4_2762	MR7_2840	OS155_1321	OS185_1312	OS195_1348	OS223_3038	CN32_1244	W3181_2860	Sput200_1252	Sden_2578	PV4_1166	Sama_2455	Sfri_2798	swp_1311	Spea_1152	Shal_1196	Swoo_1359	Ssed_1258	SVI_1071
alcohol dehydrogenase II AdhB	core-P	2	Shw01206b																	Spea_4160	Shal_0083
bifunctional diguanylate cyclase with PAS sensory domains/diguanylate phosphodiesterase	core	21	Shw01215	SO_1500	ANA3_2929	MR4_2753	MR7_2831	OS155_1336	OS185_1326	OS195_1362	OS223_3022	CN32_1253	W3181_2851	Sput200_1261	Sden_2577	PV4_2778	Sama_2448	Sfri_2797	swp_3653	Spea_3006	Shal_3094	Swoo_3507	Ssed_3337	SVI_3227
MutT/nudix family protein		19	Shw02086	SO_2631	ANA3_1748	MR4_1604	MR7_1679	OS155_2477	OS185_2470	OS195_2590	OS223_1874	CN32_2232	W3181_1777	Sput200_2255		PV4_1561	Sama_2061	Sfri_2259	swp_1865	Spea_2537	Shal_1716	Swoo_2704		SVI_1822
transcriptional repressor of nicotinamide riboside utilization NrtR		4	Shw01592	SO_1979								CN32_2328	W3181_1680	Sput200_2354
O-acetylhomoserine (thiol)-lyase MetY		19	Shw00883	SO_1095	ANA3_0930	MR4_0928	MR7_0966	OS155_0916	OS185_3447	OS195_3571	OS223_3374	CN32_0932	W3181_3244	Sput200_0929	Sden_0823	PV4_2710		Sfri_3160	swp_4408		Shal_0737	Swoo_3427	Ssed_3283	SVI_3222
ATP-dependent RNA helicase DEAD box family	core	21	Shw01216	SO_1501	ANA3_2928	MR4_2752	MR7_2830	OS155_1337	OS185_1327	OS195_1363	OS223_3021	CN32_1254	W3181_2850	Sput200_1262	Sden_2576	PV4_2777	Sama_2447	Sfri_2796	swp_3652	Spea_3005	Shal_3093	Swoo_3506	Ssed_3336	SVI_3226
proton:peptide symporter POT family	core	21	Shw01220	SO_1505	ANA3_2924	MR4_2748	MR7_2826	OS155_1341	OS185_1331	OS195_1367^	OS223_3017	CN32_1258	W3181_2846	Sput200_1266	Sden_2875	PV4_0920	Sama_2851	Sfri_0914	swp_0898	Spea_0891	Shal_0943	Swoo_1052	Ssed_1000	SVI_0824
NAD kinase NadF	core	21	Shw01230	SO_1523	ANA3_2903	MR4_2733	MR7_2806	OS155_1355	OS185_1341	OS195_1378	OS223_3006	CN32_1273	W3181_2833	Sput200_1279	Sden_2573	PV4_2773	Sama_2438	Sfri_2792	swp_3628	Spea_2993	Shal_3082	Swoo_3480	Ssed_3331	SVI_1117
heat shock nucleotide exchange factor GrpE	core	21	Shw01231	SO_1524	ANA3_2902	MR4_2732	MR7_2805	OS155_1356	OS185_1342	OS195_1379	OS223_3005	CN32_1274	W3181_2832	Sput200_1280	Sden_2572	PV4_2772	Sama_2437	Sfri_2791	swp_3627	Spea_2992	Shal_3081	Swoo_3479	Ssed_3330	SVI_1118
glutathione uptake transporter		8	Shw00002	SO_0002	ANA3_0004	MR4_3938	MR7_4030					CN32_3969	W3181_4066	Sput200_4298^			Sama_2411
1-deoxy-D-xylulose-5-phosphate synthase Dxs	core	21	Shw01232	SO_1525	ANA3_2901	MR4_2731	MR7_2804	OS155_1357	OS185_1343	OS195_1382	OS223_3003	CN32_1275	W3181_2831	Sput200_1281	Sden_2571	PV4_2771	Sama_2436	Sfri_2790	swp_3619	Spea_2991	Shal_3080	Swoo_3478	Ssed_3329	SVI_1119
geranyl-diphosphate synthase/farnesyl-diphosphate synthase IspA	core	21	Shw01233	SO_1526	ANA3_2900	MR4_2730	MR7_2803	OS155_1358	OS185_1344	OS195_1383	OS223_3002	CN32_1276	W3181_2830	Sput200_1282	Sden_2570	PV4_2770	Sama_2435	Sfri_2789	swp_3618	Spea_2990	Shal_3079	Swoo_3477	Ssed_3328	SVI_1120
exodeoxyribonuclease VII small subunit XseB	core	21	Shw01234	SO_1527	ANA3_2899	MR4_2729	MR7_2802	OS155_1359	OS185_1345	OS195_1384	OS223_3001	CN32_1277	W3181_2829	Sput200_1283	Sden_2569	PV4_2769	Sama_2434	Sfri_2788	swp_3617	Spea_2989	Shal_3078	Swoo_3476	Ssed_3327	SVI_1121
beta-alanine-pyruvate transaminase AptA		19	Shw07104	SO_3497	ANA3_3106	MR4_2927	MR7_3009	OS155_1092	OS185_1152	OS195_1186	OS223_3203	CN32_1084	W3181_3080	Sput200_1085		PV4_0966	Sama_2649	Sfri_3022	swp_4178	Spea_0936	Shal_0986	Swoo_1114	Ssed_1044
outer membrane protein with c-terminal peptidoglycan binding domain		9	Shw06324b		ANA3_0915	MR4_0916	MR7_0951	OS155_0901		OS195_3583		CN32_0452	W3181_0306	Sput200_0318			Sama_0698
outer membrane protein OmpA-like		16	Shw06958a	SO_3810	ANA3_0787	MR4_3151	MR7_0816	OS155_0715	OS185_3596	OS195_3719	OS223_3527	CN32_0823	W3181_3350^	Sput200_0814			Sama_2552		swp_1155		Shal_3193	Swoo_3630	Ssed_3437
peroxiredoxin OhrA		17	Shw00802	SO_0976	ANA3_3312	MR4_0814	MR7_3209	OS155_0865	OS185_3499	OS195_3622	OS223_3427	CN32_3057	W3181_0888	Sput200_3166		PV4_1244		Sfri_3597	swp_4320			Swoo_1516	Ssed_1386	SVI_1334
hydroperoxide resistance transcriptional regulator OhrR		19	Shw00803	SO_0977	ANA3_3311	MR4_0815	MR7_3208	OS155_0866	OS185_3498	OS195_3621	OS223_3426	CN32_3056	W3181_0889	Sput200_3165	Sden_3161	PV4_0799	Sama_0628	Sfri_0578	swp_4319			Swoo_0934	Ssed_0835	SVI_3577
stator-force generator of Na+ coupled flagellar motor PomA	core	21	Shw01235	SO_1529	ANA3_2898	MR4_2728	MR7_2801	OS155_1360	OS185_1346	OS195_1385	OS223_3000	CN32_1278	W3181_2828	Sput200_1284	Sden_2568	PV4_2768	Sama_2433	Sfri_2787	swp_3616	Spea_2988	Shal_3077	Swoo_3475	Ssed_3326	SVI_1123
two component signal transduction system controlling the osmosenstive K+ channel histidine kinase KdpD		11	Shw00056	SO_0060	ANA3_0060	MR4_0054	MR7_0052	OS155_4302	OS185_0052	OS195_0057	OS223_0056	CN32_0049	W3181_4029	Sput200_4213
two component signal transduction system controlling the osmosensitive K+ channel histidine kinase KdpD		3	Shw04760									CN32_3078	W3181_0867	Sput200_3187
osmotic shock-inducible lipoprotein OsmY		4	Shw02010	SO_2549								CN32_1788	W3181_2237	Sput200_2206
O-succinylbenzoate-CoA synthase MenC		20	Shw07204	SO_4575	ANA3_3967	MR4_3769	MR7_3842	OS155_0176	OS185_4159	OS195_4290	OS223_0177	CN32_0308	W3181_3900	Sput200_4071		PV4_3601	Sama_3462	Sfri_0280	swp_4795	Spea_3973	Shal_0295	Swoo_0207	Ssed_0224	SVI_0218
O-succinylbenzoic acid CoA ligase MenE		20	Shw07205	SO_4576	ANA3_3968	MR4_3770	MR7_3843	OS155_0175	OS185_4160	OS195_4291	OS223_0176^	CN32_0307	W3181_3901	Sput200_4072		PV4_3602	Sama_3463	Sfri_0279	swp_4796	Spea_3974	Shal_0294	Swoo_0206	Ssed_0223	SVI_0217
lipocalin family lipoprotein Blc		13	Shw01365	SO_1691		MR4_2585	MR7_2652	OS155_1507	OS185_1501	OS195_1537	OS223_2844	CN32_1410	W3181_2691	Sput200_1424		PV4_3085	Sama_2033		swp_3972
stator-force generator of Na+ coupled flagellar motor PomB	core	21	Shw01236	SO_1530	ANA3_2897	MR4_2727	MR7_2800	OS155_1361	OS185_1347	OS195_1386	OS223_2999	CN32_1279	W3181_2827	Sput200_1285	Sden_2567	PV4_2767	Sama_2432	Sfri_2786	swp_3615	Spea_2987	Shal_3076	Swoo_3474	Ssed_3325	SVI_1124
ThiS sulfurtransferase / tRNA thiolatione enzyme ThiI	core	21	Shw01237	SO_1531	ANA3_2896	MR4_2726	MR7_2799	OS155_1362	OS185_1348	OS195_1387	OS223_2998	CN32_1280	W3181_2826	Sput200_1286	Sden_2566	PV4_2766	Sama_2431	Sfri_2785	swp_3614	Spea_2986	Shal_3075	Swoo_3473	Ssed_3324	SVI_1125
lipotoxin F LptF		4	Shw02016	SO_2555^								CN32_1782	W3181_2243	Sput200_2212
transcriptional activator of glycine metabolism GcvA	core	21	Shw01239	SO_1533	ANA3_2894	MR4_2724	MR7_2795	OS155_1364	OS185_1350	OS195_1389	OS223_2996	CN32_1282	W3181_2824	Sput200_1288	Sden_2565	PV4_2764	Sama_2429	Sfri_2783	swp_3612	Spea_2984	Shal_3073	Swoo_3471	Ssed_3322	SVI_1128
outer membrane porin Omp35		20	Shw07269a	SO_3896	ANA3_0733	MR4_3228	MR7_0761	OS155_3570	OS185_0789	OS195_0821	OS223_0814	CN32_0781	W3181_3394	Sput200_0772		PV4_3260	Sama_0544	Sfri_0503	swp_4514	Spea_0589	Shal_0676	Swoo_4152	Ssed_4009	SVI_3701
alpha/beta-hydrolase superfamily protein	core	21	Shw01240	SO_1534	ANA3_2893	MR4_2723	MR7_2794	OS155_1365	OS185_1351	OS195_1390	OS223_2995	CN32_1283	W3181_2823	Sput200_1289	Sden_2564	PV4_2763	Sama_2428	Sfri_2782	swp_3611	Spea_2983	Shal_3072	Swoo_3470	Ssed_3321	SVI_1129
outer membrane porin		12	Shw06165c	SO_0312	ANA3_3873	MR4_3669	MR7_0276	OS155_4086	OS185_4055	OS195_4173	OS223_3977	CN32_3681	W3181_3823	Sput200_3993			Sama_3336
inner membrane protein of unknown function DUF423	core	21	Shw01241	SO_1535	ANA3_2892	MR4_2722	MR7_2793	OS155_1366	OS185_1352	OS195_1391	OS223_2994	CN32_1284	W3181_2822	Sput200_1290	Sden_2563	PV4_2762	Sama_2427	Sfri_2781	swp_3610	Spea_2982	Shal_3071	Swoo_3469	Ssed_3320	SVI_1130
23S rRNA (cytidine2498-2'-O)-methyltransferase RlmM	core	21	Shw01242	SO_1536	ANA3_2891	MR4_2721	MR7_2792	OS155_1367	OS185_1353	OS195_1392	OS223_2993	CN32_1285	W3181_2821	Sput200_1291	Sden_2562	PV4_2761	Sama_2426	Sfri_2780	swp_3608^	Spea_2981	Shal_3070	Swoo_3468	Ssed_3319	SVI_1131
outer membrane porin		20	Shw07218a	SO_3545	ANA3_3146	MR4_2966	MR7_3048	OS155_1045	OS185_1112	OS195_1146	OS223_3244	CN32_1050	W3181_3115	Sput200_1050	Sden_2733	PV4_1090	Sama_0914	Sfri_2899	swp_3739	Spea_1075	Shal_1123	Swoo_1281		SVI_0988
NAD-dependent isocitrate dehydrogenase	core	21	Shw01243	SO_1538	ANA3_2890	MR4_2720	MR7_2791	OS155_1368	OS185_1354	OS195_1393	OS223_2992	CN32_1286	W3181_2820	Sput200_1292	Sden_2561	PV4_2760	Sama_2423	Sfri_2779	swp_3606	Spea_2980	Shal_3069	Swoo_3466	Ssed_3318	SVI_1132
nucleoside-specific outer membrane porin OmpK		20	Shw00989	SO_1215	ANA3_1040	MR4_1036	MR7_1101	OS155_3228	OS185_3231	OS195_3367	OS223_1139	CN32_2823	W3181_1188	Sput200_2966	Sden_1024	PV4_2816		Sfri_1001	swp_1228	Spea_3049	Shal_3137	Swoo_3550	Ssed_3379	SVI_3279
MltA-interacting MipA family protein		11	Shw06646					OS155_0752	OS185_3566	OS195_3687	OS223_3498	CN32_0847	W3181_3326	Sput200_0838	Sden_0561			Sfri_3058	swp_0383			Swoo_3975
heavy metal efflux pump secretin component CzcC family		18	Shw00419	SO_0518	ANA3_0516	MR4_0516	MR7_3515	OS155_0475^	OS185_3849	OS195_3975	OS223_3793	CN32_3343	W3181_0598	Sput200_3470		PV4_3358			swp_4612	Spea_0539	Shal_0601	Swoo_0554	Ssed_4083	SVI_3775
periplasmic peptidase family S9	core	21	Shw01244	SO_1539	ANA3_2889	MR4_2719	MR7_2790	OS155_1369	OS185_1355	OS195_1394	OS223_2990	CN32_1287	W3181_2819^	Sput200_1293	Sden_2560	PV4_2759	Sama_2422	Sfri_2778	swp_3605	Spea_2979	Shal_3068	Swoo_3465	Ssed_3317	SVI_1133
TonB-dependent siderophore receptor		7	Shw06177							OS195_0540		CN32_0603	W3181_3569	Sput200_0530	Sden_3064	PV4_3097		Sfri_3717
TonB-dependent siderophore receptor		6	Shw06047					OS155_2133^		OS195_2342	OS223_2121	CN32_1841	W3181_2168	Sput200_2151
TonB-dependent nickel receptor NicT		5	Shw00598	SO_0737	ANA3_3541							CN32_0692	W3181_3478	Sput200_0625
protein of unknown function DUF3192	core	21	Shw01245	SO_1548	ANA3_2887	MR4_2717	MR7_2785	OS155_1370	OS185_1356	OS195_1395	OS223_2989	CN32_1288	W3181_2815	Sput200_1294	Sden_2559	PV4_2757	Sama_2421	Sfri_2777	swp_3669	Spea_2977	Shal_3067	Swoo_3461	Ssed_3312	SVI_1141
exodeoxyribonuclease III associated protein Xni	core	21	Shw01246	SO_1549	ANA3_2886	MR4_2716	MR7_2784	OS155_1371	OS185_1357	OS195_1396	OS223_2988	CN32_1289	W3181_2814	Sput200_1295	Sden_2558	PV4_2756	Sama_2420	Sfri_2776	swp_3668	Spea_2976	Shal_3066	Swoo_3460	Ssed_3311	SVI_1142
P pilus outer membrane usher porin		4	Shw05433a								OS223_0168	CN32_0300	W3181_3907	Sput200_4085
sodium ion-translocating oxaloacetate decarboxylase alpha subunit OadA		19	Shw07163a		ANA3_3165	MR4_2986	MR7_3068	OS155_1025	OS185_1092	OS195_1126	OS223_3266	CN32_1030	W3181_3135	Sput200_1029		PV4_1220	Sama_1052	Sfri_1066	swp_1379	Spea_1199	Shal_1236	Swoo_3336	Ssed_1321	SVI_3160
sodium ion-translocating oxaloacetate decarboxylase beta subunit OadB		19	Shw07162a		ANA3_3164	MR4_2985	MR7_3067	OS155_1026	OS185_1093	OS195_1127	OS223_3265	CN32_1031	W3181_3134	Sput200_1030		PV4_1221	Sama_1053	Sfri_1067	swp_1380	Spea_1200	Shal_1237	Swoo_3335	Ssed_1322	SVI_3159
sodium ion-translocating oxaloacetate decarboxylase gamma subunit OadG		19	Shw07164a		ANA3_3166	MR4_2987	MR7_3069	OS155_1024	OS185_1091	OS195_1125	OS223_3267	CN32_1029	W3181_3136	Sput200_1028		PV4_1219	Sama_1051	Sfri_1065	swp_1378	Spea_1198	Shal_1235	Swoo_3337	Ssed_1320	SVI_3161
aldo/keto reductase		2	Shw03520										W3181_2029	Sput200_3932
putative lysine decarboxylase with DUF3412 domain	core	21	Shw01247	SO_1550	ANA3_2885	MR4_2715	MR7_2783	OS155_1372	OS185_1358	OS195_1397	OS223_2987	CN32_1290	W3181_2813	Sput200_1296	Sden_2557	PV4_2755	Sama_2419	Sfri_2775	swp_3667	Spea_2975	Shal_3065	Swoo_3459	Ssed_3310	SVI_1143
sugar oxidoreductase AgaO		15	Shw05392b	SO_3120	ANA3_1428	MR4_1375	MR7_1440	OS155_2793	OS185_2813	OS195_2933	OS223_1564	CN32_2490	W3181_1518	Sput200_2514					swp_1670	Spea_1465	Shal_1548^	Swoo_1749
oxidoreductase short chain dehydrogenase/reductase family		19	Shw01539	SO_1911	ANA3_1687	MR4_1618	MR7_1693	OS155_2819	OS185_2837	OS195_2962	OS223_1539	CN32_1727	W3181_2298	Sput200_1753		PV4_2557	Sama_1367		swp_3400	Spea_2792	Shal_2897	Swoo_3211	Ssed_1465	SVI_3116
oxidoreductase short-chain dehydrogenase/reductase family		18	Shw00412	SO_0510	ANA3_0509	MR4_0509	MR7_3522	OS155_0468	OS185_3856	OS195_3982	OS223_3800	CN32_3349	W3181_0592	Sput200_3476	Sden_1876	PV4_0706		Sfri_2454	swp_4619	Spea_0532	Shal_0594		Ssed_2183
2,4-dienoyl-CoA reductase		19	Shw01895	SO_2397	ANA3_1982	MR4_1929	MR7_2049	OS155_2075	OS185_2274	OS195_2391	OS223_2071	CN32_2037	W3181_1976	Sput200_1973	Sden_1758	PV4_1959	Sama_1741	Sfri_2118	swp_2495	Spea_2078	Shal_2050			SVI_2079
oxidoreductase short-chain dehydrogenase/reductase family		16	Shw06969	SO_3382	ANA3_1168	MR4_1167	MR7_1238	OS155_3052	OS185_3066	OS195_3209	OS223_1311	CN32_2712	W3181_1300	Sput200_2849	Sden_3371	PV4_1481	Sama_0813	Sfri_3034				Swoo_2775
radical SAM domain protein		19	Shw07123	SO_4520	ANA3_3926	MR4_3730	MR7_3801	OS155_0219	OS185_4118	OS195_4239	OS223_0221	CN32_3506	W3181_0400	Sput200_0365		PV4_0073	Sama_3604	Sfri_0076	swp_5018	Spea_4126	Shal_0116	Swoo_4806	Ssed_4414
bifunctional oxygen-insensitive NAD(P)H nitroreductase/dihydropteridine reductase NfnB		20	Shw07197	SO_3715	ANA3_0876	MR4_3061	MR7_0911	OS155_3396	OS185_0943	OS195_0977	OS223_0966	CN32_3034	W3181_0911	Sput200_3143	Sden_2794	PV4_0688	Sama_2932	Sfri_1409	swp_1100	Spea_2510	Shal_1742	Swoo_2454	Ssed_3785
diguanylate cyclase	core	21	Shw01248	SO_1551	ANA3_2884	MR4_2714	MR7_2782	OS155_1373	OS185_1359	OS195_1398	OS223_2986	CN32_1291	W3181_2812	Sput200_1297	Sden_2556	PV4_2754	Sama_2418	Sfri_2774	swp_3666	Spea_2974	Shal_3064	Swoo_3458	Ssed_3309	SVI_1144
TPR domain protein	core	21	Shw01249	SO_1552	ANA3_2883	MR4_2713	MR7_2781	OS155_1374	OS185_1360	OS195_1399	OS223_2985	CN32_1292	W3181_2811	Sput200_1298	Sden_2555	PV4_2753	Sama_2417	Sfri_2773	swp_3665	Spea_2973	Shal_3063	Swoo_3457	Ssed_3308	SVI_1145
periplasmic aminopeptidase M61 family	core	21	Shw01250	SO_1554^	ANA3_2882	MR4_2712	MR7_2780	OS155_1375	OS185_1361	OS195_1400	OS223_2984	CN32_1293	W3181_2810	Sput200_1299	Sden_2554	PV4_2752	Sama_2416	Sfri_2772	swp_3664	Spea_2972	Shal_3062	Swoo_3456	Ssed_3307	SVI_1146
putative exonuclease RdgC	core	21	Shw01251	SO_1556	ANA3_2881	MR4_2711	MR7_2779	OS155_1376	OS185_1362	OS195_1401	OS223_2983	CN32_1294	W3181_2809	Sput200_1300	Sden_2691	PV4_2751	Sama_1072	Sfri_2770	swp_1262	Spea_2971	Shal_3061	Swoo_3455	Ssed_3306	SVI_1147
outer membrane phosphoporin	core	21	Shw01252	SO_1557	ANA3_2880	MR4_2710	MR7_2778	OS155_1377	OS185_1363	OS195_1402	OS223_2982	CN32_1295	W3181_2808	Sput200_1301	Sden_2690	PV4_2750	Sama_1073	Sfri_2769	swp_1263	Spea_2970	Shal_3060	Swoo_3454	Ssed_3304	SVI_1149
phosphate-responsive two component signal transduction system response regulator PhoB	core	21	Shw01253	SO_1558	ANA3_2879	MR4_2709	MR7_2777	OS155_1378	OS185_1364	OS195_1403	OS223_2981	CN32_1296	W3181_2807	Sput200_1302	Sden_2689	PV4_2749	Sama_1074	Sfri_2768	swp_1264	Spea_2969	Shal_3059	Swoo_3452	Ssed_3303	SVI_1150
toxin-antitoxin system antidote Phd family		5	Shw05736			MR4_0333	MR7_3693					CN32_0429	W3181_0283	Sput200_0294
ISSpu16 toxin-antitoxin system antidote Phd family		2										CN32_0190	W3181_0412
toxin-antitoxin system toxin RelE family		7	Shw06190	SO_4389.1^		MR4_0332	MR7_3694				OS223_0333^	CN32_0428	W3181_0282	Sput200_0293
ISSpu16 toxin-antitoxin system toxin RelE family		2	toxin_ISSpu16									CN32_0191	W3181_0412.1^ W3181_4101^
phosphate-responsive two component signal transduction system histidine kinase with PAS and DUF3329 domains PhoR	core	21	Shw01254	SO_1559	ANA3_2878	MR4_2708	MR7_2776	OS155_1379	OS185_1365	OS195_1404	OS223_2980	CN32_1297	W3181_2806	Sput200_1303	Sden_2688	PV4_2748	Sama_1075	Sfri_2767	swp_1265	Spea_2968	Shal_3058	Swoo_3451	Ssed_3302	SVI_1151
ABC-type phosphate uptake system substrate-binding component PstS	core	21	Shw01255	SO_1560	ANA3_2877	MR4_2707	MR7_2775	OS155_1380	OS185_1366	OS195_1405	OS223_2979	CN32_1298	W3181_2805	Sput200_1304	Sden_2553	PV4_2747	Sama_1076	Sfri_2766	swp_1267	Spea_2967	Shal_3057	Swoo_3450	Ssed_3301	SVI_1152
cytoplasmic glutathione peroxidase	core	21	Shw01257	SO_1563	ANA3_2875	MR4_2705	MR7_2773	OS155_1384	OS185_1368	OS195_1407	OS223_2975	CN32_1300	W3181_2803	Sput200_1306	Sden_2552	PV4_2741	Sama_1080	Sfri_2764	swp_1272	Spea_2964	Shal_3051	Swoo_3447	Ssed_3298	SVI_1084
tRNA/rRNA cytosine-C5-methylase RsmB	core	21	Shw01265	SO_1575	ANA3_2867	MR4_2697	MR7_2765	OS155_1392	OS185_1376	OS195_1415	OS223_2967	CN32_1305	W3181_2798	Sput200_1311	Sden_2643	PV4_2739	Sama_1086	Sfri_1209	swp_1280	Spea_2960	Shal_3048	Swoo_3442	Ssed_3295	SVI_1089
subfamily M23B unassigned peptidases		11	Shw06679	SO_4420	ANA3_0288	MR4_0288	MR7_3731	OS155_0300	OS185_0293	OS195_0301	OS223_0305	CN32_0403	W3181_0257	Sput200_0262
cell surface zinc endopeptidase PepO		17	Shw00352	SO_0429	ANA3_0431	MR4_0433	MR7_3594	OS155_3908	OS185_3928	OS195_4049	OS223_3851	CN32_3412	W3181_0531	Sput200_3550		PV4_3426	Sama_0380		swp_4744			Swoo_0324	Ssed_0436	SVI_0269
periplasmic peptidase family M16B		11	Shw06721	SO_4022	ANA3_3588	MR4_3417	MR7_0535	OS155_3743	OS185_0621	OS195_0648	OS223_0644	CN32_3262	W3181_0679	Sput200_3396
cytoplasmic leucyl metal-dependent aminopeptidase		19	Shw00904a	SO_1117	ANA3_0951	MR4_0949	MR7_0987	OS155_0941	OS185_3421	OS195_3546	OS223_3349	CN32_0955	W3181_3221	Sput200_0954		PV4_2851	Sama_2518	Sfri_0963	swp_1181	Spea_3090		Swoo_3602	Ssed_3420	SVI_3324
conserved hypothetical protein	core	21	Shw01277	SO_1588	ANA3_2854	MR4_2686	MR7_2754	OS155_1404	OS185_1390	OS195_1427	OS223_2950	CN32_1315	W3181_2788	Sput200_1321	Sden_2631	PV4_2721	Sama_1097	Sfri_1217	swp_3584	Spea_2941	Shal_3031	Swoo_1454	Ssed_1359	SVI_1309
omega-3 polyunsaturated fatty acid synthase subunit PfaD	core	21	Shw01281a	SO_1597	ANA3_2843	MR4_2669	MR7_2736	OS155_1422	OS185_1416	OS195_1450	OS223_2932	CN32_1323	W3181_2780	Sput200_1330	Sden_2630	PV4_2668	Sama_1112	Sfri_1218	swp_3554	Spea_2910	Shal_3011	Swoo_1420	Ssed_3205	SVI_1199
omega-3 polyunsaturated fatty acid synthase subunit PfaD	core-P	1	Shw01281b																	Spea_2911^
peptidase M28 family		17	Shw01749	SO_2198	ANA3_2407	MR4_2197	MR7_2274	OS155_1846	OS185_1832	OS195_1880	OS223_2445	CN32_1742	W3181_2283	Sput200_1769	Sden_2401	PV4_2592	Sama_1101	Sfri_1287	swp_3089				Ssed_1997
S9 family serine peptidase		18	Shw01361	SO_1686	ANA3_2763	MR4_2589	MR7_2656	OS155_1503	OS185_1497	OS195_1533	OS223_2848	CN32_1406	W3181_2695	Sput200_1420		PV4_1675	Sama_1383		swp_3379	Spea_2774	Shal_2869	Swoo_3193	Ssed_1483
multi-domain beta-ketoacyl synthase PfaC	core	21	Shw01282	SO_1599	ANA3_2842	MR4_2668	MR7_2735	OS155_1423	OS185_1417	OS195_1451	OS223_2931	CN32_1324	W3181_2779	Sput200_1331	Sden_2629	PV4_2667	Sama_1113	Sfri_1219	swp_3553	Spea_2909	Shal_3010	Swoo_1421	Ssed_3204	SVI_1200
omega-3 polyunsaturated fatty acid synthase PfaB	core	21	Shw01283	SO_1600	ANA3_2841	MR4_2667	MR7_2734	OS155_1424	OS185_1418	OS195_1452	OS223_2930	CN32_1325	W3181_2778	Sput200_1332	Sden_2628	PV4_2666	Sama_1114	Sfri_1220	swp_3551	Spea_2908	Shal_3009	Swoo_1422	Ssed_3203	SVI_1201
omega-3 polyunsaturated fatty acid synthase subunit PfaA	core	21	Shw01284	SO_1602	ANA3_2840	MR4_2666	MR7_2733	OS155_1425	OS185_1419	OS195_1453	OS223_2929	CN32_1326	W3181_2777	Sput200_1335^	Sden_2627	PV4_2665	Sama_1115	Sfri_1221	swp_3550	Spea_2907	Shal_3008	Swoo_1423	Ssed_3202	SVI_1202
peptide deformylase Def		14	Shw00861	SO_1062	ANA3_0900	MR4_3037	MR7_0937	OS155_0886	OS185_3476	OS195_3599	OS223_3401	CN32_3013	W3181_0936	Sput200_3119	Sden_2912		Sama_0639	Sfri_3241
peptide deformylase Def		19	Shw02003	SO_2530	ANA3_2319	MR4_2142	MR7_2219	OS155_2302	OS185_2023	OS195_2071	OS223_2315	CN32_1795	W3181_2230	Sput200_2199	Sden_0898	PV4_2103			swp_2321	Spea_2387	Shal_1896	Swoo_2597	Ssed_2006	SVI_2376
transcriptional regulator of eicosapentaenoic acid synthesis PfaR	core	21	Shw01285	SO_1603	ANA3_2839	MR4_2665	MR7_2732	OS155_1426	OS185_1420	OS195_1454	OS223_2928	CN32_1327	W3181_2776	Sput200_1336	Sden_2626	PV4_2664	Sama_1116	Sfri_1222	swp_3549	Spea_2906	Shal_3007	Swoo_1424	Ssed_3201	SVI_1203
methionine-R-sulfoxide reductase SelR		20	Shw02044	SO_2588	ANA3_2393	MR4_2184	MR7_2261	OS155_1857	OS185_1884	OS195_1891	OS223_2435	CN32_1754	W3181_2271	Sput200_1789	Sden_2304	PV4_1591	Sama_1991	Sfri_1488	swp_3058	Spea_2506	Shal_1765		Ssed_2636	SVI_2557
peptidyl-prolyl cis-trans isomerase FklB		16	Shw00372	SO_0453	ANA3_0453	MR4_0457	MR7_3572	OS155_0429	OS185_3905	OS195_4028	OS223_3832	CN32_3391	W3181_0552	Sput200_3522	Sden_2207		Sama_0821	Sfri_0245				Swoo_1971		SVI_1537
surface bound cyclophilin-type A-like peptidylprolyl cis-trans isomerase lipoprotein		18	Shw01207	SO_1492	ANA3_2936	MR4_2760	MR7_2838	OS155_1329	OS185_1319	OS195_1355	OS223_3030	CN32_1246	W3181_2858	Sput200_1254		PV4_0827	Sama_2424		swp_2807	Spea_1945	Shal_2354	Swoo_0957		SVI_0747
4'-phosphopantetheinyl transferase PfaE	core	21	Shw01286	SO_1604	ANA3_2838	MR4_2664	MR7_2731	OS155_1427	OS185_1421	OS195_1455	OS223_2927	CN32_1328	W3181_2775	Sput200_1337	Sden_2625	PV4_2656	Sama_1119	Sfri_1245	swp_3546	Spea_2905	Shal_3005	Swoo_3304	Ssed_3186	SVI_1206
NADPH-dependent preQ0 reductase QueF	core	21	Shw01290	SO_1608	ANA3_2835	MR4_2661	MR7_2728	OS155_1431	OS185_1425	OS195_1461	OS223_2923	CN32_1329	W3181_2774	Sput200_1338	Sden_1513	PV4_2654	Sama_1120	Sfri_1248	swp_3543	Spea_2902	Shal_2999	Swoo_3300	Ssed_3179	SVI_1211
SecY binding protein Syd	core	21	Shw01291	SO_1609	ANA3_2834	MR4_2660	MR7_2727	OS155_1432	OS185_1426	OS195_1462	OS223_2922	CN32_1330	W3181_2773	Sput200_1339	Sden_1514	PV4_2653	Sama_1121	Sfri_1249	swp_3542	Spea_2901	Shal_2998	Swoo_3299^	Ssed_3178	SVI_1212
Zn-ribbon-containing possibly nucleic-acid-binding protein DUF2310	core	21	Shw01292	SO_1610	ANA3_2833	MR4_2659	MR7_2726	OS155_1433	OS185_1427	OS195_1463	OS223_2921	CN32_1331	W3181_2772	Sput200_1340	Sden_1515	PV4_2652	Sama_1122	Sfri_1251	swp_3541	Spea_2900	Shal_2997	Swoo_3298	Ssed_3177	SVI_1213
conserved protein of unknown function	core	21	Shw01293	SO_1611	ANA3_2832	MR4_2658	MR7_2725	OS155_1434	OS185_1428	OS195_1464	OS223_2920	CN32_1332	W3181_2771	Sput200_1341	Sden_1516	PV4_2651	Sama_1123	Sfri_1252	swp_3540	Spea_2899	Shal_2996	Swoo_3297	Ssed_3176	SVI_1214
conserved hypothetical protein		10	Shw01481	SO_1839				OS155_1815	OS185_1807	OS195_1854	OS223_2471	CN32_1618	W3181_2404	Sput200_1635	Sden_2113		Sama_1473
outer membrane lipoprotein SmpA/OmlA family	core	21	Shw01294	SO_1612	ANA3_2831	MR4_2657	MR7_2724	OS155_1435	OS185_1429	OS195_1465	OS223_2919	CN32_1333	W3181_2770	Sput200_1342	Sden_1517	PV4_2650	Sama_1124	Sfri_1253	swp_3539	Spea_2898	Shal_2995	Swoo_3296	Ssed_3175	SVI_1215
ABC-type hemin uptake system substrate-binding component HmuB		15	Shw06925	SO_3673	ANA3_3239			OS155_0948	OS185_1017	OS195_1050	OS223_3342	CN32_0962	W3181_3214	Sput200_0961	Sden_0786				swp_3982	Spea_3331	Shal_3403	Swoo_4008		SVI_3562
Hg(II) uptake system substrate-binding component MerP		5	Shw05702		ANA3_4313							CN32_0169	W3181_3207	Sput200_3756				Sfri_3490
protein of unknown function DUF2789	core	21	Shw01295	SO_1613	ANA3_2830	MR4_2656	MR7_2723	OS155_1436	OS185_1430	OS195_1466	OS223_2918	CN32_1334	W3181_2769	Sput200_1343	Sden_1518	PV4_2649	Sama_1125	Sfri_1254	swp_3538	Spea_2897	Shal_2994	Swoo_3295	Ssed_3174	SVI_1216
GNAT family acetyltransferase	core	21	Shw01296	SO_1614	ANA3_2829	MR4_2655	MR7_2722	OS155_1437	OS185_1431	OS195_1467	OS223_2917	CN32_1335	W3181_2768	Sput200_1344	Sden_1519	PV4_2648	Sama_1126	Sfri_1255	swp_3537	Spea_2896	Shal_2993	Swoo_3294	Ssed_3173	SVI_1217
phage integrase family protein: ISSpu17 transposase fusion		3	Shw04752									CN32_2885^	W3181_1018^	Sput200_3030^
protein of unknown function DUF3301	core	21	Shw01298	SO_1617	ANA3_2827	MR4_2653	MR7_2720	OS155_1439	OS185_1433	OS195_1469	OS223_2914	CN32_1336	W3181_2767	Sput200_1346	Sden_1543	PV4_2646	Sama_1128	Sfri_1259	swp_3533	Spea_2894	Shal_2991	Swoo_3292	Ssed_3172	SVI_1221
protein of unknown function DUF3549	core	21	Shw01299	SO_1618	ANA3_2826	MR4_2652	MR7_2719	OS155_1440	OS185_1434	OS195_1470	OS223_2913	CN32_1337	W3181_2766	Sput200_1347	Sden_1544	PV4_2645	Sama_1129	Sfri_1260	swp_3532	Spea_2893	Shal_2990	Swoo_3291	Ssed_3171	SVI_1222
tRNA pseudouridine synthase C-associated protein of unknown function DUF446 YqcC	core	21	Shw01300	SO_1619	ANA3_2825	MR4_2651	MR7_2718	OS155_1441	OS185_1435	OS195_1471	OS223_2912	CN32_1338	W3181_2765	Sput200_1348	Sden_1545	PV4_2644	Sama_1130	Sfri_1261	swp_3531	Spea_2892	Shal_2989	Swoo_3290	Ssed_3170	SVI_1223
haloacid dehalogenase subfamily IIA associated with N-acetylglucosamine degradation NagD		20	Shw02155b	SO_2762	ANA3_2547	MR4_2382	MR7_2454	OS155_1733	OS185_1728	OS195_1771	OS223_2551	CN32_1594	W3181_2428	Sput200_1611	Sden_1840	PV4_1511	Sama_2099	Sfri_1605		Spea_2581	Shal_1675	Swoo_2746	Ssed_1840	SVI_1777
tRNA pseudouridine65 synthase TruC	core	21	Shw01301	SO_1620	ANA3_2824	MR4_2650	MR7_2717	OS155_1442	OS185_1436	OS195_1472	OS223_2911	CN32_1339	W3181_2764	Sput200_1349	Sden_1546	PV4_2643	Sama_1131	Sfri_1262	swp_3530	Spea_2891	Shal_2988	Swoo_3289	Ssed_3169	SVI_1224
tRNA pseudouridine synthase C-associated flavoprotein YqcA	core	21	Shw01303	SO_1622	ANA3_2823	MR4_2649	MR7_2716	OS155_1443	OS185_1438	OS195_1474	OS223_2909	CN32_1341	W3181_2762	Sput200_1351	Sden_1547	PV4_2642	Sama_1132	Sfri_1263	swp_3529	Spea_2890	Shal_2987	Swoo_3288	Ssed_3168	SVI_1225
2,3,4,5-tetrahydropyridine-2,6-carboxylate N-succinyltransferase DapD	core	21	Shw01306	SO_1625	ANA3_2818	MR4_2644	MR7_2711	OS155_1447	OS185_1442	OS195_1478	OS223_2905	CN32_1345	W3181_2758	Sput200_1355	Sden_1551	PV4_2638	Sama_1136	Sfri_1267	swp_3526	Spea_2888	Shal_2984	Swoo_3284	Ssed_3164	SVI_1229
protein-P-II uridylyltransferase GlnD	core	21	Shw01307	SO_1626	ANA3_2817	MR4_2643	MR7_2710	OS155_1448	OS185_1443	OS195_1479	OS223_2904	CN32_1346	W3181_2757	Sput200_1356	Sden_1552	PV4_2637	Sama_1137	Sfri_1268	swp_3525	Spea_2887	Shal_2983	Swoo_3283	Ssed_3163	SVI_1230
methionine aminopeptidase Map	core	21	Shw01308	SO_1627	ANA3_2816	MR4_2642	MR7_2709	OS155_1449	OS185_1444	OS195_1480	OS223_2903	CN32_1347	W3181_2756	Sput200_1357	Sden_1553	PV4_2636	Sama_1138	Sfri_1269	swp_3524	Spea_2886	Shal_2982	Swoo_3282	Ssed_3162	SVI_1231
30S ribosomal protein S2 RpsB	core	21	Shw01309	SO_1629	ANA3_2815	MR4_2641	MR7_2708	OS155_1450	OS185_1445	OS195_1481	OS223_2902	CN32_1348	W3181_2755	Sput200_1358	Sden_1554	PV4_2635	Sama_1139	Sfri_1270	swp_3523	Spea_2885	Shal_2981	Swoo_3281	Ssed_3161	SVI_1232
phosphatidylglycerophosphatase B PgpB		19	Shw07097	SO_4335	ANA3_0364	MR4_0369	MR7_3657	OS155_4020	OS185_3997	OS195_4113	OS223_3920	CN32_3606	W3181_3745	Sput200_3619		PV4_0302	Sama_3275		swp_0373	Spea_0354	Shal_3935	Swoo_0462	Ssed_4154	SVI_3860
translation elongation factor EF-Ts Tsf	core	21	Shw01310	SO_1630	ANA3_2814	MR4_2640	MR7_2707	OS155_1451	OS185_1446	OS195_1482	OS223_2901	CN32_1349	W3181_2754	Sput200_1359	Sden_1555	PV4_2634	Sama_1140	Sfri_1271	swp_3521	Spea_2884	Shal_2980	Swoo_3280	Ssed_3160	SVI_1233
uridylate kinase PyrH	core	21	Shw01311	SO_1631	ANA3_2813	MR4_2639	MR7_2706	OS155_1452	OS185_1447	OS195_1483	OS223_2900	CN32_1350	W3181_2753	Sput200_1360	Sden_1556	PV4_2633	Sama_1141	Sfri_1272	swp_3520	Spea_2883	Shal_2979	Swoo_3279	Ssed_3159	SVI_1234
phosphoenolpyruvate carboxykinase PckA		20	Shw00131	SO_0162	ANA3_0147	MR4_0152	MR7_0147	OS155_4210	OS185_0145	OS195_0149	OS223_0148	CN32_3571	W3181_3708	Sput200_0387	Sden_0117	PV4_3623	Sama_0165	Sfri_0101	swp_0182	Spea_0140	Shal_4178	Swoo_4740	Ssed_4362
ribosome recycling factor Frr	core	21	Shw01312	SO_1632	ANA3_2812	MR4_2638	MR7_2705	OS155_1453	OS185_1448	OS195_1484	OS223_2899	CN32_1351	W3181_2752	Sput200_1361	Sden_1557	PV4_2632	Sama_1142	Sfri_1273	swp_3519	Spea_2882	Shal_2978	Swoo_3278	Ssed_3158	SVI_1235
undecaprenyl diphosphate synthase UppS	core	21	Shw01313	SO_1633	ANA3_2811	MR4_2637	MR7_2704	OS155_1454	OS185_1449	OS195_1485	OS223_2898	CN32_1352	W3181_2751	Sput200_1362	Sden_1558	PV4_2631	Sama_1143	Sfri_1274	swp_3518	Spea_2881	Shal_2977	Swoo_3277	Ssed_3157	SVI_1236
phosphatidate cytidylyltransferase CdsA	core	21	Shw01314	SO_1634	ANA3_2810	MR4_2636	MR7_2703	OS155_1455	OS185_1450	OS195_1486	OS223_2897	CN32_1353	W3181_2750	Sput200_1363	Sden_1559	PV4_2630	Sama_1144	Sfri_1275	swp_3516	Spea_2880	Shal_2976	Swoo_3276	Ssed_3156	SVI_1237
1-deoxy-D-xylulose 5-phosphate reductoisomerase Dxr	core	21	Shw01315	SO_1635	ANA3_2809	MR4_2635	MR7_2702	OS155_1456	OS185_1451	OS195_1487	OS223_2896	CN32_1354	W3181_2749	Sput200_1364	Sden_1560	PV4_2629	Sama_1145	Sfri_1276	swp_3515	Spea_2879	Shal_2975	Swoo_3275	Ssed_3155	SVI_1238
RseA degrading zinc metalloprotease RseP	core	21	Shw01316	SO_1636	ANA3_2808	MR4_2634	MR7_2701	OS155_1457	OS185_1452	OS195_1488	OS223_2895	CN32_1355	W3181_2748	Sput200_1365	Sden_1561	PV4_2628	Sama_1146	Sfri_1277	swp_3514	Spea_2878	Shal_2974	Swoo_3274	Ssed_3154	SVI_1239^
beta barrel protein translocation component BamA	core	21	Shw01317	SO_1637	ANA3_2807	MR4_2633	MR7_2700	OS155_1458	OS185_1453	OS195_1489	OS223_2894	CN32_1356	W3181_2747	Sput200_1366	Sden_1562	PV4_2627	Sama_1147	Sfri_1278	swp_3513	Spea_2877	Shal_2973	Swoo_3273	Ssed_3153	SVI_1241
periplasmic chaperone for outer membrane proteins Skp	core	21	Shw01318	SO_1638	ANA3_2806	MR4_2632	MR7_2699	OS155_1459	OS185_1454	OS195_1490	OS223_2893	CN32_1357	W3181_2746	Sput200_1367	Sden_1563	PV4_2626	Sama_1148	Sfri_1279	swp_3512	Spea_2876	Shal_2972	Swoo_3272	Ssed_3152	SVI_1242
membrane sulfatase HI1246 family		19	Shw07131	SO_4628	ANA3_4012	MR4_3808	MR7_3884	OS155_0138	OS185_4201	OS195_4333	OS223_4129	CN32_3803	W3181_0110	Sput200_0119	Sden_3562	PV4_3632	Sama_3507	Sfri_0240	swp_4846			Swoo_0154	Ssed_0174	SVI_0166
UDP-3-O-(3-hydroxymyristoyl) glucosamine n-acyltransferase LpxD	core	21	Shw01319	SO_1639	ANA3_2805	MR4_2631	MR7_2698	OS155_1460	OS185_1455	OS195_1491	OS223_2892	CN32_1358	W3181_2745	Sput200_1368	Sden_1564	PV4_2625	Sama_1149	Sfri_1280	swp_3511	Spea_2875	Shal_2971	Swoo_3271	Ssed_3151	SVI_1243
(3R)-hydroxymyristoyl-(acyl-carrier-protein) dehydratase FabZ	core	21	Shw01320	SO_1640	ANA3_2804	MR4_2630	MR7_2697	OS155_1461	OS185_1456	OS195_1492	OS223_2891	CN32_1359	W3181_2744	Sput200_1369	Sden_1565	PV4_2624	Sama_1150	Sfri_1281	swp_3510	Spea_2874	Shal_2970	Swoo_3270	Ssed_3150	SVI_1244
acyl-(acyl-carrier-protein)--UDP-N-acetylglucosamine O-acyltransferase LpxA	core	21	Shw01321	SO_1641	ANA3_2803	MR4_2629	MR7_2696	OS155_1462	OS185_1457	OS195_1493	OS223_2890	CN32_1360	W3181_2743	Sput200_1370	Sden_1566	PV4_2623	Sama_1151	Sfri_1282	swp_3509	Spea_2873	Shal_2969	Swoo_3269	Ssed_3149	SVI_1245
lipid A disaccharide synthase LpxB	core	21	Shw01322	SO_1642	ANA3_2802	MR4_2628	MR7_2695	OS155_1463	OS185_1458	OS195_1494	OS223_2889	CN32_1361	W3181_2742	Sput200_1371	Sden_1567	PV4_2622	Sama_1152	Sfri_1283	swp_3508	Spea_2872	Shal_2968	Swoo_3268	Ssed_3148	SVI_1246
ribonuclease HII RnhB	core	21	Shw01323	SO_1643	ANA3_2801	MR4_2627	MR7_2694	OS155_1464	OS185_1459	OS195_1495	OS223_2888	CN32_1362	W3181_2741	Sput200_1372	Sden_1568	PV4_2621	Sama_1153	Sfri_1284	swp_3507	Spea_2871	Shal_2967	Swoo_3267	Ssed_3147	SVI_1247
DNA polymerase III alpha subunit DnaE	core	21	Shw01324	SO_1644	ANA3_2800	MR4_2626	MR7_2693	OS155_1465	OS185_1460	OS195_1496	OS223_2887	CN32_1363	W3181_2740	Sput200_1373	Sden_1569	PV4_2620	Sama_1154	Sfri_1285	swp_3506	Spea_2870	Shal_2966	Swoo_3266	Ssed_3146	SVI_1248
tRNA(Ile)-lysidine synthase TilS	core	21	Shw01325	SO_1645	ANA3_2799	MR4_2625	MR7_2692	OS155_1466	OS185_1461	OS195_1497	OS223_2886	CN32_1364	W3181_2739	Sput200_1374	Sden_1570	PV4_2619	Sama_1155	Sfri_1286	swp_3505	Spea_2869	Shal_2965	Swoo_3265	Ssed_3145	SVI_1249
diguanylate cyclase	core	21	Shw01326	SO_1646	ANA3_2798	MR4_2624	MR7_2691	OS155_1467	OS185_1462	OS195_1498	OS223_2885	CN32_1365	W3181_2738	Sput200_1375	Sden_2615	PV4_2618	Sama_1158	Sfri_1292	swp_3504	Spea_2868	Shal_2964	Swoo_3264	Ssed_3144	SVI_1251
diguanylate cyclase with PAS sensory domain		14	Shw01368a	SO_1695	ANA3_2757	MR4_2582	MR7_2649	OS155_1513	OS185_1504	OS195_1540	OS223_2841	CN32_1412	W3181_2689	Sput200_1426	Sden_0942		Sama_0432	Sfri_0797
diguanylate cyclase with HAMP domain		14	Shw06855	SO_3334	ANA3_1212	MR4_1211	MR7_1282	OS155_3007	OS185_3022	OS195_3165	OS223_1356	CN32_2671	W3181_1340	Sput200_2808			Sama_2376					Swoo_1532	Ssed_1419
PilD processed protein		15	Shw05269b	SO_3655				OS155_0964	OS185_1033	OS195_1066	OS223_3326	CN32_0976	W3181_3191			PV4_3074		Sfri_3092	swp_4067	Spea_3315	Shal_3390	Swoo_3989	Ssed_3689	SVI_3543
pirin family protein		14	Shw06860	SO_3320^	ANA3_1221	MR4_1220	MR7_1291	OS155_2998	OS185_3013	OS195_3156	OS223_1365	CN32_2664	W3181_1347	Sput200_2801			Sama_1390	Sfri_0205					Ssed_2564
Pirin domain protein domain protein		11	Shw06665		ANA3_0061	MR4_0055	MR7_0053	OS155_4301	OS185_0053	OS195_0058	OS223_0057	CN32_0050	W3181_4028	Sput200_4212			Sama_3541
cold shock protein Csp family	core-P	20	Shw01328a	SO_1648		MR4_2622	MR7_2689	OS155_1469	OS185_1464	OS195_1500	OS223_2883	CN32_1366	W3181_2737	Sput200_1376	Sden_0927	PV4_1165	Sama_2963	Sfri_0735	swp_1075	Spea_3261	Shal_3337	Swoo_1358	Ssed_1257	SVI_3516
von Willebrand factor type A		1											W3181_1159
glycosyl transferase family 83		11	Shw06653	SO_4690	ANA3_4085	MR4_3882	MR7_3975	OS155_0074^	OS185_4325	OS195_4465	OS223_4270		W3181_0066				Sama_0114				Shal_0139
polyphosphate kinase PpkA		13	Shw01739	SO_2188^	ANA3_2417	MR4_2207	MR7_2284	OS155_1834	OS185_1821	OS195_1870	OS223_2455	CN32_1733	W3181_2292	Sput200_1759		PV4_3079	Sama_2011
cold shock protein Csp family	core-P	1	Shw01328b																					SVI_2452
carbohydrate esterase family 4		20	Shw07207	SO_4616	ANA3_4000	MR4_3801	MR7_3874	OS155_0145	OS185_4190	OS195_4321	OS223_4122	CN32_3791	W3181_0124	Sput200_0132		PV4_0108	Sama_3500	Sfri_0248	swp_4839	Spea_4008	Shal_0249	Swoo_0161	Ssed_0181	SVI_0173
cold shock protein CspA	core	21	Shw01328c	SO_2787	ANA3_2569	MR4_2407	MR7_2477	OS155_1708	OS185_1705	OS195_1748	OS223_2659	CN32_1572	W3181_2450	Sput200_1589	Sden_2285	PV4_1614	Sama_1970	Sfri_1693	swp_3032	Spea_2485	Shal_1797	Swoo_2052	Ssed_2614	SVI_2530
cold shock protein CspE	core-P	2	Shw01328d																			Swoo_2095		SVI_1190
delta-aminolevulinic acid dehydratase HemB		12	Shw02043	SO_2587	ANA3_2392	MR4_2183	MR7_2260	OS155_1858	OS185_1885	OS195_1892	OS223_2434	CN32_1755	W3181_2270	Sput200_1790	Sden_0303
cold shock protein Csp family	core-P	1	Shw01328e														Sama_1960
DNA-binding cold shock protein CspD	core	21	Shw01328f	SO_2628	ANA3_1751	MR4_1646	MR7_1721	OS155_2474	OS185_2467	OS195_2587	OS223_1877	CN32_2229	W3181_1780	Sput200_2252	Sden_1832	PV4_1564	Sama_2058	Sfri_2256	swp_1869	Spea_2534	Shal_1719	Swoo_2701	Ssed_1884	SVI_1825
cold shock protein CspD	core-P	1	Shw01328g																					SVI_1191
small conductance mechanosensitive ion channel protein MscS family		20	Shw00484	SO_0588	ANA3_0586	MR4_0587	MR7_3443	OS155_0547	OS185_3778	OS195_3904	OS223_3721	CN32_3291	W3181_0650	Sput200_3418		PV4_0555	Sama_3036	Sfri_3321	swp_0776	Spea_3551	Shal_3645	Swoo_4182	Ssed_0786	SVI_0475
sodium-dependent potassium uptake system NAD binding component KtrA		11	Shw00054a	SO_0058	ANA3_0058	MR4_0052	MR7_0050	OS155_4304	OS185_0050	OS195_0055	OS223_0054	CN32_0047	W3181_4031	Sput200_4215
sodium-dependent potassium uptake protein integral membrane component KtrB		11	Shw00053a	SO_0057	ANA3_0057	MR4_0051	MR7_0049	OS155_4305	OS185_0049	OS195_0054	OS223_0053	CN32_0046	W3181_4032	Sput200_4216
D-hexose 6-phosphotransferase HexA	core	21	Shw01334a	SO_1656	ANA3_2790	MR4_2616	MR7_2683	OS155_1475	OS185_1470	OS195_1506	OS223_2877	CN32_1371	W3181_2732	Sput200_1381	Sden_2603	PV4_1428	Sama_2231	Sfri_1321	swp_1640	Spea_1441	Shal_1524	Swoo_1708	Ssed_2937	SVI_1525
potassium uptake transporter TrkI		20	Shw00028	SO_0028	ANA3_0031	MR4_0025	MR7_0023	OS155_0028	OS185_0023	OS195_0027	OS223_0027	CN32_0020	W3181_0020	Sput200_0020		PV4_3740	Sama_0039	Sfri_0020	swp_0052	Spea_0027	Shal_0023	Swoo_0034	Ssed_0031	SVI_0059
voltage gated ion channel protein		20	Shw07186		ANA3_2419	MR4_2209	MR7_2286	OS155_2527	OS185_2520	OS195_2640	OS223_1824	CN32_2281	W3181_1727	Sput200_2307	Sden_2375	PV4_1491	Sama_2112	Sfri_1590	swp_1777	Spea_1557	Shal_1623	Swoo_2766	Ssed_1821	SVI_1761
K+ transport system ion translocating component KdpA		3	Shw04764									CN32_3082	W3181_0862	Sput200_3191
K+ transport system ATPase component KdpB		3	Shw04763									CN32_3081	W3181_0863	Sput200_3190
K+transport system coupling component KdpC		3	Shw04762									CN32_3080	W3181_0864^	Sput200_3189
D-hexose 6-phosphotransferase HexA	core-P	6	Shw01334b					OS155_1134	OS185_1186	OS195_1219	OS223_3171						Sama_1405					Swoo_1150
glucose sorbosone dehydrogenase		10	Shw06625					OS155_2839	OS185_2857	OS195_2984	OS223_1520	CN32_1707	W3181_2318	Sput200_1726						Spea_3219	Shal_3295		Ssed_2262
excinuclease ABC C subunit domain protein		4	Shw05168a									CN32_2524	W3181_1484	Sput200_2560										SVI_2094
D-hexose 6-phosphotransferase HexA	core-P	1	Shw01334c																			Swoo_3833
inner membrane protein of unknown function DUF218	core	21	Shw01335	SO_1657	ANA3_2789	MR4_2615	MR7_2682	OS155_1476	OS185_1471	OS195_1507	OS223_2876	CN32_1372	W3181_2731	Sput200_1382	Sden_2600	PV4_1429	Sama_2230	Sfri_1322	swp_1641	Spea_1442	Shal_1525	Swoo_1709	Ssed_2936	SVI_1526
protein of unknown function DUF2982	core	21	Shw01336	SO_1658	ANA3_2788	MR4_2614	MR7_2681	OS155_1477	OS185_1472	OS195_1508	OS223_2875	CN32_1373	W3181_2730	Sput200_1383	Sden_2599	PV4_1430	Sama_2229	Sfri_1323	swp_1643	Spea_1443	Shal_1526	Swoo_1710	Ssed_2935	SVI_1527
nitrate reductase (NapA) maturase NapF	core	21	Shw01340	SO_1663	ANA3_2784	MR4_2610	MR7_2677	OS155_1481	OS185_1476	OS195_1512	OS223_2871	CN32_1383	W3181_2718	Sput200_1398	Sden_2598	PV4_1432	Sama_2225	Sfri_1326	swp_1645	Spea_1445	Shal_1528	Swoo_1712	Ssed_2933	SVI_1529
UDP-glucose 4-epimerase GalE	core	21	Shw01341a	SO_1664	ANA3_2783	MR4_2609	MR7_2676	OS155_1482	OS185_1477	OS195_1513	OS223_2870	CN32_1384	W3181_2717	Sput200_1399	Sden_2597	PV4_1433	Sama_2224	Sfri_1327	swp_1647	Spea_1446	Shal_1529	Swoo_1713	Ssed_2932	SVI_1530
ABC-type drugE1 family efflux system MFP component		18	Shw01375	SO_1705	ANA3_2750	MR4_2575	MR7_2642	OS155_1522	OS185_1513	OS195_1549	OS223_2833	CN32_1420	W3181_2680	Sput200_1433		PV4_0427	Sama_3589	Sfri_3537		Spea_4203	Shal_0049	Swoo_4361	Ssed_0587
nucleoside-responsive transcriptional activator of nucleoside utilization DeoR		11	Shw02114	SO_2717	ANA3_2501					OS195_1840		CN32_1659	W3181_2366	Sput200_1678					swp_0459	Spea_3786	Shal_3871	Swoo_3424	Ssed_3273
monomeric alkaline phosphatase PhoX		15	Shw01885	SO_2385	ANA3_1995	MR4_1942	MR7_2034	OS155_2088	OS185_2264	OS195_2381	OS223_2081	CN32_2027	W3181_1986	Sput200_1983	Sden_2951		Sama_1749	Sfri_0609						SVI_1703
hydrolase haloacid dehalogenase-like family		16	Shw06961	SO_4039	ANA3_3600	MR4_3426	MR7_0526	OS155_3760	OS185_0550	OS195_0574	OS223_0580	CN32_0635	W3181_3539	Sput200_0566	Sden_0759	PV4_2257	Sama_0499	Sfri_3247				Swoo_0371
UDP-glucose 4-epimerase GalE	core-P	1	Shw01341b												Sden_2644
putative nucleotidyltransferase DUF294		20	Shw02230	SO_2856	ANA3_1576	MR4_1515	MR7_1582	OS155_2637	OS185_2672	OS195_2751	OS223_1712	CN32_2357	W3181_1652	Sput200_2382		PV4_2369	Sama_1524	Sfri_1548	swp_1975	Spea_1697	Shal_2564	Swoo_2835	Ssed_1751	SVI_1693
phenylalanine-4-hydroxylase PhhA	core	21	Shw01343	SO_1666	ANA3_2781	MR4_2607	MR7_2674	OS155_1484	OS185_1479	OS195_1515	OS223_2868	CN32_1386	W3181_2715	Sput200_1401	Sden_2595	PV4_1435	Sama_2222	Sfri_1328	swp_1650	Spea_1448	Shal_1531	Swoo_1715	Ssed_2930	SVI_1532
pterin-4-alpha-carbinolamine dehydratase PhhB	core	21	Shw01344	SO_1667	ANA3_2780	MR4_2606	MR7_2673	OS155_1485	OS185_1480	OS195_1516	OS223_2867	CN32_1387	W3181_2714	Sput200_1402	Sden_2594	PV4_1436	Sama_2221	Sfri_1329	swp_1651	Spea_1449	Shal_1532	Swoo_1716	Ssed_2929	SVI_1533
Sigma54-dependent transcriptional activator of amino acid degradation TyrR	core	21	Shw01345	SO_1669	ANA3_2779	MR4_2605	MR7_2672	OS155_1486	OS185_1481	OS195_1517	OS223_2866	CN32_1388	W3181_2713	Sput200_1403	Sden_2593	PV4_1437	Sama_2220	Sfri_1330	swp_1652	Spea_1450	Shal_1533	Swoo_1717	Ssed_2928	SVI_1534
fumarylacetoacetate hydrolase FahA	core	21	Shw01346	SO_1670	ANA3_2778	MR4_2604	MR7_2671	OS155_1487	OS185_1482	OS195_1518	OS223_2865	CN32_1389	W3181_2712	Sput200_1404	Sden_2592	PV4_1438	Sama_2219	Sfri_1331	swp_1653	Spea_1451	Shal_1534	Swoo_1718	Ssed_2927	SVI_1535
protein of unknown function DUF3622		20	Shw00659	SO_0808	ANA3_3479	MR4_3309	MR7_0644	OS155_0654	OS185_3651	OS195_3774	OS223_3584	CN32_3182	W3181_0761	Sput200_3316	Sden_0727	PV4_0605		Sfri_0822	swp_0803	Spea_3495	Shal_3590	Swoo_0705	Ssed_3850	SVI_0525
maleylacetoacetate isomerase MaiA	core	21	Shw01347	SO_1671	ANA3_2777	MR4_2603	MR7_2670	OS155_1488	OS185_1483	OS195_1519	OS223_2864	CN32_1390	W3181_2711	Sput200_1405	Sden_2591	PV4_1439	Sama_2218	Sfri_1332	swp_1654	Spea_1452	Shal_1535	Swoo_1719	Ssed_2926	SVI_1536
outer membrane protein OmpW	core	21	Shw01349	SO_1673	ANA3_2775	MR4_2601	MR7_2668	OS155_1490	OS185_1485	OS195_1521	OS223_2861	CN32_1392	W3181_2709	Sput200_1407	Sden_2589	PV4_2554	Sama_1371	Sfri_1334	swp_3395	Spea_2787	Shal_2887	Swoo_3207	Ssed_1469	SVI_3111
3-oxoacyl-(acyl-carrier-protein) synthase III domain protein		14	Shw02267	SO_2901	ANA3_1563	MR4_1502	MR7_1569	OS155_2658^	OS185_2683	OS195_2762	OS223_1701	CN32_2368	W3181_1641	Sput200_2393	Sden_2519		Sama_1510	Sfri_2467
homoserine O-succinyltransferase MetA	core	21	Shw01352	SO_1676	ANA3_2772	MR4_2598	MR7_2665	OS155_1493	OS185_1488	OS195_1524	OS223_2858	CN32_1395	W3181_2706	Sput200_1410	Sden_2588	PV4_2551	Sama_1374	Sfri_1336	swp_3392	Spea_2784	Shal_2884	Swoo_3204	Ssed_1472	SVI_3107
3-ketoacyl-CoA thiolase IvdA	core	21	Shw01353	SO_1677	ANA3_2771	MR4_2597	MR7_2664	OS155_1495	OS185_1489	OS195_1525	OS223_2856	CN32_1397	W3181_2704	Sput200_1412	Sden_1943	PV4_1667	Sama_1375	Sfri_1338	swp_3387	Spea_2783	Shal_2878	Swoo_3202	Ssed_1473	SVI_3103
methylmalonate-semialdehyde dehydrogenase IvdB	core	21	Shw01354	SO_1678	ANA3_2770	MR4_2596	MR7_2663	OS155_1496	OS185_1490	OS195_1526	OS223_2855	CN32_1398	W3181_2703	Sput200_1413	Sden_1942	PV4_1668	Sama_1376	Sfri_1339	swp_3386	Spea_2782	Shal_2877	Swoo_3201	Ssed_1474	SVI_3102
heavy metal efflux pump MFP component CzcB family		3	Shw04796a									CN32_0226	W3181_1166	Sput200_3923
2-methylbutanoyl-CoA dehydrogenase IvdC	core	21	Shw01355	SO_1679	ANA3_2769	MR4_2595	MR7_2662	OS155_1497	OS185_1491	OS195_1527	OS223_2854	CN32_1399	W3181_2702	Sput200_1414	Sden_1941	PV4_1669	Sama_1377	Sfri_1340	swp_3385	Spea_2781	Shal_2876	Swoo_3200	Ssed_1475	SVI_3101
HAE1 family effllux pump MFP component		8	Shw06429	SO_4015				OS155_3735	OS185_0627	OS195_0654	OS223_0650	CN32_3255	W3181_0686	Sput200_3389
Au+ efflux pump MFP component GesA		1											W3181_1129
peptidase U32 family YdcP		20	Shw07194	SO_3797	ANA3_0800	MR4_3138	MR7_0828	OS155_0734	OS185_3582	OS195_3705	OS223_3514	CN32_0835	W3181_3338	Sput200_0826	Sden_0726	PV4_0818	Sama_0677	Sfri_0821	swp_4276	Spea_0764	Shal_0816	Swoo_0949	Ssed_0847
enoyl-CoA hydratase IvdD	core	21	Shw01356	SO_1680	ANA3_2768	MR4_2594	MR7_2661	OS155_1498	OS185_1492	OS195_1528	OS223_2853	CN32_1400	W3181_2701	Sput200_1415	Sden_1940	PV4_1670	Sama_1378	Sfri_1341	swp_3384	Spea_2780	Shal_2875	Swoo_3199	Ssed_1476	SVI_3100
lipase/esterase		12	Shw00507	SO_0616	ANA3_0609	MR4_0610	MR7_3420	OS155_0570	OS185_3755	OS195_3881	OS223_3698	CN32_0644	W3181_3530	Sput200_0575			Sama_3012
3-hydroxyisobutyryl-CoA hydrolase IvdE	core	21	Shw01357	SO_1681	ANA3_2767	MR4_2593	MR7_2660	OS155_1499	OS185_1493	OS195_1529	OS223_2852	CN32_1401	W3181_2700	Sput200_1416	Sden_1939	PV4_1671	Sama_1379	Sfri_1342	swp_3383	Spea_2779	Shal_2874	Swoo_3198	Ssed_1477	SVI_3099
3-hydroxyisobutyrate dehydrogenase IvdF	core	21	Shw01358	SO_1682	ANA3_2766	MR4_2592	MR7_2659	OS155_1500	OS185_1494	OS195_1530	OS223_2851	CN32_1402	W3181_2699	Sput200_1417	Sden_1938	PV4_1672	Sama_1380	Sfri_1343	swp_3382	Spea_2778	Shal_2873	Swoo_3197	Ssed_1478	SVI_3098
P pilus component FimA		4	Shw05435								OS223_0166^	CN32_0298	W3181_3909	Sput200_4087
putative amino acid efflux permease RhtB family		20	Shw00103	SO_0122	ANA3_0118	MR4_0118	MR7_0113	OS155_4236	OS185_0118	OS195_0123	OS223_0122	CN32_0119	W3181_3953	Sput200_4132	Sden_1078	PV4_3751	Sama_3631		swp_5050	Spea_4157	Shal_0086	Swoo_4833	Ssed_4441	SVI_4269
3-hydroxyacyl-CoA dehydrogenase IvdG	core	21	Shw01359	SO_1683	ANA3_2765	MR4_2591	MR7_2658	OS155_1501	OS185_1495	OS195_1531	OS223_2850	CN32_1403	W3181_2698	Sput200_1418	Sden_1937	PV4_1673	Sama_1381	Sfri_1344	swp_3381	Spea_2777	Shal_2872	Swoo_3196	Ssed_1479	SVI_3097
hypothetical protein	core	21	Shw01360	SO_1685	ANA3_2764	MR4_2590	MR7_2657	OS155_1502	OS185_1496	OS195_1532	OS223_2849	CN32_1405	W3181_2696	Sput200_1419	Sden_1936	PV4_1674	Sama_1382	Sfri_1345	swp_3380	Spea_2775	Shal_2870	Swoo_3194	Ssed_1482	SVI_3096.1
HAE1 family eflux pump MFP component		5	Shw05671									CN32_3971	W3181_4068	Sput200_4301						Spea_2808	Shal_2911
FAD-binding protein		11	Shw01367	SO_1694	ANA3_2758	MR4_2583	MR7_2650	OS155_1512^	OS185_1503	OS195_1539	OS223_2842	CN32_1411	W3181_2690	Sput200_1425
pili assembly chaperone		4	Shw05434								OS223_0167	CN32_0299	W3181_3908	Sput200_4086
protein of unknown function DUF1415	core	21	Shw01381	SO_1715	ANA3_2743	MR4_2568	MR7_2635	OS155_1530	OS185_1526	OS195_1559	OS223_2825	CN32_1428	W3181_2672	Sput200_1441	Sden_2233	PV4_1683	Sama_1393	Sfri_1353	swp_3355	Spea_2756	Shal_2842	Swoo_3180	Ssed_1492	SVI_3066
Sigma54-dependent transcriptional regulator Fis family		12	Shw06766		ANA3_2849	MR4_2674	MR7_2742	OS155_1417	OS185_1407	OS195_1443	OS223_2937	CN32_1319	W3181_2784	Sput200_1326	Sden_3709			Sfri_3997
sodium:alanine symporter AgcS		17	Shw07020					OS155_0498	OS185_3826	OS195_3952	OS223_3770	CN32_3333	W3181_0608	Sput200_3460	Sden_0649	PV4_0424	Sama_3166	Sfri_3541	swp_0530	Spea_3734	Shal_3819	Swoo_4364	Ssed_0584	SVI_0322
two component signal transduction system response regulator with EAL domain		5	Shw05759	SO_4577^							OS223_0175	CN32_0305	W3181_3902	Sput200_4074
two component signal transduction system response regulator		11	Shw06648a					OS155_0749	OS185_3569	OS195_3690	OS223_3501	CN32_0844	W3181_3330	Sput200_0835	Sden_0557			Sfri_3062	swp_0386			Swoo_3978
two component signal transduction system response regulator		1	Shw06648b										W3181_3329^
protein of unknown function DUF2797	core	21	Shw01384	SO_1718	ANA3_2738	MR4_2564	MR7_2631	OS155_1533	OS185_1529	OS195_1562	OS223_2822	CN32_1432	W3181_2667	Sput200_1445	Sden_2586	PV4_1689	Sama_1398	Sfri_1355	swp_3350	Spea_2752	Shal_2837	Swoo_3170	Ssed_1499	SVI_3058
prolipoprotein diacylglyceryl transferase		17	Shw07036					OS155_0647	OS185_3658	OS195_3781	OS223_3591	CN32_3189	W3181_0754	Sput200_3323	Sden_1079	PV4_3171	Sama_0270	Sfri_0788	swp_1133	Spea_0976	Shal_1027	Swoo_3859	Ssed_3926	SVI_3641
prolipoprotein diacylglyceryl transferase Lgt		12	Shw01085	SO_1334	ANA3_3040	MR4_2862	MR7_2944	OS155_1187	OS185_1231	OS195_1264	OS223_3126	CN32_1145	W3181_3019	Sput200_1150^			Sama_0866
prolyl endopeptidase		19	Shw02145	SO_2753	ANA3_2536	MR4_2373	MR7_2445	OS155_1741	OS185_1737	OS195_1780	OS223_2543	CN32_1602	W3181_2420	Sput200_1619		PV4_1522	Sama_2091		swp_1825	Spea_2569	Shal_1686	Swoo_2736	Ssed_1852	SVI_1785
phosphotransacylase PduL		2	Shw03582									CN32_0203	W3181_0422
ACT domain protein	core	21	Shw01385	SO_1722	ANA3_2735	MR4_2561	MR7_2628	OS155_1537	OS185_1532	OS195_1565	OS223_2819	CN32_1433	W3181_2666	Sput200_1446	Sden_2585	PV4_1697	Sama_1407	Sfri_1356	swp_3347	Spea_2746	Shal_2830	Swoo_3169	Ssed_1500	SVI_3057
ABC-type high affinity phosphate uptake system permease component PstC	core	21	Shw01386	SO_1723	ANA3_2734	MR4_2560	MR7_2627	OS155_1538	OS185_1533	OS195_1566	OS223_2818	CN32_1434	W3181_2665	Sput200_1447	Sden_2584	PV4_1698	Sama_1408	Sfri_1357	swp_3346	Spea_2745	Shal_2829	Swoo_3168	Ssed_1501	SVI_3056
ABC-type high affinity phosphate uptake system permease component PstA	core	21	Shw01387	SO_1724	ANA3_2733	MR4_2559	MR7_2626	OS155_1539	OS185_1534	OS195_1567	OS223_2817	CN32_1435	W3181_2664	Sput200_1448	Sden_2583	PV4_1699	Sama_1409	Sfri_1358	swp_3345	Spea_2744	Shal_2828	Swoo_3167	Ssed_1502	SVI_3055
ABC-type high affinity phosphate uptake system ATPase component PstB	core	21	Shw01388a	SO_1725	ANA3_2732	MR4_2558	MR7_2625	OS155_1540	OS185_1535	OS195_1568	OS223_2816	CN32_1436	W3181_2663	Sput200_1449	Sden_2582	PV4_1700	Sama_1410	Sfri_1359	swp_3344	Spea_2743	Shal_2827	Swoo_3166	Ssed_1503	SVI_3054
ABC-type phosphate uptake system permease ATPase component PstB	core-P	4	Shw01388b	SO_4289															swp_5143	Spea_4231	Shal_4279
transcriptional regulator of high affinity phosphate uptake system PhoU	core	21	Shw01389	SO_1726	ANA3_2731	MR4_2557	MR7_2624	OS155_1541	OS185_1536	OS195_1569	OS223_2815	CN32_1437	W3181_2662	Sput200_1450	Sden_2581	PV4_1701	Sama_1411	Sfri_1360	swp_3343	Spea_2742	Shal_2826	Swoo_3165	Ssed_1504	SVI_3053
family M61 unassigned peptidases		14	Shw02121	SO_2724	ANA3_2508	MR4_2315	MR7_2385	OS155_1797	OS185_1789	OS195_1833	OS223_2489	CN32_1653	W3181_2373	Sput200_1672	Sden_2326		Sama_1447	Sfri_1521
HNH endonuclease	core	21	Shw01393	SO_1738	ANA3_2718	MR4_2551	MR7_2618	OS155_1547	OS185_1543	OS195_1577	OS223_2803	CN32_1442	W3181_2657	Sput200_1455	Sden_1363	PV4_1709	Sama_1176	Sfri_1362	swp_3341	Spea_2740	Shal_2824	Swoo_3163	Ssed_1506	SVI_3049
protein of unknown function DUF1289	core	21	Shw01394	SO_1739	ANA3_2717	MR4_2550	MR7_2617	OS155_1548	OS185_1544	OS195_1578	OS223_2802	CN32_1443	W3181_2656	Sput200_1456	Sden_1367	PV4_1710	Sama_1179	Sfri_1363	swp_3340	Spea_2739	Shal_2823	Swoo_3162	Ssed_1507	SVI_3048
NiFe hydrogenase assembly chaperone HyaE		18	Shw01679	SO_2095	ANA3_1876	MR4_1818	MR7_2159	OS155_1885	OS185_1911	OS195_1918	OS223_2408	CN32_2092	W3181_1920	Sput200_1918		PV4_1761	Sama_1675	Sfri_2107	swp_2643	Spea_2029	Shal_2265		Ssed_1904
23S rRNA modifiying (adenine2030-N6) methyltransferase YhiR		20	Shw07211	SO_4659	ANA3_4038	MR4_3829	MR7_3922		OS185_4243	OS195_4377	OS223_4204	CN32_0098	W3181_3968	Sput200_4147	Sden_3609	PV4_3648	Sama_3563	Sfri_3858	swp_4900	Spea_4050	Shal_0209	Swoo_0143	Ssed_0163	SVI_0156
conserved hypothetical protein	core	21	Shw01395	SO_1741	ANA3_2716	MR4_2549	MR7_2616	OS155_1549	OS185_1545	OS195_1579	OS223_2801	CN32_1444	W3181_2655	Sput200_1457	Sden_1368	PV4_1712	Sama_1181	Sfri_1364	swp_3337	Spea_2737	Shal_2821	Swoo_3160	Ssed_1509	SVI_3046
protein of unknown function DUF1328		11	Shw06662			MR4_2671	MR7_2739	OS155_1421	OS185_1413	OS195_1447	OS223_2933	CN32_1322	W3181_2781	Sput200_1329	Sden_3712			Sfri_4000
protein of unknown function DUF1568		2	Shw03672									CN32_3575^	W3181_3712^
alternative ribosome-rescue factor ArfA		19	Shw07085	SO_4073	ANA3_3628	MR4_3452	MR7_0498	OS155_3802	OS185_0515	OS195_0536	OS223_0541	CN32_0597	W3181_3575	Sput200_0524		PV4_0695	Sama_0484		swp_4027	Spea_3431	Shal_3512	Swoo_0807	Ssed_3774	SVI_0609
polyolefin biosynthetic pathway thiolase OleA	core	21	Shw01396	SO_1742	ANA3_2715	MR4_2548	MR7_2615	OS155_1550	OS185_1546	OS195_1580	OS223_2800	CN32_1445	W3181_2654	Sput200_1458	Sden_1369	PV4_1713	Sama_1182	Sfri_1365	swp_3336	Spea_2736	Shal_2820	Swoo_3159	Ssed_1510	SVI_3045
AAA family ATPase		14	Shw06866a	SO_4303	ANA3_0396	MR4_0397	MR7_3628	OS155_3990	OS185_3968	OS195_4084	OS223_3891	CN32_3577	W3181_3716	Sput200_3591	Sden_0395		Sama_3244	Sfri_0449
polyolefin biosynthetic pathway thioesterase OleB	core	21	Shw01397	SO_1743	ANA3_2714	MR4_2547	MR7_2614	OS155_1551	OS185_1547	OS195_1581	OS223_2799	CN32_1446	W3181_2653	Sput200_1459	Sden_1370	PV4_1714	Sama_1183	Sfri_1366	swp_3335	Spea_2735	Shal_2819	Swoo_3158	Ssed_1511	SVI_3044
polyolefin biosynthetic pathway AMP transfer protein OleC	core	21	Shw01398	SO_1744	ANA3_2713	MR4_2546	MR7_2613	OS155_1552	OS185_1548	OS195_1582	OS223_2798	CN32_1447	W3181_2652	Sput200_1460	Sden_1371	PV4_1715	Sama_1184	Sfri_1367	swp_3334	Spea_2734	Shal_2818	Swoo_3157	Ssed_1512	SVI_3043
protein of unknown function DUF55		14	Shw01584	SO_1969	ANA3_2477	MR4_2287	MR7_2359	OS155_2609	OS185_2648	OS195_2723	OS223_1737	CN32_1677	W3181_2348	Sput200_1696	Sden_2149		Sama_1573	Sfri_2323
protein of unknown function DUF583		20	Shw01339	SO_1662	ANA3_2785	MR4_2611	MR7_2678	OS155_1480	OS185_1475	OS195_1511	OS223_2872	CN32_1382	W3181_2719	Sput200_1397		PV4_1431	Sama_2226	Sfri_1325	swp_1644	Spea_1444	Shal_1527	Swoo_1711	Ssed_2934	SVI_1528
polyolefin biosynthetic pathway dehydrogenase/isomerase OleD	core	21	Shw01399	SO_1745	ANA3_2712	MR4_2545	MR7_2612	OS155_1553	OS185_1549	OS195_1583	OS223_2797	CN32_1448	W3181_2651	Sput200_1461	Sden_1372	PV4_1716	Sama_1185	Sfri_1368	swp_3333	Spea_2733	Shal_2817	Swoo_3156	Ssed_1513	SVI_3042
phosphoglucomutase/phosphomannomutase family protein	core	21	Shw01406	SO_1755	ANA3_2707	MR4_2541	MR7_2608	OS155_1561	OS185_1555	OS195_1590	OS223_2789	CN32_1454	W3181_2648	Sput200_1466	Sden_1966	PV4_2544	Sama_1189	Sfri_2159	swp_3297	Spea_2727	Shal_2810	Swoo_3151	Ssed_1517	SVI_3038
glutamate decarboxylase GadA	core	21	Shw01416	SO_1769	ANA3_2686	MR4_2520	MR7_2588	OS155_1574	OS185_1569	OS195_1603	OS223_2774	CN32_1469	W3181_2632	Sput200_1479	Sden_2434	PV4_2535	Sama_1200	Sfri_2643	swp_3293	Spea_2715	Shal_2801	Swoo_3135	Ssed_2780	SVI_3021
UPF0060 family membrane protein YnfA		3	Shw04791a									CN32_0232	W3181_1172	Sput200_3917
ferrous iron transport protein A FeoA	core	21	Shw01429	SO_1783	ANA3_2671	MR4_2505	MR7_2573	OS155_1594	OS185_1583	OS195_1617	OS223_2760	CN32_1480	W3181_2621	Sput200_1490	Sden_2415	PV4_2518	Sama_1214	Sfri_2617	swp_3271	Spea_2691	Shal_2777	Swoo_3123	Ssed_1531	SVI_3008
ferrous iron transport protein B FeoB	core	21	Shw01430	SO_1784	ANA3_2670	MR4_2504	MR7_2572	OS155_1595	OS185_1584	OS195_1618	OS223_2759	CN32_1481	W3181_2620	Sput200_1491	Sden_2414	PV4_2517	Sama_1215	Sfri_2616	swp_3270	Spea_2690	Shal_2776	Swoo_3122	Ssed_1532	SVI_3007
glutaminyl-tRNA synthetase GlnS	core	21	Shw01431	SO_1786	ANA3_2669	MR4_2503	MR7_2571	OS155_1596	OS185_1585	OS195_1619	OS223_2758	CN32_1482	W3181_2619	Sput200_1492	Sden_2413	PV4_2516	Sama_1216	Sfri_2615	swp_3269	Spea_2689	Shal_2775	Swoo_3121	Ssed_1533	SVI_3006
inner membrane protein of unknown function DUF1282	core	21	Shw01432	SO_1787	ANA3_2668	MR4_2502	MR7_2570	OS155_1597	OS185_1586	OS195_1620	OS223_2757	CN32_1483	W3181_2618	Sput200_1493	Sden_2412	PV4_2515	Sama_1217	Sfri_2614	swp_3268	Spea_2688	Shal_2774	Swoo_3120	Ssed_1534	SVI_3005
UDP-2,3-diacylglucosamine hydrolase LpxH	core	21	Shw01434	SO_1789	ANA3_2666	MR4_2500	MR7_2568	OS155_1599	OS185_1588	OS195_1622	OS223_2755	CN32_1485	W3181_2616	Sput200_1495	Sden_2500	PV4_2513	Sama_1219	Sfri_2601	swp_3266	Spea_2686	Shal_2773	Swoo_3118	Ssed_1536	SVI_3003
cytoplasmic peptidyl-prolyl cis-trans isomerase PpiB	core	21	Shw01435a	SO_1790	ANA3_2665	MR4_2499	MR7_2567	OS155_1600	OS185_1589	OS195_1623	OS223_2754	CN32_1486	W3181_2615	Sput200_1496	Sden_2499	PV4_2512	Sama_1220	Sfri_2600	swp_3265	Spea_2685	Shal_2772	Swoo_3117	Ssed_1537	SVI_3002
cytoplasmic peptidyl-prolyl cis-trans isomerase PpiB	core-P	19	Shw01435b	SO_2572	ANA3_2377	MR4_2169	MR7_2246	OS155_1988	OS185_2003	OS195_2051	OS223_2336	CN32_1768	W3181_2257	Sput200_1803	Sden_3302			Sfri_3604	swp_0636	Spea_3647	Shal_3734	Swoo_4282	Ssed_0680	SVI_0380
cysteinyl-tRNA synthetase CysS	core	21	Shw01436	SO_1791	ANA3_2664	MR4_2498	MR7_2566	OS155_1601	OS185_1590	OS195_1624	OS223_2753	CN32_1487	W3181_2614	Sput200_1497	Sden_2498	PV4_2511	Sama_1221	Sfri_2599	swp_3264	Spea_2684	Shal_2771	Swoo_3116	Ssed_1538	SVI_3000
protein of unknown function DUF413		16	Shw01752	SO_2201	ANA3_2404	MR4_2194	MR7_2271	OS155_1849	OS185_1835	OS195_1883	OS223_2442	CN32_1745	W3181_2280	Sput200_1772	Sden_2310	PV4_2898	Sama_1998	Sfri_1481				Swoo_3669
bifunctional methylenetetrahydrofolate dehydrogenase (NADP+)/methenyltetrahydrofolate cyclohydrolase FolD	core	21	Shw01437	SO_1792	ANA3_2663	MR4_2497	MR7_2565	OS155_1602	OS185_1591	OS195_1625	OS223_2752	CN32_1488	W3181_2613	Sput200_1500	Sden_2497	PV4_2510	Sama_1222	Sfri_2598	swp_3263	Spea_2683	Shal_2770	Swoo_3115	Ssed_1539	SVI_2999
periplasmic protein of unknown function DUF1090		11	Shw00100	SO_0119	ANA3_0116	MR4_0116	MR7_0111	OS155_4239	OS185_0115	OS195_0120	OS223_0119	CN32_0117	W3181_3955	Sput200_4134
trigger factor peptidyl-prolyl cis-trans isomerase Tig	core	21	Shw01438	SO_1793	ANA3_2662	MR4_2496	MR7_2564	OS155_1603	OS185_1592	OS195_1626	OS223_2751	CN32_1489	W3181_2612	Sput200_1501	Sden_2496	PV4_2509	Sama_1223	Sfri_2597	swp_3262	Spea_2682	Shal_2769	Swoo_3114	Ssed_1540	SVI_2998
ATP-dependent Clp protease proteolytic subunit ClpP	core	21	Shw01439	SO_1794	ANA3_2661	MR4_2495	MR7_2563	OS155_1604	OS185_1593	OS195_1627	OS223_2750	CN32_1490	W3181_2611	Sput200_1502	Sden_2495	PV4_2508	Sama_1224	Sfri_2596	swp_3261	Spea_2681	Shal_2768	Swoo_3113	Ssed_1541	SVI_2997
dicarboxylate:amino acid:cation symporter DAACS family		17	Shw00754	SO_0922	ANA3_3362	MR4_0764	MR7_3259	OS155_0768	OS185_3549	OS195_3671	OS223_3480	CN32_0863	W3181_3312	Sput200_0858		PV4_0743	Sama_2768		swp_4258	Spea_0775	Shal_0827		Ssed_0862
ATP-dependent Clp protease ATPase subunit ClpX	core	21	Shw01440	SO_1795	ANA3_2660	MR4_2494	MR7_2562	OS155_1605	OS185_1594	OS195_1628	OS223_2749	CN32_1491	W3181_2610	Sput200_1503	Sden_2494	PV4_2507	Sama_1225	Sfri_2595	swp_3260	Spea_2680	Shal_2767	Swoo_3112	Ssed_1542	SVI_2996
ATP-dependent protease type I Lon	core	21	Shw01441	SO_1796	ANA3_2659	MR4_2493	MR7_2561	OS155_1606	OS185_1595	OS195_1629	OS223_2748	CN32_1492	W3181_2609	Sput200_1504	Sden_2493	PV4_2506	Sama_1226	Sfri_2594	swp_3259	Spea_2679	Shal_2766	Swoo_3111	Ssed_1543	SVI_2995
histone-like DNA-binding protein HupB	core	21	Shw01442	SO_1797	ANA3_2658	MR4_2492	MR7_2560	OS155_1607	OS185_1596	OS195_1630	OS223_2747	CN32_1493	W3181_2608	Sput200_1505	Sden_2492	PV4_2505	Sama_1227	Sfri_2593	swp_3258	Spea_2678	Shal_2765	Swoo_3110	Ssed_1544	SVI_2994
peptidyl-prolyl cis-trans isomerse PpiD	core	21	Shw01443	SO_1798	ANA3_2657	MR4_2491	MR7_2559	OS155_1608	OS185_1597	OS195_1631	OS223_2746	CN32_1494	W3181_2607	Sput200_1506	Sden_2491	PV4_2504	Sama_1228	Sfri_2592	swp_3257	Spea_2677	Shal_2764	Swoo_3109	Ssed_1545	SVI_2993
enoyl acyl-carrier-protein reductase FabV	core	21	Shw01445	SO_1800	ANA3_2655	MR4_2489	MR7_2557	OS155_1610	OS185_1599	OS195_1633	OS223_2744	CN32_1495	W3181_2606	Sput200_1507	Sden_2487	PV4_2503	Sama_1230	Sfri_2585	swp_3256	Spea_2676	Shal_2763	Swoo_3107	Ssed_1547	SVI_2991
protein of unknown function DUF523		11	Shw06664		ANA3_3823	MR4_3627	MR7_0317	OS155_4045	OS185_4019	OS195_4138	OS223_3943	CN32_3642	W3181_3782	Sput200_3654			Sama_3292
purine nucleoside phosphorylase DeoD		11	Shw02116	SO_2719	ANA3_2503					OS195_1838		CN32_1657	W3181_2368	Sput200_1676					swp_0461	Spea_3784	Shal_3869	Swoo_3422	Ssed_3271
hypothetical protein		1											W3181_3078
conserved protein of unknown function YchN		17	Shw00268	SO_0325	ANA3_3844	MR4_3648	MR7_0296	OS155_4066	OS185_4041	OS195_4159	OS223_3964	CN32_3662	W3181_3803	Sput200_3674		PV4_3843			swp_5152^	Spea_4238	Shal_4289		Ssed_4198	SVI_4333
ERCC4 domain protein		9	Shw06552					OS155_0365	OS185_0363	OS195_0376		CN32_3619	W3181_3759^	Sput200_3633	Sden_0291^						Shal_0402		Ssed_0374
glycosyl transferase family 2		1											W3181_1471
ABC-type peptide uptake system ATPase component 2 SapF	core	21	Shw01446	SO_1801	ANA3_2654	MR4_2488	MR7_2556	OS155_1611	OS185_1600	OS195_1634	OS223_2743	CN32_1496	W3181_2605	Sput200_1508	Sden_2486	PV4_2502	Sama_1231	Sfri_2584	swp_3255	Spea_2675	Shal_2762	Swoo_3106	Ssed_1548	SVI_2990
catalytic subunit of aromatic ring-opening dioxygenase		15	Shw01537	SO_1909	ANA3_1685	MR4_1616	MR7_1691	OS155_2821	OS185_2839	OS195_2964	OS223_1537	CN32_1725	W3181_2300	Sput200_1751	Sden_0781	PV4_2275	Sama_0409	Sfri_1824
ABC-type peptide uptake system ATPase component 1 SapD	core	21	Shw01447	SO_1802	ANA3_2653	MR4_2487	MR7_2555	OS155_1612	OS185_1601	OS195_1635	OS223_2742	CN32_1497	W3181_2604	Sput200_1509	Sden_2485	PV4_2501	Sama_1232	Sfri_2583	swp_3254	Spea_2674	Shal_2761	Swoo_3105	Ssed_1549	SVI_2989
ABC-type peptide uptake system permease component 2 SapC	core	21	Shw01448	SO_1803	ANA3_2652	MR4_2486	MR7_2554	OS155_1613	OS185_1602	OS195_1636	OS223_2741	CN32_1498	W3181_2603	Sput200_1510	Sden_2484	PV4_2500	Sama_1233	Sfri_2582	swp_3253	Spea_2673	Shal_2760	Swoo_3104	Ssed_1550	SVI_2988
ABC-type peptide uptake system permease component 1 SapB	core	21	Shw01449	SO_1804	ANA3_2651	MR4_2485	MR7_2553	OS155_1614	OS185_1603	OS195_1637	OS223_2740	CN32_1499	W3181_2602	Sput200_1511	Sden_2483	PV4_2499	Sama_1234	Sfri_2581	swp_3252	Spea_2672	Shal_2759	Swoo_3103	Ssed_1551	SVI_2987
AAA ATPase family protein		1											W3181_3318
ABC-type peptide uptake system substrate-binding component SapA	core	21	Shw01450	SO_1805	ANA3_2650	MR4_2484	MR7_2552	OS155_1615	OS185_1604	OS195_1638	OS223_2739	CN32_1500	W3181_2601	Sput200_1512	Sden_2482	PV4_2498	Sama_1235	Sfri_2580	swp_3251	Spea_2671	Shal_2758	Swoo_3102	Ssed_1552	SVI_2986
Sigma 54-dependent transcriptional activator of phage shock response PspF	core	21	Shw01451	SO_1806	ANA3_2649	MR4_2483	MR7_2551	OS155_1616	OS185_1605	OS195_1639	OS223_2738	CN32_1501	W3181_2600	Sput200_1513^	Sden_2481	PV4_2497	Sama_1236	Sfri_2579	swp_3250	Spea_2670	Shal_2757	Swoo_3101	Ssed_1553	SVI_2985
P pilus component		4	Shw05432								OS223_0169^	CN32_0301	W3181_3906	Sput200_4082
PspF antagonist PspA	core	21	Shw01452	SO_1807	ANA3_2648	MR4_2482	MR7_2550	OS155_1617	OS185_1606	OS195_1640	OS223_2737	CN32_1502	W3181_2599	Sput200_1514	Sden_2480	PV4_2496	Sama_1237	Sfri_2578	swp_3249	Spea_2669	Shal_2756	Swoo_3100	Ssed_1554	SVI_2984
phage shock protein B PspB	core	21	Shw01453	SO_1808	ANA3_2647	MR4_2481	MR7_2549	OS155_1618	OS185_1607	OS195_1641	OS223_2736	CN32_1503	W3181_2598	Sput200_1515	Sden_2479	PV4_2495	Sama_1238	Sfri_2577	swp_3248	Spea_2668	Shal_2755	Swoo_3099	Ssed_1555	SVI_2983
heme iron utilization protein HmuX		15	Shw06930	SO_3668	ANA3_3234			OS155_0953	OS185_1022	OS195_1055	OS223_3337	CN32_0967	W3181_3200	Sput200_0966	Sden_0791				swp_3976	Spea_3326	Shal_3398	Swoo_4003		SVI_3557
diguanylate cyclase		10	Shw06608		ANA3_0022	MR4_0014	MR7_0014	OS155_0019^	OS185_0014	OS195_0018	OS223_0018	CN32_3244	W3181_0697	Sput200_3378
lysophospholipid acyltransferase		16	Shw01009	SO_1238	ANA3_1060	MR4_1056	MR7_1121	OS155_3208	OS185_3208	OS195_3347	OS223_1159	CN32_2810	W3181_1201	Sput200_2952		PV4_2792	Sama_0991	Sfri_2267	swp_1254					SVI_0391
hemolysin HlyA		18	Shw07058	SO_4351	ANA3_0353	MR4_0359	MR7_3667	OS155_4034	OS185_4012	OS195_4131	OS223_3937	CN32_3617	W3181_3757	Sput200_3630	Sden_3417	PV4_0284	Sama_3284	Sfri_0419		Spea_0907	Shal_0961	Swoo_1075
phenylalanine/tyrosine ammonia-lyase		20	Shw07256	SO_4374	ANA3_0335	MR4_0344	MR7_3682	OS155_0336	OS185_0334	OS195_0341	OS223_0344	CN32_0440	W3181_0294	Sput200_0305		PV4_3517	Sama_3385	Sfri_0346	swp_0298	Spea_3894	Shal_0375	Swoo_4602	Ssed_0319	SVI_4098
hydrolase PHP family		19	Shw01331	SO_1652	ANA3_2794	MR4_2619	MR7_2686	OS155_1472	OS185_1467	OS195_1503	OS223_2880	CN32_1369	W3181_2734	Sput200_1379		PV4_1420	Sama_2233	Sfri_3709	swp_1620	Spea_1436	Shal_1519	Swoo_1706	Ssed_2939
phage shock protein C PspC	core	21	Shw01454	SO_1809	ANA3_2646	MR4_2480	MR7_2548	OS155_1619	OS185_1608	OS195_1642	OS223_2735	CN32_1504	W3181_2597	Sput200_1516	Sden_2478	PV4_2494	Sama_1239	Sfri_2576	swp_3247	Spea_2667	Shal_2754	Swoo_3098	Ssed_1556	SVI_2982
protein of unknown function DUF463 YcjX	core	21	Shw01455	SO_1810	ANA3_2645	MR4_2479	MR7_2547	OS155_1620	OS185_1609	OS195_1643	OS223_2734	CN32_1505	W3181_2596	Sput200_1517	Sden_2477	PV4_2493	Sama_1240	Sfri_2575	swp_3246	Spea_2666	Shal_2753	Swoo_3097	Ssed_1557	SVI_2981
UPF0597 family protein		16	Shw01151	SO_1403	ANA3_2972	MR4_2793	MR7_2876	OS155_3070	OS185_3080	OS195_3223	OS223_1296	CN32_1209	W3181_2955	Sput200_1214						Spea_0809	Shal_0864	Swoo_4889	Ssed_2537	SVI_2484
inner membrane protein of unknown function DUF2065 YjeT		20	Shw07230	SO_3938	ANA3_0694	MR4_3267	MR7_0680	OS155_3650	OS185_0704	OS195_0734	OS223_0725	CN32_0746	W3181_3429	Sput200_0675	Sden_0508	PV4_3292		Sfri_3358	swp_0703	Spea_3593	Shal_3681	Swoo_4220	Ssed_0749	SVI_0435
integrase		3	Shw04785									CN32_0166	W3181_3210	Sput200_3753
DJ-1/PpfI family protease		10	Shw01520	SO_1887	ANA3_1664	MR4_2331	MR7_2404	OS155_2836	OS185_2854	OS195_2981	OS223_1523	CN32_1710	W3181_2315
ABC-type catecholate ferric siderophore uptake system substrate-binding component BauB		5	Shw05749						OS185_3340	OS195_3467		CN32_3666	W3181_3807	Sput200_3678
propanol dehydrogenase PduQ		2	Shw03577									CN32_0198	W3181_0417
iron-regulated inner membrane protein		13	Shw00369	SO_0449	ANA3_0447	MR4_0451	MR7_3578			OS195_3482	OS223_2169	CN32_3395	W3181_0548	Sput200_3526	Sden_0618			Sfri_3222	swp_0159					SVI_2511
putative iron-regulated membrane protein		13	Shw06814		ANA3_2196	MR4_2076	MR7_1899	OS155_2134		OS195_2341	OS223_2122	CN32_1842	W3181_2167	Sput200_2150	Sden_3065	PV4_1181	Sama_3413	Sfri_2548
esterase/lipase/thioesterase domain protein		12	Shw00653	SO_0801	ANA3_3486	MR4_3316	MR7_0637	OS155_0648	OS185_3657	OS195_3780	OS223_3590	CN32_3188	W3181_0755	Sput200_3322	Sden_3322^
inner membrane protein of unknown function DUF697 YcjF	core	21	Shw01456	SO_1811	ANA3_2644	MR4_2478	MR7_2546	OS155_1621	OS185_1610	OS195_1644	OS223_2733	CN32_1506	W3181_2595	Sput200_1518	Sden_2475	PV4_2492	Sama_1241	Sfri_2574	swp_3244	Spea_2665	Shal_2752	Swoo_3096	Ssed_1558	SVI_2980
magnesium transporter MgtE family		17	Shw01258	SO_1565	ANA3_2874	MR4_2704	MR7_2772	OS155_1385	OS185_1369	OS195_1408	OS223_2974	CN32_1301	W3181_2802	Sput200_1307	Sden_2551		Sama_1081	Sfri_2763		Spea_4045	Shal_0213	Swoo_3528
membrane protein of unknown function DUF3087		20	Shw01219	SO_1504	ANA3_2925	MR4_2749	MR7_2827	OS155_1340	OS185_1330	OS195_1366	OS223_3018	CN32_1257	W3181_2847	Sput200_1265	Sden_0941	PV4_3177		Sfri_3599	swp_4409	Spea_0678	Shal_0736	Swoo_3870	Ssed_3933	SVI_3647
TRIC family homotrimer monovalent cation channel	mtr core	20	Shw07185a	SO_3342	ANA3_1204	MR4_1203	MR7_1274	OS155_3015	OS185_3030	OS195_3173	OS223_1348	CN32_2677	W3181_1334	Sput200_2814		PV4_1154	Sama_2463	Sfri_0596	swp_1289	Spea_1141	Shal_1186	Swoo_1346	Ssed_1246	SVI_1056
putative negative regulator of univalent cation permeability		16	Shw01129	SO_1377	ANA3_2996	MR4_2816	MR7_2899	OS155_3099	OS185_3109	OS195_3252	OS223_1267	CN32_1186	W3181_2978	Sput200_1191		PV4_0946	Sama_0804	Sfri_3622	swp_4209			Swoo_1084
membrane protein UPF0114 family		13	Shw06815	SO_3997	ANA3_0644	MR4_0646	MR7_3376	OS155_0780	OS185_3725	OS195_3851	OS223_3668	CN32_0673	W3181_3501	Sput200_0604	Sden_0436			Sfri_3655
methionine gamma-lyase MdeA	core	21	Shw01457	SO_1812	ANA3_2643	MR4_2477	MR7_2545	OS155_1622	OS185_1611	OS195_1645	OS223_2732	CN32_1507	W3181_2594	Sput200_1519	Sden_2521	PV4_2491	Sama_1242	Sfri_1369	swp_3243	Spea_2664	Shal_2751	Swoo_3095	Ssed_1559	SVI_2979
GTPase involved in metallocenter biosynthesis of metalloproteins COG0523 family	core (check Svi)	20	Shw01217	SO_1502	ANA3_2927	MR4_2751	MR7_2829	OS155_1338	OS185_1328	OS195_1364	OS223_3020	CN32_1255	W3181_2849	Sput200_1263	Sden_2575	PV4_2776	Sama_2446	Sfri_2795	swp_3639	Spea_3001	Shal_3090	Swoo_3483	Ssed_3334
DNA competence protein ComEA	core	21	Shw01458	SO_1813	ANA3_2642	MR4_2476	MR7_2544	OS155_1623	OS185_1612	OS195_1646	OS223_2731	CN32_1508	W3181_2593	Sput200_1520	Sden_2474	PV4_2489	Sama_1243	Sfri_2573	swp_3240	Spea_2662	Shal_2749	Swoo_3093	Ssed_1561	SVI_2978
methyltransferase domain protein		19	Shw07100	SO_4550	ANA3_3944	MR4_3746	MR7_3819	OS155_0201	OS185_4134	OS195_4267	OS223_0201	CN32_0329	W3181_3879	Sput200_4050		PV4_3583	Sama_3445	Sfri_0301	swp_4775^	Spea_3951	Shal_0316	Swoo_0258	Ssed_0259
photoreactivation-associated protein PhrA		12	Shw00589	SO_0726	ANA3_3547	MR4_3377	MR7_0576	OS155_3701	OS185_0654	OS195_0684	OS223_0675	CN32_0686	W3181_3485	Sput200_0618				Sfri_1407
late competence development protein ComFB	core	21	Shw01459	SO_1814	ANA3_2635	MR4_2475	MR7_2543	OS155_1624	OS185_1613	OS195_1647	OS223_2730	CN32_1509	W3181_2592	Sput200_1521	Sden_2433	PV4_2488	Sama_1244	Sfri_2635	swp_3219	Spea_2661	Shal_2734	Swoo_3090	Ssed_1562	SVI_2977
O-methyltransferase		20	Shw02270	SO_2905	ANA3_1560	MR4_1499	MR7_1566	OS155_2664^	OS185_2686	OS195_2765	OS223_1698	CN32_2371	W3181_1638	Sput200_2397		PV4_2384	Sama_1505	Sfri_2128	swp_1959	Spea_1680	Shal_2583	Swoo_2873	Ssed_1718	SVI_1631
putative orphan protein		8	Shw06415					OS155_4095	OS185_4066	OS195_4184	OS223_3986	CN32_3689	W3181_3831	Sput200_4001	Sden_0546
periplasmic protein of unknown function DUF2057	core	21	Shw01461	SO_1816	ANA3_2633	MR4_2473	MR7_2541	OS155_1626	OS185_1615	OS195_1649	OS223_2728	CN32_1510	W3181_2590	Sput200_1523	Sden_2432	PV4_2486	Sama_1246	Sfri_2633	swp_3217	Spea_2659	Shal_2733	Swoo_3089	Ssed_1563	SVI_2976
outer membrane protein of unknown function DUF940 WbfB		11	Shw06709	SO_3159	ANA3_1393	MR4_1340	MR7_1405	OS155_2863	OS185_2880	OS195_3009	OS223_1496	CN32_2523	W3181_1485	Sput200_2554
primosomal replication protein N'-like protein	core	21	Shw01462	SO_1817	ANA3_2632	MR4_2472	MR7_2540	OS155_1627	OS185_1616	OS195_1650	OS223_2727	CN32_1511	W3181_2589	Sput200_1524	Sden_2431	PV4_2485	Sama_1247	Sfri_2632	swp_3216	Spea_2658	Shal_2732	Swoo_3088	Ssed_1564	SVI_2975
outer membrane protein with OmpA domain		8	Shw06399					OS155_3791^	OS185_0523	OS195_0548	OS223_0553	CN32_0604	W3181_3568	Sput200_0531				Sfri_0734
4-toluene sulfonate uptake permease family protein	core	21	Shw01463	SO_1818	ANA3_2631	MR4_2471	MR7_2539	OS155_1628	OS185_1617	OS195_1651	OS223_2726	CN32_1512	W3181_2588	Sput200_1525	Sden_2430	PV4_2484	Sama_1248	Sfri_2631	swp_3214	Spea_2657	Shal_2731	Swoo_3087	Ssed_1565	SVI_2974
ATP-dependent helicase DinG	core	21	Shw01464	SO_1819	ANA3_2630	MR4_2470	MR7_2538	OS155_1629	OS185_1618	OS195_1652	OS223_2725	CN32_1513	W3181_2587	Sput200_1526	Sden_2429	PV4_2483	Sama_1249	Sfri_2630	swp_3212	Spea_2656	Shal_2730	Swoo_3086	Ssed_1566	SVI_2973
putative outer membrane protein of unknown function DUF541		20	Shw07231	SO_3101	ANA3_1448	MR4_1395	MR7_1460	OS155_2773	OS185_2793	OS195_2868	OS223_1585	CN32_2472	W3181_1536	Sput200_2496	Sden_2104	PV4_2438	Sama_2180	Sfri_2301	swp_3154		Shal_2682	Swoo_3039	Ssed_1616	SVI_2918
DNA polymerase II PolB	core	21	Shw01465	SO_1820	ANA3_2629	MR4_2469	MR7_2537	OS155_1630	OS185_1619	OS195_1653	OS223_2724	CN32_1514	W3181_2586	Sput200_1527	Sden_2428	PV4_2482	Sama_1250	Sfri_2629	swp_3211	Spea_2655	Shal_2729	Swoo_3085	Ssed_1567	SVI_2972
outer membrane porin	core	21	Shw01466a	SO_1821	ANA3_2628	MR4_2468	MR7_2536	OS155_1631	OS185_1620	OS195_1654	OS223_2723	CN32_1515	W3181_2585	Sput200_1528	Sden_2229	PV4_2481	Sama_1251	Sfri_3603	swp_3209	Spea_2654	Shal_2728	Swoo_3084	Ssed_1568	SVI_2971
AAA ATPase family protein		6	Shw04784a						OS185_4402^	OS195_4655^	OS223_4337^	CN32_0165	W3181_3211	Sput200_3752
P pilus assembly chaperone		4	Shw05431								OS223_0171^	CN32_0302	W3181_3905	Sput200_4081
phage P4 alpha zinc-binding domain protein		1											W3181_1162
outer membrane porin	core-P	5	Shw01466b																swp_4406	Spea_0680	Shal_0739		Ssed_2557	SVI_3613
TonB2 energy transduction system periplasmic component	core	21	Shw01468	SO_1824	ANA3_2626	MR4_2464	MR7_2534	OS155_1640	OS185_1625	OS195_1662	OS223_2718	CN32_1517	W3181_2583	Sput200_1534	Sden_2425	PV4_2478	Sama_1254	Sfri_2626	swp_3208	Spea_2652	Shal_2725	Swoo_3079	Ssed_1571	SVI_2966
4-hydroxybenzoyl-CoA thioesterase family protein YigI		20	Shw07265	SO_4242	ANA3_3764	MR4_3591	MR7_0365	OS155_0383	OS185_0382	OS195_0394	OS223_0408	CN32_0468	W3181_0371	Sput200_0336	Sden_0331	PV4_3475		Sfri_3823	swp_2210	Spea_3831	Shal_0435	Swoo_4553	Ssed_0390	SVI_4054
TonB2 energy transduction system inner membrane component TtpC	core	21	Shw01469	SO_1825	ANA3_2625	MR4_2463	MR7_2533	OS155_1641	OS185_1626	OS195_1663	OS223_2717	CN32_1518	W3181_2582	Sput200_1535	Sden_2424	PV4_2477	Sama_1255	Sfri_2625	swp_3207	Spea_2651	Shal_2724	Swoo_3078	Ssed_1572	SVI_2965
TonB2 energy transduction system inner membrane component ExbB	core	21	Shw01470	SO_1826	ANA3_2624	MR4_2462	MR7_2532	OS155_1642	OS185_1627	OS195_1664	OS223_2716	CN32_1519	W3181_2581	Sput200_1536	Sden_2423	PV4_2476	Sama_1256	Sfri_2624	swp_3206	Spea_2650	Shal_2723	Swoo_3077	Ssed_1573	SVI_2964
TonB2 energy transduction system membrane anchored component ExbD	core	21	Shw01471	SO_1827	ANA3_2623	MR4_2461	MR7_2531	OS155_1643	OS185_1628	OS195_1665	OS223_2715	CN32_1520	W3181_2580	Sput200_1537	Sden_2422	PV4_2475	Sama_1257	Sfri_2623	swp_3205	Spea_2649	Shal_2722	Swoo_3076	Ssed_1574	SVI_2963
putative negative regulator of univalent cation permeability		18	Shw00366	SO_0445	ANA3_0444	MR4_0448	MR7_3581	OS155_0423	OS185_3910	OS195_4033	OS223_3837	CN32_3398	W3181_0545	Sput200_3529	Sden_1062	PV4_0978		Sfri_3042	swp_1105	Spea_3236	Shal_3307		Ssed_3629
putative Zn-dependent protease associated with TonB2 energy transduction system	core	21	Shw01473	SO_1829	ANA3_2621	MR4_2459	MR7_2529	OS155_1645	OS185_1630	OS195_1667	OS223_2713	CN32_1522	W3181_2578	Sput200_1539	Sden_2420	PV4_2473	Sama_1259	Sfri_2621	swp_3203	Spea_2647	Shal_2720	Swoo_3074	Ssed_1576	SVI_2961
putative outer membrane lipoprotein of unknown function DUF885	core	21	Shw01475	SO_1831	ANA3_2619	MR4_2457	MR7_2527	OS155_1647	OS185_1632	OS195_1669	OS223_2711	CN32_1524	W3181_2576	Sput200_1541	Sden_2418	PV4_2471	Sama_1261	Sfri_2620	swp_3201	Spea_2645	Shal_2718	Swoo_3072	Ssed_1578	SVI_2959
peptidyl-prolyl cis-trans isomerase PpiC	core	21	Shw01476	SO_1832	ANA3_2618	MR4_2456	MR7_2526	OS155_1648	OS185_1633	OS195_1670	OS223_2710	CN32_1525	W3181_2575	Sput200_1542	Sden_2417	PV4_2470	Sama_1262	Sfri_2619	swp_3200	Spea_2644	Shal_2717	Swoo_3071	Ssed_1579	SVI_2958
ribosomal protein S5 p-alanine acetyltransferase RimJ	core	21	Shw01477	SO_1834	ANA3_2617	MR4_2455	MR7_2525	OS155_1649	OS185_1634	OS195_1671	OS223_2709	CN32_1526	W3181_2574	Sput200_1543	Sden_2416	PV4_2469	Sama_1263	Sfri_2618	swp_3199	Spea_2643	Shal_2716	Swoo_3070	Ssed_1580	SVI_2957^
S4 RNA-binding domain protein	core	21	Shw01478	SO_1835	ANA3_2616	MR4_2454	MR7_2524	OS155_1650	OS185_1635	OS195_1672	OS223_2708	CN32_1527	W3181_2573	Sput200_1544	Sden_2510	PV4_2468	Sama_1264	Sfri_2457	swp_3198	Spea_2642	Shal_2715	Swoo_3069	Ssed_1581	SVI_2954
transcriptional regulator YidZ		6	Shw05891	SO_4020	ANA3_3586							CN32_3261^	W3181_0680^	Sput200_3395^										SVI_2090
prophage Mu-like transcriptional regulator Ner		1	Shw03528a											Sput200_3987
endoribonuclease L-PSP		1											W3181_2042
polymorphic toxin system VC0424 family immunity protein	core	21	Shw01479	SO_1836	ANA3_2615	MR4_2453	MR7_2523	OS155_1651	OS185_1636	OS195_1673	OS223_2707	CN32_1528	W3181_2572	Sput200_1545	Sden_2509	PV4_2467	Sama_1265	Sfri_2456	swp_3197	Spea_2641	Shal_2714	Swoo_3068	Ssed_1582	SVI_2953
ISShes1 transposase TnpA_ISShes1		1	tnpa_ISShes1										W3181_1119
ISShes1 transposase TnpA_ISShes1		1	tnpa_ISShes1										W3181_1128
ISSpu15 transposase OrfA		1											W3181_1116
putrescine:ornithine antiporter PotE		12	Shw00256	SO_0313	ANA3_3872	MR4_3668	MR7_0277	OS155_4085	OS185_4054	OS195_4172	OS223_3976	CN32_3680	W3181_3822	Sput200_3992			Sama_3335
23S rRNA (guanine2445-N2)-methyltransferase RlmL	core	21	Shw01491	SO_1851	ANA3_1601	MR4_1540	MR7_1607	OS155_2570	OS185_2610	OS195_2685	OS223_1774	CN32_1632	W3181_2393	Sput200_1651	Sden_2470	PV4_1812	Sama_1600	Sfri_2661	swp_2806	Spea_1946	Shal_2353	Swoo_2143	Ssed_2473	SVI_1860
FMN binding heme iron utilization protein HmuZ		15	Shw06931	SO_3667	ANA3_3233			OS155_0954	OS185_1023	OS195_1056	OS223_3336	CN32_0968	W3181_3199	Sput200_0967	Sden_0792				swp_3974	Spea_3325	Shal_3397	Swoo_4002		SVI_3556
thioredoxin/glutaredoxin 2 family protein	core	21	Shw01492	SO_1852	ANA3_1602	MR4_1541	MR7_1608	OS155_2569	OS185_2609	OS195_2684	OS223_1775	CN32_1633	W3181_2392	Sput200_1652	Sden_2469	PV4_1813	Sama_1601	Sfri_2660	swp_2805	Spea_1947	Shal_2352	Swoo_2144	Ssed_2472	SVI_1861
Reg family ATPase involved in maintaining contact-dependent viability Uup	core	21	Shw01493	SO_1853	ANA3_1603	MR4_1542	MR7_1609	OS155_2568	OS185_2608	OS195_2683	OS223_1776	CN32_1634	W3181_2391	Sput200_1653	Sden_2468	PV4_1814	Sama_1602	Sfri_2659	swp_2804	Spea_1948	Shal_2351	Swoo_2145	Ssed_2471	SVI_1862
B12-independent glycerol dehydratase large subunit		2	Shw03587									CN32_0208	W3181_0427
outer membrane protein required for motility and nitrate resistance	core	21	Shw01494	SO_1854	ANA3_1604	MR4_1543	MR7_1610	OS155_2567	OS185_2607	OS195_2682	OS223_1777	CN32_1635	W3181_2390	Sput200_1654	Sden_2467	PV4_1815	Sama_1603	Sfri_2658	swp_2803	Spea_1949	Shal_2350	Swoo_2146	Ssed_2470	SVI_1863
B12-independent glycerol dehydratase small subunit (activating subunit)		2	Shw03586									CN32_0207	W3181_0426
ribosome modulation factor Rmf	core	21	Shw01495	SO_1855	ANA3_1605	MR4_1544	MR7_1611	OS155_2566	OS185_2606	OS195_2681	OS223_1778	CN32_1636	W3181_2389	Sput200_1655	Sden_2466	PV4_1816	Sama_1604	Sfri_2657	swp_2802.1	Spea_1950	Shal_2349	Swoo_2147	Ssed_2469	SVI_1864
3-hydroxydecanoyl-(acyl-carrier-protein) dehydratase FabA	core	21	Shw01496	SO_1856	ANA3_1606	MR4_1545	MR7_1612	OS155_2565	OS185_2605	OS195_2680	OS223_1779	CN32_1637	W3181_2388	Sput200_1656	Sden_2465	PV4_1817	Sama_1605	Sfri_2656	swp_2802	Spea_1951	Shal_2348	Swoo_2148	Ssed_2468	SVI_1865
ATP-dependent protease Lon family	core	21	Shw01497	SO_1857	ANA3_1607	MR4_1546	MR7_1613	OS155_2564	OS185_2604	OS195_2679	OS223_1780	CN32_1638	W3181_2387	Sput200_1657	Sden_2464	PV4_1818	Sama_1606	Sfri_2655	swp_2801	Spea_1952	Shal_2347	Swoo_2149	Ssed_2467	SVI_1866
Radical SAM domain protein		3	Shw04697									CN32_0740	W3181_3435	Sput200_0668
radical SAM protein TatD family-associated		19	Shw00776	SO_0944	ANA3_3339	MR4_0787	MR7_3236	OS155_0837	OS185_3530	OS195_3649	OS223_3455	CN32_0884	W3181_3289	Sput200_0880		PV4_0764	Sama_2745	Sfri_0657	swp_4236	Spea_0797	Shal_0853	Swoo_0889	Ssed_0887
two component signal transduction system response regulator UvrY	core	21	Shw01498	SO_1860	ANA3_1608	MR4_1547	MR7_1614	OS155_2562	OS185_2600	OS195_2677	OS223_1782	CN32_1639	W3181_2386	Sput200_1658	Sden_1436	PV4_1824	Sama_1607	Sfri_2649	swp_2799^	Spea_1953	Shal_2346	Swoo_2150	Ssed_2455	SVI_1867
excinuclease ABC C subunit UvrC	core	21	Shw01499	SO_1861	ANA3_1609	MR4_1548	MR7_1615	OS155_2561	OS185_2599	OS195_2676	OS223_1783	CN32_1640	W3181_2385	Sput200_1659	Sden_1437	PV4_1825	Sama_1608	Sfri_2648	swp_2797	Spea_1954	Shal_2345	Swoo_2151	Ssed_2454	SVI_1868
CDP-diacylglycerol--glycerol-3-phosphate 3-phosphatidyltransferase PgsA	core	21	Shw01500	SO_1862	ANA3_1610	MR4_1549	MR7_1616	OS155_2560	OS185_2598	OS195_2675	OS223_1784	CN32_1641	W3181_2384	Sput200_1660	Sden_1438	PV4_1826	Sama_1609	Sfri_2647	swp_2796	Spea_1955	Shal_2344	Swoo_2152	Ssed_2453	SVI_1876
ABC-type export system ATPase component	core	21	Shw01502	SO_1865	ANA3_1620	MR4_1552	MR7_1627	OS155_1763	OS185_1756	OS195_1800	OS223_2522	CN32_1642	W3181_2383	Sput200_1661	Sden_2284	PV4_1615	Sama_1969	Sfri_1694	swp_3029	Spea_2484	Shal_1799	Swoo_2053	Ssed_2613	SVI_2529
phage recombination protein Bet		1											W3181_1153
ABC-type export system permease component	core	21	Shw01503	SO_1866	ANA3_1621	MR4_1553	MR7_1628	OS155_1764	OS185_1757	OS195_1801	OS223_2521	CN32_1643	W3181_2382	Sput200_1662	Sden_2283	PV4_1616	Sama_1968	Sfri_1695	swp_3028	Spea_2483	Shal_1800	Swoo_2054	Ssed_2612	SVI_2528
redox-active disulfide protein 2		3	Shw03721b									CN32_1222	W3181_2924	Sput200_1231
redox-active disulfide protein 2		12	Shw00435	SO_0536		MR4_0535	MR7_3496	OS155_0493	OS185_3831	OS195_3957	OS223_3775	CN32_3336	W3181_0605	Sput200_3463				Sfri_1726					Ssed_3191
regulator of nucleoside diphosphate kinase Rnk		12	Shw01560	SO_1935	ANA3_1714	MR4_1639	MR7_1714	OS155_2511	OS185_2504	OS195_2624	OS223_1840	CN32_2265	W3181_1743	Sput200_2289			Sama_1433
protein of unknown function DUF480 YceH	core	21	Shw01504	SO_1867	ANA3_1622	MR4_1554	MR7_1629	OS155_1765	OS185_1758	OS195_1802	OS223_2520	CN32_1644	W3181_2381	Sput200_1663	Sden_2282	PV4_1617	Sama_1967	Sfri_1696	swp_3027	Spea_2482	Shal_1801	Swoo_2055	Ssed_2611	SVI_2527
ArsR family transcriptional regulator		1											W3181_1122
nucleic acid binding superfamily protein YitL type	core	21	Shw01505	SO_1868	ANA3_1623	MR4_1555	MR7_1630	OS155_1766	OS185_1759	OS195_1803	OS223_2519	CN32_1645	W3181_2380	Sput200_1664	Sden_2281	PV4_1618	Sama_1966	Sfri_1697	swp_3026	Spea_2481	Shal_1802	Swoo_2056	Ssed_2610	SVI_2526
LysR family transcriptional regulator		18	Shw02221	SO_2847	ANA3_2614	MR4_2452	MR7_2522	OS155_1652	OS185_1637	OS195_1674	OS223_2706	CN32_1529	W3181_2570	Sput200_1546		PV4_2465			swp_3195	Spea_2639	Shal_2712	Swoo_3066	Ssed_1584	SVI_2951
regulatory protein RecX		14	Shw06854	SO_3429	ANA3_1127	MR4_1126	MR7_1197	OS155_3116	OS185_3125	OS195_3268	OS223_1249	CN32_2746	W3181_1266	Sput200_2884		PV4_1216	Sama_1047						Ssed_1300.1^
periplasmic Zn-dependent dipeptidase M19 family		18	Shw07070	SO_3791	ANA3_0806	MR4_3133	MR7_0834	OS155_0741	OS185_3577	OS195_3700	OS223_3509	CN32_0838	W3181_3335	Sput200_0829	Sden_0751	PV4_3107	Sama_2779	Sfri_3183	swp_4271			Swoo_0845	Ssed_3756
ribbon-helix-helix domain protein		18	Shw02198	SO_2809	ANA3_2591	MR4_2429	MR7_2499	OS155_1676	OS185_1661	OS195_1698	OS223_2681	CN32_1551	W3181_2548	Sput200_1568	Sden_1450	PV4_2326	Sama_1284	Sfri_2432				Swoo_1768	Ssed_2880	SVI_1583
biosynthetic arginine decarboxylase SpeA	core	21	Shw01507	SO_1870	ANA3_1624	MR4_1557	MR7_1632	OS155_1768	OS185_1761	OS195_1805	OS223_2517	CN32_1647	W3181_2379	Sput200_1666	Sden_2280	PV4_1619	Sama_1963	Sfri_1698	swp_3024	Spea_2480	Shal_1803	Swoo_2057	Ssed_2609	SVI_2525
resolvase		3	Shw04786									CN32_0167	W3181_3209	Sput200_3754
sec-C metal-binding protein		1											W3181_2017
diguanylate cyclase		8	Shw06421	SO_4407				OS155_0308	OS185_0310	OS195_0313	OS223_0314	CN32_0414	W3181_0268	Sput200_0278
two component signal transduction system response regulator with DUF3369 and HD domains		17	Shw01871	SO_2366	ANA3_2105	MR4_2004	MR7_1971	OS155_2199	OS185_2172	OS195_2222	OS223_2212	CN32_1996^	W3181_2015^	Sput200_2028	Sden_1853	PV4_1983	Sama_1789					Swoo_2427	Ssed_2209	SVI_2173
S-adenosylmethionine decarboxylase SpeD	core	21	Shw01508	SO_1871	ANA3_1625	MR4_1558	MR7_1633	OS155_1769	OS185_1762	OS195_1806	OS223_2516	CN32_1648	W3181_2378	Sput200_1667	Sden_2279	PV4_1620	Sama_1962	Sfri_1699	swp_3023	Spea_2479	Shal_1804	Swoo_2058	Ssed_2608	SVI_2524
HD domain protein		10	Shw01137	SO_1387				OS155_3086	OS185_3096	OS195_3239	OS223_1281	CN32_1197^	W3181_2967^	Sput200_1202^		PV4_1882		Sfri_2300
two component signal transduction system response regulator LuxR family		4	Shw05429								OS223_0174	CN32_0304	W3181_3903	Sput200_4075
sulfurtransferase SirB		15	Shw05206b	SO_0480	ANA3_0490	MR4_0489	MR7_3541		OS185_3876	OS195_4001		CN32_3363	W3181_0578	Sput200_3492		PV4_0349			swp_4656	Spea_0504	Shal_0568	Swoo_4455	Ssed_0494
inner membrane protein of unknown function DUF2892		19	Shw07146	SO_3104	ANA3_1445	MR4_1392	MR7_1457	OS155_2776	OS185_2796	OS195_2871	OS223_1582	CN32_2475	W3181_1533	Sput200_2499	Sden_1411	PV4_2441	Sama_2183	Sfri_2690	swp_3157	Spea_2612	Shal_2685		Ssed_1613
modulator of rho-dependent transcriptional termination RofA		14	Shw00280	SO_0339	ANA3_3832	MR4_3636	MR7_0308	OS155_4054	OS185_4029	OS195_4147	OS223_3952	CN32_3650	W3181_3791	Sput200_3662		PV4_0268	Sama_3316		swp_2179
thioredoxin-dependent thiol peroxidase Bcp	core	21	Shw01511	SO_1877	ANA3_1654	MR4_2342	MR7_2414	OS155_2554	OS185_2592	OS195_2669	OS223_1790	CN32_1700	W3181_2325	Sput200_1719	Sden_1733	PV4_1846	Sama_1910	Sfri_1862	swp_2738	Spea_1978	Shal_2323	Swoo_2175	Ssed_2432	SVI_1915
glycine cleavage system transcriptional repressor GcvR	core	21	Shw01512	SO_1878	ANA3_1655	MR4_2341	MR7_2413	OS155_2553	OS185_2591	OS195_2668	OS223_1791	CN32_1701	W3181_2324	Sput200_1720	Sden_1734	PV4_1847	Sama_1909	Sfri_1863	swp_2737	Spea_1979	Shal_2322	Swoo_2176	Ssed_2431	SVI_1916
dihydrodipicolinate synthase DapA	core	21	Shw01513	SO_1879	ANA3_1656	MR4_2340	MR7_2412	OS155_2552	OS185_2590	OS195_2667	OS223_1792	CN32_1702	W3181_2323	Sput200_1721	Sden_1735	PV4_1848	Sama_1908	Sfri_1864	swp_2736	Spea_1980	Shal_2321	Swoo_2177	Ssed_2430	SVI_1917
beta barrel protein translocation component BamD	core	21	Shw01514	SO_1880	ANA3_1657	MR4_2339	MR7_2411	OS155_2551	OS185_2589	OS195_2666	OS223_1793	CN32_1703	W3181_2322	Sput200_1722	Sden_1736	PV4_1849	Sama_1907	Sfri_1865	swp_2734	Spea_1981	Shal_2320	Swoo_2178	Ssed_2429	SVI_1918
HAE1 family efflux pump MFP component	core	21	Shw01515	SO_1881	ANA3_1658	MR4_2338	MR7_2410	OS155_2550	OS185_2588	OS195_2665	OS223_1796	CN32_1704	W3181_2321	Sput200_1723	Sden_1737	PV4_1851	Sama_1906	Sfri_1866	swp_2733	Spea_1982	Shal_2319	Swoo_2179	Ssed_2428	SVI_1919
HAE1 family efflux pump permease component	core	21	Shw01516	SO_1882	ANA3_1659	MR4_2337	MR7_2409	OS155_2549	OS185_2587	OS195_2664	OS223_1797	CN32_1705	W3181_2320	Sput200_1724	Sden_1738	PV4_1852	Sama_1905	Sfri_1867^	swp_2732	Spea_1983	Shal_2318	Swoo_2180	Ssed_2427	SVI_1920
acetyl-CoA:acetoacetate-CoA transferase beta subunit LiuG	core	21	Shw01522	SO_1891	ANA3_1666	MR4_2328	MR7_2400	OS155_2834	OS185_2852	OS195_2979	OS223_1524	CN32_1713	W3181_2312	Sput200_1737	Sden_2252	PV4_2576	Sama_1356	Sfri_2733	swp_3450	Spea_2804	Shal_2909	Swoo_3229	Ssed_1452	SVI_1274
acetyl-CoA:acetoacetate-CoA transferase alpha subunit LiuF	core	21	Shw01523	SO_1892	ANA3_1667	MR4_2327	MR7_2399	OS155_2833	OS185_2851	OS195_2978	OS223_1525	CN32_1714	W3181_2311	Sput200_1738	Sden_2251	PV4_2575	Sama_1357	Sfri_2732	swp_3449	Spea_2803	Shal_2908	Swoo_3228	Ssed_1453	SVI_1275
3-hydroxymethylglutaryl-CoA lyase LiuE	core	21	Shw01524	SO_1893	ANA3_1668	MR4_2326	MR7_2398	OS155_2832	OS185_2850	OS195_2977	OS223_1526	CN32_1715	W3181_2310	Sput200_1739	Sden_2250	PV4_2574	Sama_1358	Sfri_2731	swp_3448	Spea_2802	Shal_2907	Swoo_3227	Ssed_1454	SVI_1276
methylglutaconyl-CoA hydratase LiuC	core	21	Shw01526	SO_1895	ANA3_1670	MR4_2324	MR7_2396	OS155_2830	OS185_2848	OS195_2975	OS223_1528	CN32_1717	W3181_2308	Sput200_1741	Sden_2247	PV4_2572	Sama_1360	Sfri_2729	swp_3444	Spea_2799	Shal_2904	Swoo_3225	Ssed_1456	SVI_1281
methylcrotonyl-CoA carboxylase carboxyl transferase subunit LiuB	core	21	Shw01527	SO_1896	ANA3_1671	MR4_2323	MR7_2395	OS155_2829	OS185_2847	OS195_2974	OS223_1529	CN32_1718	W3181_2307	Sput200_1742	Sden_2246	PV4_2571	Sama_1361	Sfri_2728	swp_3443	Spea_2798	Shal_2903	Swoo_3224	Ssed_1457	SVI_1282
isovaleryl-CoA dehydrogenase LiuA	core	21	Shw01528	SO_1897	ANA3_1672	MR4_2322	MR7_2394	OS155_2828	OS185_2846	OS195_2973	OS223_1530	CN32_1719	W3181_2306	Sput200_1743	Sden_2245	PV4_2570	Sama_1362	Sfri_2727	swp_3442	Spea_2797	Shal_2902	Swoo_3223	Ssed_1458	SVI_1283
ribonuclease T2		13	Shw06792	SO_4599	ANA3_3984	MR4_3784	MR7_3857	OS155_0161	OS185_4174	OS195_4305	OS223_4104	CN32_3777	W3181_0138	Sput200_0147			Sama_3476							SVI_0203
transcriptional repressor of branched chain amino acid degradation LiuR	core	21	Shw01529	SO_1898	ANA3_1673	MR4_2321	MR7_2393	OS155_2827	OS185_2845	OS195_2972	OS223_1531	CN32_1720	W3181_2305	Sput200_1744	Sden_2244	PV4_2569	Sama_1363	Sfri_2726	swp_3441	Spea_2796	Shal_2901	Swoo_3222	Ssed_1459	SVI_1284
ribose phosphate pyrophosphokinase NadR		4	Shw01593	SO_1980								CN32_2327	W3181_1681	Sput200_2353
6-phosphogluconate dehydrogenase decarboxylating Gnd	core	21	Shw01533	SO_1902	ANA3_1677	MR4_1609	MR7_1684	OS155_2824	OS185_2842	OS195_2969	OS223_1534	CN32_1723	W3181_2302	Sput200_1747	Sden_1935	PV4_2561	Sama_1365	Sfri_2724	swp_3432	Spea_2794	Shal_2899	Swoo_3220	Ssed_1461	SVI_3128
1,4-dihydroxy-2-naphthoate octaprenyltransferase MenA	core	21	Shw01538	SO_1910	ANA3_1686	MR4_1617	MR7_1692	OS155_2820	OS185_2838	OS195_2963	OS223_1538	CN32_1726	W3181_2299	Sput200_1752	Sden_1669	PV4_2558	Sama_1366	Sfri_2723	swp_3402	Spea_2793	Shal_2898	Swoo_3212	Ssed_1464	SVI_3117
16S rRNA pseudouridine synthase RluA family		15	Shw06936					OS155_3303	OS185_3399	OS195_3524	OS223_1053	CN32_2938	W3181_1004	Sput200_3043	Sden_1014			Sfri_3001	swp_2518	Spea_2093	Shal_2066	Swoo_2380	Ssed_2250	SVI_2132
16S rRNA pseudouridine synthase RluA family		14	Shw06882					OS155_0988	OS185_1058	OS195_1091	OS223_3301	CN32_1000	W3181_3165	Sput200_0999	Sden_0688	PV4_2529		Sfri_0886		Spea_3017	Shal_3107	Swoo_0913		SVI_3127
acyl-CoA thioesterase II TesB	core	21	Shw01540	SO_1912	ANA3_1688	MR4_1619	MR7_1694	OS155_2818	OS185_2836	OS195_2961	OS223_1540	CN32_1728	W3181_2297	Sput200_1754	Sden_1670	PV4_2556	Sama_1368	Sfri_2722	swp_3399	Spea_2791	Shal_2896	Swoo_3210	Ssed_1466	SVI_3115
putative chaperone for general secretion pathway YbaY	core	21	Shw01541	SO_1913	ANA3_1689	MR4_1620	MR7_1695	OS155_2817	OS185_2835	OS195_2960	OS223_1541	CN32_1729	W3181_2296	Sput200_1755	Sden_1671	PV4_2555	Sama_1369	Sfri_2721	swp_3398	Spea_2790	Shal_2895	Swoo_3209	Ssed_1467	SVI_3114
major facilitator superfamily transporter required for growth on DMSO MFS superfamily	core	21	Shw01544	SO_1917	ANA3_1692	MR4_1622	MR7_1697	OS155_2814	OS185_2832	OS195_2957	OS223_1544	CN32_1731	W3181_2294	Sput200_1757	Sden_1672	PV4_1441	Sama_2214	Sfri_2720	swp_1656	Spea_1454	Shal_1537	Swoo_1721	Ssed_2913	SVI_1539
multidrug and toxin efflux protein MATE family	core	21	Shw01545	SO_1918	ANA3_1699	MR4_1623	MR7_1698	OS155_2526	OS185_2519	OS195_2639	OS223_1825	CN32_2280	W3181_1728	Sput200_2306	Sden_2374	PV4_1492	Sama_2111	Sfri_1591	swp_1778	Spea_1558	Shal_1624	Swoo_2765	Ssed_1822	SVI_1762
protein of unknown function DUF2986	core	21	Shw01546	SO_1921	ANA3_1700	MR4_1624	MR7_1699	OS155_2525	OS185_2518	OS195_2638	OS223_1826	CN32_2279	W3181_1729	Sput200_2305	Sden_2373	PV4_1493	Sama_2110	Sfri_1592	swp_1780	Spea_1559	Shal_1625	Swoo_2764	Ssed_1823	SVI_1763
ribosomal protein S12 methylthiotransferase RimO		12	Shw06769	SO_4072	ANA3_3627	MR4_3451	MR7_0499	OS155_3800	OS185_0517	OS195_0538	OS223_0543	CN32_0599	W3181_3573	Sput200_0526			Sama_0485
ribosomal protein S6 glutaminyl transferase RimK		12	Shw01751	SO_2200	ANA3_2405	MR4_2195	MR7_2272	OS155_1848	OS185_1834	OS195_1882	OS223_2443	CN32_1744	W3181_2281	Sput200_1771			Sama_1999
putative RNA-binding protein YqfB	core	21	Shw01547	SO_1922	ANA3_1701	MR4_1625	MR7_1700	OS155_2524	OS185_2517	OS195_2637	OS223_1827	CN32_2278	W3181_1730	Sput200_2304	Sden_1651	PV4_1494	Sama_2692	Sfri_0075	swp_1781	Spea_1560	Shal_1626	Swoo_3436	Ssed_1824	SVI_1091
RND superfamily efflux pump permease component 1	core	21	Shw01548	SO_1923	ANA3_1702	MR4_1627	MR7_1702	OS155_2523	OS185_2516	OS195_2636	OS223_1828	CN32_2277	W3181_1731	Sput200_2302	Sden_2194	PV4_1647	Sama_1419	Sfri_2383	swp_2970	Spea_1779	Shal_2497	Swoo_1828	Ssed_2822	SVI_2748
RND superfamily efflux pump permease component 2	core	21	Shw01549	SO_1924	ANA3_1703	MR4_1628	MR7_1703	OS155_2522	OS185_2515	OS195_2635	OS223_1829	CN32_2276	W3181_1732	Sput200_2301	Sden_2193	PV4_1648	Sama_1420	Sfri_2382	swp_2969	Spea_1780	Shal_2496	Swoo_1829	Ssed_2821	SVI_2747
RND superfamily efflux pump MFP component	core	21	Shw01550	SO_1925	ANA3_1704	MR4_1629	MR7_1704	OS155_2521	OS185_2514	OS195_2634	OS223_1830	CN32_2275	W3181_1733	Sput200_2300	Sden_2192	PV4_1649	Sama_1421	Sfri_2381	swp_2968	Spea_1781	Shal_2495	Swoo_1830	Ssed_2820	SVI_2746
citrate synthase GltA	core	21	Shw01551a	SO_1926	ANA3_1705	MR4_1630	MR7_1705	OS155_2520	OS185_2513	OS195_2633	OS223_1831	CN32_2274	W3181_1734	Sput200_2299	Sden_2189	PV4_1650	Sama_1422	Sfri_2348	swp_2957	Spea_1783	Shal_2494	Swoo_1832	Ssed_2819	SVI_2741
citrate synthase GltA	core-P	2	Shw01551b																swp_2961^	Spea_1782^
citrate synthase GltA	core-P	3	Shw01551c																swp_2959^	Spea_1782.1^				SVI_2742^
citrate synthase GltA	core-P	1	Shw01551d																swp_2957.1^
succinate dehydrogenase cytochrome b556 subunit SdhC	core	21	Shw01552	SO_1927	ANA3_1706	MR4_1631	MR7_1706	OS155_2519	OS185_2512	OS195_2632	OS223_1832	CN32_2273	W3181_1735	Sput200_2298	Sden_2187	PV4_1651	Sama_1423	Sfri_2347	swp_2955	Spea_1784	Shal_2493	Swoo_1833	Ssed_2818	SVI_2739
succinate dehydrogenase membrane anchor subunit SdhD	core	21	Shw01553	SO_1927.1 SO_4778	ANA3_1707	MR4_1632	MR7_1707	OS155_2518	OS185_2511	OS195_2631	OS223_1833	CN32_2272	W3181_1736	Sput200_2297	Sden_2186	PV4_1652	Sama_1424	Sfri_2346	swp_2953	Spea_1785	Shal_2492	Swoo_1834	Ssed_2817	SVI_2738
succinate dehydrogenase flavoprotein subunit SdhA	core	21	Shw01554	SO_1928	ANA3_1708	MR4_1633	MR7_1708	OS155_2517	OS185_2510	OS195_2630	OS223_1834	CN32_2271	W3181_1737	Sput200_2296	Sden_2185	PV4_1653	Sama_1425	Sfri_2345	swp_2952^	Spea_1786	Shal_2491	Swoo_1835	Ssed_2816	SVI_2737
succinate dehydrogenase iron-sulfur protein SdhB	core	21	Shw01555	SO_1929	ANA3_1709	MR4_1634	MR7_1709	OS155_2516	OS185_2509	OS195_2629	OS223_1835	CN32_2270	W3181_1738	Sput200_2295	Sden_2184	PV4_1654	Sama_1426	Sfri_2344	swp_2950	Spea_1787	Shal_2490	Swoo_1836	Ssed_2815	SVI_2736
2-oxoglutarate dehydrogenase complex dehydrogenase E1 component SucA	core	21	Shw01556	SO_1930	ANA3_1710	MR4_1635	MR7_1710	OS155_2515	OS185_2508	OS195_2628	OS223_1836	CN32_2269	W3181_1739	Sput200_2294	Sden_2183	PV4_1655	Sama_1427	Sfri_2343	swp_2949	Spea_1788	Shal_2489	Swoo_1837	Ssed_2814	SVI_2735
ribosome recycling factor Rrf		20	Shw00646	SO_0792	ANA3_3492	MR4_3324	MR7_0629	OS155_0639	OS185_3668	OS195_3791	OS223_3603	CN32_3202	W3181_0740	Sput200_3336	Sden_2941	PV4_3042		Sfri_0733	swp_0986	Spea_3256	Shal_3333	Swoo_3934	Ssed_3648	SVI_3523
2-oxoglutarate dehydrogenase complex succinyl-CoA:dihydrolipoate S-succinyltransferase E2 component SucB	core	21	Shw01557	SO_1931	ANA3_1711	MR4_1636	MR7_1711	OS155_2514	OS185_2507	OS195_2627	OS223_1837	CN32_2268	W3181_1740	Sput200_2293	Sden_2182	PV4_1656	Sama_1428	Sfri_2342	swp_2948	Spea_1789	Shal_2488	Swoo_1838	Ssed_2813	SVI_2734
succinyl-CoA synthase beta subunit SucC	core	21	Shw01558	SO_1932	ANA3_1712	MR4_1637	MR7_1712	OS155_2513	OS185_2506	OS195_2626	OS223_1838	CN32_2267	W3181_1741	Sput200_2292	Sden_2181	PV4_1657	Sama_1429	Sfri_2341	swp_2947	Spea_1790	Shal_2487	Swoo_1839	Ssed_2812	SVI_2733
succinyl-CoA synthase alpha subunit SucD	core	21	Shw01559	SO_1933	ANA3_1713	MR4_1638	MR7_1713	OS155_2512	OS185_2505	OS195_2625	OS223_1839	CN32_2266	W3181_1742	Sput200_2291	Sden_2180	PV4_1658	Sama_1430	Sfri_2340	swp_2946	Spea_1791	Shal_2486	Swoo_1840	Ssed_2811	SVI_2732
ribulokinase AraB		7	Shw06198		ANA3_2064	MR4_1977	MR7_1997				OS223_2138	CN32_2068	W3181_1944	Sput200_1942
transcriptional repressor of iron homeostasis Fur	core	21	Shw01562	SO_1937	ANA3_1716	MR4_1641	MR7_1716	OS155_2509	OS185_2502	OS195_2622	OS223_1842	CN32_2263	W3181_1745	Sput200_2287	Sden_1593	PV4_1661	Sama_1434	Sfri_2338	swp_2938	Spea_1796	Shal_2482	Swoo_1842	Ssed_2810	SVI_2725
23S rRNA (uracil747-C5)-methyltransferase RumB		16	Shw00805	SO_0980	ANA3_3309	MR4_0817	MR7_3206	OS155_0868	OS185_3496	OS195_3619	OS223_3424	CN32_3054	W3181_0891	Sput200_3163		PV4_0801	Sama_0630	Sfri_0579		Spea_3635	Shal_3719
deacetylase of acetyl-CoA synthetase NAD-dependent CobB	core	21	Shw01563	SO_1938	ANA3_1717	MR4_1642	MR7_1717	OS155_2508	OS185_2501	OS195_2621	OS223_1843	CN32_2262	W3181_1746	Sput200_2285	Sden_1594	PV4_1662	Sama_1435	Sfri_2337	swp_2937	Spea_1797	Shal_2481	Swoo_1843	Ssed_2809	SVI_2724
conserved hypothetical protein	core	21	Shw01564	SO_1939	ANA3_1718	MR4_1643	MR7_1718	OS155_2507	OS185_2500	OS195_2620	OS223_1844	CN32_2261	W3181_1747	Sput200_2284	Sden_1595	PV4_1663	Sama_1436	Sfri_2336	swp_2936	Spea_1798	Shal_2480	Swoo_1844	Ssed_2808	SVI_2723
divalent cation (Mg2+, Co2+, Ni2+) transporter CorA	core	21	Shw01566a	SO_1941	ANA3_1720	MR4_1645	MR7_1720	OS155_2505	OS185_2498	OS195_2618	OS223_1846	CN32_2259	W3181_1749	Sput200_2282	Sden_2334	PV4_2353	Sama_1537	Sfri_2490	swp_2244	Spea_1722	Shal_2539	Swoo_2809	Ssed_1786	SVI_1733
divalent cation (Mg2+, Co2+, Ni2+) transporter CorA	core-P	2	Shw01566b																	Spea_2080	Shal_2053
cyclic di-GMP hydrolase	core	21	Shw01567	SO_1942	ANA3_1721	MR4_1577	MR7_1652	OS155_2504	OS185_2497	OS195_2617	OS223_1847	CN32_2258	W3181_1750	Sput200_2281	Sden_2333	PV4_2351	Sama_1539	Sfri_2489	swp_2246	Spea_1724	Shal_2537	Swoo_2807	Ssed_1788	SVI_1735
2OG-Fe(II) oxygenase family protein	core	21	Shw01568	SO_1944	ANA3_1722	MR4_1578	MR7_1653	OS155_2503	OS185_2496	OS195_2616	OS223_1848	CN32_2257	W3181_1751	Sput200_2280	Sden_2332	PV4_2350	Sama_1540	Sfri_2488	swp_2247	Spea_1744	Shal_2533^	Swoo_2806	Ssed_1789	SVI_1736
glutamate/aspartate:proton symporter GltP	core	21	Shw01572	SO_1948	ANA3_1726	MR4_1582	MR7_1657	OS155_2499	OS185_2492	OS195_2612	OS223_1852	CN32_2253	W3181_1755	Sput200_2276	Sden_2331	PV4_2227	Sama_1319	Sfri_2481	swp_1739	Spea_1532	Shal_1602	Swoo_1800	Ssed_2844	SVI_2773
invasin domain protein	core	21	Shw01573	SO_1949	ANA3_1727	MR4_1583	MR7_1658	OS155_2498	OS185_2491	OS195_2611	OS223_1853	CN32_2252	W3181_1756	Sput200_2275	Sden_2330	PV4_2226	Sama_1320	Sfri_2480	swp_1740	Spea_1533	Shal_1603	Swoo_1801	Ssed_2843	SVI_2772
RNA polymerase sigma-70 factor ECF subfamily		20	Shw07245	SO_3551	ANA3_3152	MR4_2972	MR7_3054	OS155_1039	OS185_1106	OS195_1140	OS223_3251	CN32_1044	W3181_3121	Sput200_1044		PV4_1231	Sama_1068	Sfri_1078	swp_1397	Spea_1212	Shal_1246	Swoo_3318	Ssed_1335	SVI_3146
RNA polymerase sigma factor ECF family 11		16	Shw01598	SO_1986	ANA3_2465	MR4_2275	MR7_2347	OS155_2597	OS185_2636	OS195_2711	OS223_1749	CN32_2322	W3181_1686	Sput200_2348	Sden_3374	PV4_1476	Sama_2036	Sfri_2318				Swoo_2780
gamma-glutamyltransferase GgtA	core	21	Shw01574	SO_1952	ANA3_2487	MR4_2297	MR7_2369	OS155_2620	OS185_2658	OS195_2733	OS223_1727	CN32_1667	W3181_2358	Sput200_1686	Sden_1655	PV4_2158	Sama_1566	Sfri_2330	swp_2874	Spea_1864	Shal_2420	Swoo_1929	Ssed_2689	SVI_2621
homogentisate efflux pump	core	21	Shw01576	SO_1954	ANA3_2485	MR4_2295	MR7_2367	OS155_2618	OS185_2656	OS195_2731	OS223_1729	CN32_1669	W3181_2356	Sput200_1688	Sden_2164	PV4_2156	Sama_1567	Sfri_2328	swp_2872	Spea_1869	Shal_2417	Swoo_1931	Ssed_2688	SVI_2618
4-hydroxyphenylpyruvate dioxygenase HppD	core	21	Shw01578a	SO_1962	ANA3_2482	MR4_2292	MR7_2364	OS155_2616	OS185_2654	OS195_2729	OS223_1731	CN32_1670	W3181_2355	Sput200_1689	Sden_2163	PV4_2155	Sama_1568	Sfri_2327	swp_2871	Spea_1873	Shal_2410	Swoo_1932	Ssed_2687	SVI_2617
proton-coupled multidrug efflux system permease component VmeB		20	Shw07214a	SO_4692	ANA3_4045	MR4_3836	MR7_3929		OS185_4250	OS195_4384	OS223_4211	CN32_0091	W3181_3974	Sput200_4153	Sden_3602	PV4_0032	Sama_3554	Sfri_3862	swp_4920	Spea_4060	Shal_0198	Swoo_0132	Ssed_0153	SVI_0146
proton-coupled multidrug efflux system MFP component VmeA		20	Shw07215a	SO_4693	ANA3_4046	MR4_3837	MR7_3930		OS185_4251	OS195_4385	OS223_4212	CN32_0090	W3181_3975	Sput200_4154	Sden_3601	PV4_0031	Sama_3553	Sfri_3863	swp_4921	Spea_4061	Shal_0197	Swoo_0131	Ssed_0152	SVI_0145
Au+ efflux pump outer membrane lipoprotein component GesC		1											W3181_1131
HAE1 family efflux pump MFP component MexE		13	Shw06817	SO_3493	ANA3_1077	MR4_1073	MR7_1145	OS155_3182	OS185_3181	OS195_3325	OS223_1187	CN32_2792	W3181_1220	Sput200_2930	Sden_3079			Sfri_3985
Au+ efflux pump permease component GesB		1	Shw08055b										W3181_1130
4-hydroxyphenylpyruvate dioxygenase HppD	core-P	1	Shw01578b																		Shal_2415^
4-hydroxyphenylpyruvate-responsive transcriptional repressor of homogentisate degradation HmgR	core	21	Shw01580	SO_1965	ANA3_2480	MR4_2290	MR7_2362	OS155_2614	OS185_2652	OS195_2727	OS223_1733	CN32_1672	W3181_2353	Sput200_1691	Sden_2161	PV4_2153	Sama_1570	Sfri_2325	swp_2869	Spea_1875	Shal_2408	Swoo_1933	Ssed_2686	SVI_2616
HAE1 family efflux pump permease component		19	Shw07091	SO_3484	ANA3_1083	MR4_1083	MR7_1149	OS155_3171	OS185_3170	OS195_3314	OS223_1200	CN32_2787	W3181_1225	Sput200_2925		PV4_1178		Sfri_1029	swp_1329	Spea_1155	Shal_1198	Swoo_1366	Ssed_1267	SVI_1171
HAE1 family eflux pump permease component		5	Shw05835									CN32_3970^	W3181_4067	Sput200_4300						Spea_2807	Shal_2910
PRTRC system protein D		1											W3181_1079
inner membrane of unknown function DUF307	core	21	Shw01590	SO_1977	ANA3_2470	MR4_2280	MR7_2352	OS155_2602^	OS185_2641	OS195_2716	OS223_1744	CN32_2330	W3181_1678	Sput200_2356	Sden_2147	PV4_2148	Sama_1575	Sfri_2322	swp_2859	Spea_1881	Shal_2402	Swoo_1940	Ssed_2681	SVI_2610
ROK family protein		16	Shw01139	SO_1389	ANA3_2985	MR4_2806	MR7_2889	OS155_3084	OS185_3094	OS195_3237	OS223_1283	CN32_1199	W3181_2965	Sput200_1204		PV4_0954	Sama_0686					Swoo_1098	Ssed_1026	SVI_0853
pyridoxal-phosphate dependent eynzyme	core	21	Shw01591a	SO_1978	ANA3_2469	MR4_2279	MR7_2351	OS155_2601	OS185_2640	OS195_2715	OS223_1745	CN32_2329	W3181_1679	Sput200_2355	Sden_2146	PV4_2147	Sama_1576	Sfri_2321	swp_2858	Spea_1882	Shal_2401	Swoo_1941	Ssed_2680	SVI_2609
NAD dependent epimerase/dehydratase family protein		15	Shw00627	SO_0768	ANA3_3511	MR4_3341	MR7_0612	OS155_0607	OS185_3687	OS195_3811	OS223_3629^	CN32_3221	W3181_0720	Sput200_3355	Sden_2892	PV4_0824		Sfri_0780	swp_2558
pyridoxal-phosphate dependent eynzyme	core-P	1	Shw01591b																	Spea_1883^
hypothetical protein	core	21	Shw01596	SO_1984	ANA3_2467	MR4_2277	MR7_2349	OS155_2599	OS185_2638	OS195_2713	OS223_1747	CN32_2324	W3181_1684	Sput200_2350	Sden_2145	PV4_2146	Sama_1577	Sfri_2320	swp_2857	Spea_1884	Shal_2400	Swoo_1942	Ssed_2679	SVI_2608
chemotaxis signal transduction system response regulator CheV	core	21	Shw01601	SO_1989	ANA3_2462	MR4_2272	MR7_2344	OS155_2594	OS185_2633	OS195_2708	OS223_1752	CN32_2319	W3181_1689	Sput200_2345	Sden_2144	PV4_2144	Sama_2032	Sfri_2316	swp_2855	Spea_1901	Shal_2398	Swoo_1944	Ssed_2678	SVI_2606
diguanylate phosphodiesterase		11	Shw06690	SO_3821	ANA3_0777	MR4_3161^	MR7_0805^	OS155_0705	OS185_3606	OS195_3729	OS223_3538	CN32_0814	W3181_3359	Sput200_0805
conserved domain protein	core	21	Shw01602	SO_1990	ANA3_2461	MR4_2271	MR7_2343	OS155_2593	OS185_2632	OS195_2707	OS223_1753	CN32_2318	W3181_1690	Sput200_2344	Sden_2143	PV4_2143	Sama_2031	Sfri_2315	swp_2854	Spea_1902	Shal_2397	Swoo_1945	Ssed_2677	SVI_2605
cyclopropane-fatty-acyl-phospholipid synthase CfaS		16	Shw06966	SO_3379	ANA3_1171	MR4_1170	MR7_1241	OS155_3049	OS185_3063	OS195_3206	OS223_1314	CN32_2709	W3181_1303	Sput200_2846	Sden_3368	PV4_1484	Sama_0816	Sfri_3031				Swoo_2772
polymorphic toxin IMM16 family immunity protein	core	21	Shw01603	SO_1991	ANA3_2460	MR4_2270	MR7_2342	OS155_2592	OS185_2631	OS195_2706	OS223_1754	CN32_2317	W3181_1691	Sput200_2343	Sden_2142	PV4_2142	Sama_2030	Sfri_2314	swp_2853	Spea_1903	Shal_2396	Swoo_1946	Ssed_2676	SVI_2604
membrane-bound lytic transglycosylase MltB_2 family	core	21	Shw01604	SO_1994	ANA3_2459	MR4_2269	MR7_2341	OS155_2591^	OS185_2630	OS195_2705	OS223_1755	CN32_2316	W3181_1692	Sput200_2342	Sden_2141	PV4_2141	Sama_2029	Sfri_2313	swp_2851	Spea_1904	Shal_2395	Swoo_1947	Ssed_2675	SVI_2603
peptidyl-prolyl cis-trans isomerase FKBP family	core	21	Shw01605	SO_1995	ANA3_2458	MR4_2268	MR7_2340	OS155_2590	OS185_2629	OS195_2704	OS223_1756	CN32_2315	W3181_1693	Sput200_2341	Sden_2140	PV4_2139	Sama_2027	Sfri_2312	swp_2849	Spea_1905	Shal_2394	Swoo_1948	Ssed_2673	SVI_2602
SAM-dependent methyltransferase SmtA		17	Shw00457	SO_0558	ANA3_0557	MR4_0558	MR7_3472	OS155_0517	OS185_3807	OS195_3933	OS223_3751	CN32_3316	W3181_0625	Sput200_3443		PV4_0440	Sama_3149	Sfri_3523		Spea_2185	Shal_2158	Swoo_3417
16S rRNA (guanine1516-G2)-methyltransferase RsmJ		20	Shw07210	SO_4658	ANA3_4037	MR4_3828	MR7_3921		OS185_4241	OS195_4375	OS223_4202	CN32_0100	W3181_3966	Sput200_4145	Sden_3610	PV4_3647	Sama_3564	Sfri_3857	swp_4895	Spea_4047	Shal_0212	Swoo_0144	Ssed_0164	SVI_0157
SAM-dependent methyltransferase type 11		16	Shw06962	SO_4069	ANA3_3625^	MR4_3449	MR7_0501	OS155_3796	OS185_0521	OS195_0543	OS223_0547	CN32_0602	W3181_3570	Sput200_0529	Sden_2792			Sfri_3653		Spea_1329	Shal_1404	Swoo_1549
SAM-dependent methyltransferase		2	Shw03636									CN32_2617	W3181_1390
methyltransferase family 16		9	Shw06518					OS155_3267	OS185_3309	OS195_3445	OS223_1100	CN32_2861	W3181_1042	Sput200_3005	Sden_3014			Sfri_4036
protein of unknown function DUF3389	core	21	Shw01607	SO_1998	ANA3_2456	MR4_2266	MR7_2338	OS155_2588	OS185_2627	OS195_2702	OS223_1758	CN32_2313	W3181_1695	Sput200_2339	Sden_2139	PV4_2138	Sama_2023	Sfri_2311	swp_2848	Spea_1906	Shal_2393	Swoo_1949	Ssed_2672	SVI_2601
SEC-C motif domain protein		15	Shw06938					OS155_3289	OS185_3385	OS195_3510	OS223_1069	CN32_2927	W3181_1017	Sput200_3031	Sden_2874			Sfri_0915	swp_2550	Spea_2179	Shal_2150	Swoo_3331	Ssed_1324	SVI_3156
phospholipase/carboxylesterase family protein	core	21	Shw01608	SO_1999	ANA3_2455	MR4_2265	MR7_2337	OS155_2587^	OS185_2626	OS195_2701	OS223_1759	CN32_2312	W3181_1696	Sput200_2338	Sden_2138	PV4_2136	Sama_2022	Sfri_2310	swp_2846	Spea_1907	Shal_2391	Swoo_1950	Ssed_2670	SVI_2599
periplasmic amidohydrolase family protein		18	Shw07069	SO_3148	ANA3_1403	MR4_1350	MR7_1415	OS155_2849^	OS185_2868	OS195_2997	OS223_1509^	CN32_2513	W3181_1495	Sput200_2542^		PV4_2586	Sama_1167		swp_3474	Spea_2857	Shal_2947	Swoo_3238	Ssed_1443
suppressor for copper-sensitivity periplasmic component ScsC		12	Shw06740						OS185_4224	OS195_4356	OS223_4152	CN32_0115	W3181_3957	Sput200_4136					swp_3884	Spea_3199	Shal_3280	Swoo_3004	Ssed_3549	SVI_3463
bifunctional UDP-sugar hydrolase/5'-nucleotidase UshA	core	21	Shw01609a	SO_2001	ANA3_2454	MR4_2264	MR7_2336	OS155_2583	OS185_2625	OS195_2700	OS223_1760	CN32_2311	W3181_1697	Sput200_2337	Sden_2137	PV4_2135	Sama_2021	Sfri_2309	swp_2845	Spea_1908	Shal_2390	Swoo_1951	Ssed_2669	SVI_2596
bifunctional UDP-sugar hydrolase/5'-nucleotidase UshA	core-P	2	Shw01609b																swp_4438		Shal_2226
bifunctional UDP-sugar hydrolase/5'-nucleotidase UshA	core-P	3	Shw01609c																		Shal_3368	Swoo_1952	Ssed_1926
dksA-type zinc finger protein	core	21	Shw01611	SO_2005	ANA3_2453	MR4_2262	MR7_2334	OS155_2582	OS185_2623	OS195_2698	OS223_1761	CN32_2310	W3181_1698	Sput200_2336	Sden_2389	PV4_2243	Sama_1302	Sfri_2415	swp_1706	Spea_1500	Shal_1582	Swoo_1785	Ssed_2860	SVI_2792
tRNA-dihydrouridine synthase C DusC	core	21	Shw01612	SO_2006	ANA3_2452	MR4_2261	MR7_2333	OS155_2581	OS185_2622	OS195_2697	OS223_1762	CN32_2309	W3181_1699	Sput200_2335	Sden_2388	PV4_2242	Sama_1303	Sfri_2414	swp_1707	Spea_1501	Shal_1583	Swoo_1786	Ssed_2859	SVI_2791
uncharacterized protein UPF0061 family		15	Shw00271	SO_0330	ANA3_3841	MR4_3645	MR7_0299	OS155_4063	OS185_4038	OS195_4156	OS223_3961	CN32_3659	W3181_3800	Sput200_3671		PV4_0262		Sfri_0407		Spea_0308	Shal_3983
two component signal transduction system histidine kinase		18	Shw07043	SO_3894	ANA3_0736	MR4_3225	MR7_0764	OS155_3567	OS185_0792	OS195_0824	OS223_0817	CN32_0779	W3181_3396	Sput200_0770	Sden_0543	PV4_3249	Sama_0547	Sfri_0505				Swoo_4148	Ssed_4005	SVI_3699
two component signal transduction system controlling sortase system histidine kinase	mtr core	20	Shw01743	SO_2192	ANA3_2413	MR4_2203	MR7_2280	OS155_1839	OS185_1826	OS195_1874	OS223_2451	CN32_1737	W3181_2288	Sput200_1763		PV4_1790	Sama_2006	Sfri_1622	swp_3095	Spea_2519	Shal_1733	Swoo_2121	Ssed_2495	SVI_1837
putative periplasmic low complexity protein	core	21	Shw01613	SO_2007	ANA3_2451	MR4_2260	MR7_2332	OS155_2580	OS185_2621	OS195_2696	OS223_1763	CN32_2308	W3181_1700	Sput200_2334	Sden_2387	PV4_2241	Sama_1304	Sfri_2413	swp_1708	Spea_1502	Shal_1584	Swoo_1787	Ssed_2858	SVI_2789
two component signal transduction system histidine kinase		11	Shw06647					OS155_0750	OS185_3568	OS195_3689	OS223_3500	CN32_0845	W3181_3328	Sput200_0836	Sden_0558			Sfri_3061	swp_0385			Swoo_3977
two component signal transduction system histidine kinase		20	Shw00512	SO_0621	ANA3_0614	MR4_0615	MR7_3415	OS155_0575	OS185_3750	OS195_3876	OS223_3693	CN32_0649	W3181_3525	Sput200_0580		PV4_0582	Sama_3007	Sfri_3295	swp_0752	Spea_3512	Shal_3606	Swoo_0659	Ssed_3876	SVI_0501
protein of unknown function DUF692	core	21	Shw01614	SO_2008	ANA3_2450	MR4_2259	MR7_2331	OS155_2579	OS185_2620	OS195_2695	OS223_1764	CN32_2307	W3181_1701	Sput200_2333	Sden_2386	PV4_2240	Sama_1305	Sfri_2412	swp_1709	Spea_1503	Shal_1585	Swoo_1788	Ssed_2857	SVI_2788
two component signal transduction system histidine kinase PhoQ		20	Shw01569	SO_1945	ANA3_1723	MR4_1579	MR7_1654	OS155_2502	OS185_2495	OS195_2615	OS223_1849	CN32_2256	W3181_1752	Sput200_2279		PV4_2349	Sama_1541	Sfri_2487	swp_2248	Spea_1745	Shal_2532	Swoo_2805	Ssed_1790	SVI_1737
two component signal transduction system histidine kinase with Cache_1 and PAS sensory domains		19	Shw02256	SO_2889	ANA3_1632	MR4_1565	MR7_1640	OS155_1775	OS185_1768	OS195_1812	OS223_2510	CN32_1680	W3181_2345	Sput200_1699		PV4_2218	Sama_1955		swp_3017	Spea_2472	Shal_1810	Swoo_2065	Ssed_2600	SVI_2517
two component signal transduction system histidine kinase with CHASE and PAS sensory domains		12	Shw00442	SO_0544	ANA3_0542	MR4_0543	MR7_3487	OS155_0502	OS185_3822	OS195_3948	OS223_3766	CN32_3330	W3181_0611	Sput200_3457			Sama_3163
protein of unknown function DUF2063	core	21	Shw01615	SO_2009	ANA3_2449	MR4_2258	MR7_2330	OS155_2578	OS185_2619	OS195_2694	OS223_1765	CN32_2306	W3181_1702	Sput200_2332	Sden_2385	PV4_2239	Sama_1306	Sfri_2411	swp_1710	Spea_1504	Shal_1586	Swoo_1789	Ssed_2856	SVI_2787
conserved hypothetical protein	core	21	Shw01616	SO_2010	ANA3_2448.1	MR4_2257	MR7_2329	OS155_2577	OS185_2618	OS195_2693	OS223_1766	CN32_2305	W3181_1703	Sput200_2331	Sden_2384	PV4_2238	Sama_1307	Sfri_2410	swp_1711	Spea_1505	Shal_1587	Swoo_1790	Ssed_2855	SVI_2786
two component signal transduction system response regulator with diguanylate cyclase/phosphodiesterase acitivity		13	Shw00444	SO_0545	ANA3_0544	MR4_0545	MR7_3485	OS155_0504	OS185_3820	OS195_3946	OS223_3764	CN32_3328	W3181_0613	Sput200_3455	Sden_3603		Sama_3161
protein of unknown function DUF454	core	21	Shw01617	SO_2011	ANA3_2448	MR4_2256	MR7_2328	OS155_2576	OS185_2617	OS195_2692	OS223_1767	CN32_2304	W3181_1704	Sput200_2330	Sden_2383	PV4_2237	Sama_1308	Sfri_2409	swp_1713	Spea_1506	Shal_1588	Swoo_1791	Ssed_2854	SVI_2785
metallophosphoesterase		16	Shw01010	SO_1239	ANA3_1061	MR4_1057	MR7_1122	OS155_3207	OS185_3207	OS195_3346	OS223_1160	CN32_2809	W3181_1202	Sput200_2951			Sama_0992	Sfri_2266	swp_1255	Spea_3025				SVI_0390
adenine phosphoribosyltransferase Apt	core	21	Shw01618	SO_2012	ANA3_2447	MR4_2255	MR7_2327	OS155_2575	OS185_2616	OS195_2691	OS223_1768	CN32_2303	W3181_1705	Sput200_2329	Sden_2382	PV4_2236	Sama_1309	Sfri_2408	swp_1715	Spea_1507	Shal_1589	Swoo_1792	Ssed_2853	SVI_2784
DNA polymerase III gamma and tau subunits DnaX	core	21	Shw01619	SO_2013	ANA3_2446	MR4_2254	MR7_2326	OS155_2574	OS185_2615	OS195_2690	OS223_1769	CN32_2302	W3181_1706	Sput200_2328	Sden_2381	PV4_2235	Sama_1310	Sfri_2407	swp_1716	Spea_1508	Shal_1590	Swoo_1793	Ssed_2852	SVI_2783
DNA-binding protein YbaB	core	21	Shw01620	SO_2014	ANA3_2445	MR4_2253	MR7_2325	OS155_2573	OS185_2614	OS195_2689	OS223_1770	CN32_2301	W3181_1707	Sput200_2327	Sden_2380	PV4_2234	Sama_1311	Sfri_2406	swp_1717	Spea_1509	Shal_1591	Swoo_1794	Ssed_2851	SVI_2782
surface-associated serine protease		15	Shw06922	SO_3800			MR7_0825	OS155_0731^	OS185_3585	OS195_3708	OS223_3517	CN32_0832	W3181_3341	Sput200_0823	Sden_3050	PV4_0781		Sfri_0513				Swoo_3768	Ssed_0819	SVI_3593
recombination protein RecR	core	21	Shw01621	SO_2015	ANA3_2444	MR4_2252	MR7_2324	OS155_2572	OS185_2613	OS195_2688	OS223_1771	CN32_2300	W3181_1708	Sput200_2326	Sden_1427	PV4_2233	Sama_1312	Sfri_1537	swp_1731	Spea_1525	Shal_1595	Swoo_1795	Ssed_2850	SVI_2781
heat shock chaperone HtpG	core	21	Shw01622	SO_2016	ANA3_2443	MR4_2251	MR7_2323	OS155_2548	OS185_2586	OS195_2663	OS223_1798	CN32_2299	W3181_1709	Sput200_2325	Sden_1428	PV4_2232	Sama_1313	Sfri_1538	swp_1732	Spea_1526	Shal_1596	Swoo_1796	Ssed_2849	SVI_2779
negative regulator of GroEL YbbN	core	21	Shw01623	SO_2017	ANA3_2442	MR4_2250	MR7_2322	OS155_2547	OS185_2585	OS195_2662	OS223_1799	CN32_2298	W3181_1710	Sput200_2324	Sden_1429	PV4_2231	Sama_1314	Sfri_1539	swp_1734	Spea_1527	Shal_1597	Swoo_1797	Ssed_2848	SVI_2778
adenylate kinase Adk	core	21	Shw01624a	SO_2018	ANA3_2441	MR4_2249	MR7_2321	OS155_2546	OS185_2584	OS195_2661	OS223_1800	CN32_2297	W3181_1711	Sput200_2323	Sden_1430	PV4_2230	Sama_1315	Sfri_1540	swp_1735	Spea_1528	Shal_1598	Swoo_1798	Ssed_2847	SVI_2777
short chain dehydrogenase family protein		19	Shw01350	SO_1674	ANA3_2774	MR4_2600	MR7_2667	OS155_1491	OS185_1486	OS195_1522	OS223_2860	CN32_1393	W3181_2708	Sput200_1408		PV4_2553	Sama_1372	Sfri_1335	swp_3394	Spea_2786	Shal_2886	Swoo_3206	Ssed_1470
oxidoreductase short chain dehydrogenase/reductase family		17	Shw00359a	SO_0438	ANA3_0437	MR4_0441	MR7_3588	OS155_0416	OS185_3918	OS195_4040	OS223_3844	CN32_3404	W3181_0539	Sput200_3542		PV4_3415	Sama_0389		swp_4729	Spea_0429		Swoo_0293		SVI_3903
adenylate kinase Adk	core-P	1	Shw01624b																				Ssed_0373
inosine-guanosine kinase Gsk	core	21	Shw01626	SO_2020	ANA3_2439	MR4_2247	MR7_2319	OS155_2544	OS185_2582	OS195_2659	OS223_1802	CN32_2295	W3181_1713	Sput200_2321	Sden_1431	PV4_2228	Sama_1317	Sfri_1541	swp_1737	Spea_1530	Shal_1600	Swoo_1799	Ssed_2845	SVI_2774
NH(3)-dependent NAD(+) synthetase NadE	core	21	Shw01627	SO_2021	ANA3_2438	MR4_2246	MR7_2318	OS155_2543	OS185_2581	OS195_2658	OS223_1803	CN32_2294	W3181_1714	Sput200_2320	Sden_1432	PV4_1464	Sama_1552	Sfri_1542	swp_2264	Spea_1758	Shal_2517	Swoo_2791	Ssed_1802	SVI_1745
soluble lytic murein transglycosylase SltY	core	21	Shw01633	SO_2040	ANA3_2236	MR4_2111	MR7_1863	OS155_2273	OS185_2053	OS195_2100	OS223_2285	CN32_2105	W3181_1907	Sput200_1905	Sden_2347	PV4_2125	Sama_1895	Sfri_2529	swp_2762	Spea_2415	Shal_1862	Swoo_2621	Ssed_1979	SVI_2401
Sigma54-dependent transcriptional regulator with PAS sensory domain Fis family		20	Shw07188	SO_3660	ANA3_3227	MR4_0887	MR7_3135	OS155_0958	OS185_1027	OS195_1060	OS223_3332	CN32_0972	W3181_3195	Sput200_0971	Sden_2932	PV4_3082	Sama_2834	Sfri_3906	swp_3963	Spea_3320		Swoo_3993	Ssed_3693	SVI_3547
cointegrate resolution protein TnpT		3	Shw04802a									CN32_1984	W3181_2026	Sput200_3929
AI-3-responsive two component signal transduction system histidine kinase QseC		12	Shw01689	SO_2105	ANA3_1886	MR4_1828	MR7_2149	OS155_1895	OS185_1921	OS195_1928	OS223_2398	CN32_2082	W3181_1930	Sput200_1928				Sfri_1129
two component signal transduction system histidine kinase with GAF sensory domain		12	Shw06762	SO_3162	ANA3_1390	MR4_1337	MR7_1402	OS155_2867	OS185_2884	OS195_3013	OS223_1492	CN32_2525	W3181_1482		Sden_2545			Sfri_2754
DNA recombination protein RmuC	core	21	Shw01634	SO_2041	ANA3_2235	MR4_2110	MR7_1864	OS155_2272	OS185_2054	OS195_2101	OS223_2284	CN32_2104	W3181_1908	Sput200_1906	Sden_2346	PV4_2124	Sama_1894	Sfri_2528	swp_2761	Spea_2414	Shal_1863	Swoo_2620	Ssed_1980	SVI_2400
C4-dicarboxylate-responsive two component signal transduction system histidine kinase DctB		16	Shw06956	SO_3137^	ANA3_1413	MR4_1360	MR7_1425	OS155_2809	OS185_2827	OS195_2952	OS223_1549	CN32_2503	W3181_1505	Sput200_2532		PV4_1443	Sama_2212	Sfri_2718				Swoo_1723	Ssed_2911
transmembrane transcriptional regulator		14	Shw01370	SO_1699	ANA3_2755	MR4_2580	MR7_2647	OS155_1517	OS185_1508	OS195_1544	OS223_2838	CN32_1415	W3181_2683	Sput200_1430	Sden_0944		Sama_0430	Sfri_0799
oxidoreductase molybdenum-binding subunit YedY	core	21	Shw01635a	SO_2042	ANA3_2234	MR4_2109	MR7_1865	OS155_2271	OS185_2055	OS195_2102	OS223_2283	CN32_2103	W3181_1909	Sput200_1907	Sden_2345	PV4_2123	Sama_1893	Sfri_2527	swp_2760	Spea_2413	Shal_1864	Swoo_2619	Ssed_1981	SVI_2397
2OG-Fe(II) oxygenase family protein		7	Shw06187	SO_4463	ANA3_0266				OS185_0268	OS195_0276	OS223_0272		W3181_0232^	Sput200_0240
periplasmic oxidoreductase molybdenum-binding subunit YedY	core-P	1	Shw01635b																					SVI_2398^
periplasmic oxidoreductase molybdenum-binding subunit YedY	core-P	1	Shw01635c																					SVI_2399^
oxidoreductase cytochrome b subunit YedZ	core	21	Shw01636	SO_2043	ANA3_2233	MR4_2108	MR7_1866	OS155_2270	OS185_2056	OS195_2103	OS223_2282	CN32_2102	W3181_1910	Sput200_1908	Sden_2344	PV4_2122	Sama_1892	Sfri_2526	swp_2759	Spea_2412	Shal_1865	Swoo_2618	Ssed_1982	SVI_2396
lactoylglutathione lyase GloA	core	21	Shw01637	SO_2044	ANA3_2232	MR4_2107	MR7_1867	OS155_2269	OS185_2057	OS195_2104	OS223_2281	CN32_2101	W3181_1911	Sput200_1909	Sden_1873	PV4_2073	Sama_1837	Sfri_2179	swp_2363	Spea_2360	Shal_1924	Swoo_2563	Ssed_2037	SVI_2343
single-strand binding protein		1											W3181_1152
cation efflux protein CDF family	core	21	Shw01638	SO_2045	ANA3_2231	MR4_2106	MR7_1868	OS155_2100^	OS185_2257	OS195_2374	OS223_2088	CN32_2100	W3181_1912	Sput200_1910	Sden_2230	PV4_2043	Sama_1755	Sfri_2517	swp_2396	Spea_2328	Shal_1954	Swoo_2534	Ssed_2075	SVI_2313
diguanylate cyclase	core	21	Shw01642	SO_2049	ANA3_2227	MR4_2102	MR7_1872	OS155_2104	OS185_2253	OS195_2370	OS223_2092	CN32_2096	W3181_1916	Sput200_1914	Sden_1878	PV4_2040	Sama_1759	Sfri_1927	swp_2399	Spea_2325	Shal_1957	Swoo_2531	Ssed_2077	SVI_2310
S-(hydroxymethyl)glutathione dehydrogenase FrmA	core-P	15	Shw01646a	SO_2054	ANA3_1837	MR4_1786	MR7_2191	OS155_2419	OS185_2408	OS195_2526	OS223_1940	CN32_2174	W3181_1835	Sput200_1836	Sden_3767	PV4_1540	Sama_0004	Sfri_4059
2OG-Fe(II) oxygenase family protein		18	Shw07165	SO_3563	ANA3_1587	MR4_1526	MR7_1593	OS155_1810	OS185_1802	OS195_1849	OS223_2476	CN32_1613	W3181_2409	Sput200_1630	Sden_2041	PV4_1909	Sama_1461	Sfri_1631		Spea_0963	Shal_1009			SVI_4108
Smr domain protein		18	Shw01975	SO_2495	ANA3_2157	MR4_2052	MR7_1923	OS155_2247	OS185_2124	OS195_2169	OS223_2260	CN32_1861	W3181_2148	Sput200_2131		PV4_2054	Sama_1818	Sfri_1886	swp_2382	Spea_2341	Shal_1943		Ssed_2056
S-(hydroxymethyl)glutathione dehydrogenase FrmA	core-P	2	Shw01646b																	Spea_3021	Shal_3111
sodium/hydrogen exchanger CPA2 family		3	Shw04730									CN32_2094	W3181_1918	Sput200_1916
S-(hydroxymethyl)glutathione dehydrogenase FrmA	core-P	8	Shw01646c	SO_A0161														Sfri_3427	swp_2093	Spea_0269	Shal_4033	Swoo_0375	Ssed_4227	SVI_3328
S-formylglutathione hydrolase FrmB	core-P	15	Shw01647a	SO_2055	ANA3_1838	MR4_1787	MR7_2190	OS155_2418	OS185_2407	OS195_2525	OS223_1941	CN32_2173	W3181_1836	Sput200_1837	Sden_3766	PV4_1541	Sama_0003	Sfri_4058
S-formylglutathione hydrolase FrmB	core-P	8	Shw01647b	SO_A0160														Sfri_3426	swp_2094	Spea_0270	Shal_4032	Swoo_0376	Ssed_4226	SVI_3327
soluble lytic transglycolase		20	Shw07212	SO_4660	ANA3_4039	MR4_3830	MR7_3923		OS185_4244	OS195_4378	OS223_4205	CN32_0096	W3181_3969	Sput200_4148	Sden_3607	PV4_3650	Sama_3562	Sfri_3860	swp_4907	Spea_4054	Shal_0205	Swoo_0139	Ssed_0159	SVI_0153
ICESpuPO1 lysosyme		1											W3181_1179
periplasmic protein of unknown function DUF1318 YdbL	core	21	Shw01649	SO_2062	ANA3_1843	MR4_1789	MR7_2188	OS155_2436	OS185_2429	OS195_2547	OS223_1922	CN32_2189	W3181_1820	Sput200_1821	Sden_2112	PV4_2168	Sama_1479	Sfri_1634	swp_2987	Spea_1847	Shal_2439	Swoo_1912	Ssed_2700	SVI_2643
outer membrane lipoprotein YnbE	core	21	Shw01650	SO_2063	ANA3_1844	MR4_1790	MR7_2187	OS155_2435	OS185_2428	OS195_2546	OS223_1923	CN32_2188	W3181_1821	Sput200_1822	Sden_2111	PV4_2167	Sama_1480	Sfri_1635	swp_2986	Spea_1848	Shal_2438	Swoo_1913	Ssed_2699	SVI_2642
membrane-anchored protein of unknown function YbdH	core	21	Shw01651	SO_2064	ANA3_1845	MR4_1791	MR7_2186	OS155_2434	OS185_2427	OS195_2545	OS223_1924	CN32_2187	W3181_1822	Sput200_1823	Sden_2110	PV4_2166	Sama_1481	Sfri_1636	swp_2985	Spea_1849	Shal_2437	Swoo_1914	Ssed_2698	SVI_2641
serine rich protein		18	Shw01932	SO_2439	ANA3_1943	MR4_1888	MR7_2090	OS155_2029	OS185_2316	OS195_2432	OS223_2031	CN32_1929	W3181_2079	Sput200_2061	Sden_1777	PV4_2089	Sama_1853	Sfri_2194				Swoo_2585	Ssed_2020	SVI_2364
bifunctional phosphoribosyl-AMP cyclohydrolase/phosphoribosyl-ATP pyrophosphatase HisIE	core	21	Shw01653	SO_2067	ANA3_1847	MR4_1793	MR7_2184	OS155_2432	OS185_2425	OS195_2543	OS223_1926	CN32_2185	W3181_1824	Sput200_1825	Sden_1611	PV4_2204	Sama_1948	Sfri_1713	swp_3009	Spea_2463	Shal_1817	Swoo_2081	Ssed_2548	SVI_2495
imidazole glycerol phosphate synthase cyclase subunit HisF	core	21	Shw01654	SO_2068	ANA3_1848	MR4_1794	MR7_2183	OS155_2431	OS185_2424	OS195_2542	OS223_1927	CN32_2184	W3181_1825	Sput200_1826	Sden_1612	PV4_2203	Sama_1947	Sfri_1714	swp_3008	Spea_2462	Shal_1818	Swoo_2082	Ssed_2547	SVI_2494
1-(5-phosphoribosyl)-5-[(5-phosphoribosylamino)methylideneamino] imidazole-4-carboxamide isomerase HisA	core	21	Shw01655	SO_2069	ANA3_1849	MR4_1795	MR7_2182	OS155_2430	OS185_2423	OS195_2541	OS223_1928	CN32_2183	W3181_1826	Sput200_1827	Sden_1613	PV4_2202	Sama_1946	Sfri_1715	swp_3007	Spea_2461	Shal_1819	Swoo_2087	Ssed_2546	SVI_2493
sterol desaturase family protein		19	Shw07178	SO_3807	ANA3_0789	MR4_3149	MR7_0818	OS155_0717	OS185_3594	OS195_3717	OS223_3525	CN32_0825	W3181_3348	Sput200_0816	Sden_0776	PV4_2887	Sama_2550	Sfri_3109	swp_1158	Spea_3108		Swoo_3631^		SVI_3350
imidazole glycerol phosphate synthase glutamine amidotransferase subunit HisH	core	21	Shw01656	SO_2070	ANA3_1850	MR4_1796	MR7_2181	OS155_2429	OS185_2422	OS195_2540	OS223_1929	CN32_2182	W3181_1827	Sput200_1828	Sden_1614	PV4_2201	Sama_1945	Sfri_1716	swp_3006	Spea_2460	Shal_1820	Swoo_2088	Ssed_2545	SVI_2492
bifunctional imidazoleglycerol-phosphate dehydratase/histidinol-phosphatase HisB	core	21	Shw01657	SO_2071	ANA3_1851	MR4_1797	MR7_2180	OS155_2428	OS185_2421	OS195_2539	OS223_1930	CN32_2181	W3181_1828	Sput200_1829	Sden_1615	PV4_2200	Sama_1944	Sfri_1717	swp_3005	Spea_2459	Shal_1821	Swoo_2089	Ssed_2544	SVI_2491
histidinol-phosphate aminotransferase HisC	core	21	Shw01658	SO_2072	ANA3_1852	MR4_1798	MR7_2179	OS155_2427	OS185_2420	OS195_2538	OS223_1931	CN32_2180	W3181_1829	Sput200_1830	Sden_1616	PV4_2199	Sama_1943	Sfri_1718	swp_3004	Spea_2458	Shal_1822	Swoo_2090	Ssed_2543	SVI_2490
histidinol dehydrogenase HisD	core	21	Shw01659	SO_2073	ANA3_1853	MR4_1799	MR7_2178	OS155_2426	OS185_2419	OS195_2537	OS223_1932	CN32_2179	W3181_1830	Sput200_1831	Sden_1617	PV4_2198	Sama_1942	Sfri_1719	swp_3003	Spea_2457	Shal_1823	Swoo_2091	Ssed_2542	SVI_2489
ATP phosphoribosyltransferase HisG	core	21	Shw01660	SO_2074	ANA3_1854	MR4_1800	MR7_2177	OS155_2425	OS185_2418	OS195_2536	OS223_1933	CN32_2178	W3181_1831	Sput200_1832	Sden_1618	PV4_2197	Sama_1941	Sfri_1720	swp_3001	Spea_2456	Shal_1824	Swoo_2092	Ssed_2541	SVI_2488
hisGD operon attenuation leader peptide HisL	core	21	Shw01661	SO_4780	ANA3_1854.1	MR4_1800.1	MR7_2176.1	OS155_2424.1	OS185_2417.1	OS195_2535.1	OS223_1933.1	CN32_2177.1	W3181_1831.1 W3181_4116	Sput200_1832.1 Sput200_4337	Sden_1618.1	PV4_2196.1 PV4_3892	Sama_1940.1	Sfri_1720.1	swp_3000.1	Spea_2455.1	Shal_1824.1	Swoo_2092.1	Ssed_2540.1	SVI_2487.1
aldehyde dehydrogenase		7	Shw06226					OS155_3357	OS185_0984	OS195_1018	OS223_1006	CN32_2946	W3181_0996	Sput200_3052
ATP-dependent helicase DinG family	core	21	Shw01666	SO_2081	ANA3_1859	MR4_1805	MR7_2172	OS155_2424	OS185_2413	OS195_2532	OS223_1934	CN32_1824	W3181_2185	Sput200_2168	Sden_1619	PV4_2196	Sama_1940	Sfri_1727	swp_3000	Spea_2455	Shal_1825	Swoo_2097	Ssed_2535	SVI_2481
phenylalanyl-tRNA synthetase alpha subunit PheS	core	21	Shw01669	SO_2085	ANA3_1863	MR4_1808	MR7_2169	OS155_1873	OS185_1900	OS195_1907	OS223_2419	CN32_1828	W3181_2181	Sput200_2164	Sden_1602	PV4_2216	Sama_1953	Sfri_1708	swp_3015	Spea_2470	Shal_1812	Swoo_2066	Ssed_2598	SVI_2516
phenylalanyl-tRNA synthetase beta subunit PheT	core	21	Shw01670	SO_2086	ANA3_1864	MR4_1809	MR7_2168	OS155_1874	OS185_1901	OS195_1908	OS223_2418	CN32_1829	W3181_2180	Sput200_2163	Sden_1603	PV4_2215	Sama_1952	Sfri_1709	swp_3014	Spea_2469	Shal_1813	Swoo_2067	Ssed_2597	SVI_2515
integration host factor alpha subunit IhfA	core	21	Shw01671	SO_2087	ANA3_1865	MR4_1810	MR7_2167	OS155_1875	OS185_1902	OS195_1909	OS223_2417	CN32_1830	W3181_2179	Sput200_2162	Sden_1604	PV4_2214	Sama_1951	Sfri_1710	swp_3013	Spea_2468	Shal_1814	Swoo_2068	Ssed_2596	SVI_2514
succinylglutamate desuccinylase/aspartoacylase family protein		15	Shw01273	SO_1583	ANA3_2858	MR4_2690	MR7_2758	OS155_1401	OS185_1385	OS195_1424	OS223_2953	CN32_1312	W3181_2791	Sput200_1318	Sden_2639	PV4_3665	Sama_1092	Sfri_1213
KDO 2-(lauroyl)-lipid IVA acyltransferase LpxM	core	21	Shw01672	SO_2088	ANA3_1866	MR4_1811	MR7_2166	OS155_1876	OS185_1903	OS195_1910	OS223_2416	CN32_1831	W3181_2178	Sput200_2161	Sden_1605	PV4_2213	Sama_1950	Sfri_1711	swp_3012	Spea_2467	Shal_1815	Swoo_2069	Ssed_2595	SVI_2513
transcriptional repressor of glycerate utilization SdaR		18	Shw01420	SO_1774	ANA3_2682	MR4_2516	MR7_2584	OS155_1577.1^	OS185_1573	OS195_1607	OS223_2770	CN32_1473	W3181_2628	Sput200_1483		PV4_2528		Sfri_2640	swp_3289	Spea_2703	Shal_2789	Swoo_3130	Ssed_1518
L,D transpeptidase	core	21	Shw01692a	SO_2109	ANA3_1889	MR4_1831	MR7_2146	OS155_1898	OS185_1924	OS195_1931	OS223_2395	CN32_1892	W3181_2116	Sput200_2099	Sden_1501	PV4_1828	Sama_1612	Sfri_1440	swp_2794	Spea_1957	Shal_2342	Swoo_2153	Ssed_2451	SVI_1878
peptidase family M15	core	21	Shw01693	SO_2110	ANA3_1890	MR4_1832	MR7_2145	OS155_1899	OS185_1925	OS195_1932	OS223_2394	CN32_1893	W3181_2115	Sput200_2098	Sden_1502	PV4_1829	Sama_1613	Sfri_1441	swp_2793	Spea_1958	Shal_2341	Swoo_2154	Ssed_2450	SVI_1879
50S ribosomal protein L25 RplY	core	21	Shw01695	SO_2112	ANA3_1892	MR4_1834	MR7_2143	OS155_1901	OS185_1927	OS195_1934	OS223_2392	CN32_1895	W3181_2113	Sput200_2096	Sden_1503	PV4_1830	Sama_1614	Sfri_1442	swp_2792	Spea_1959	Shal_2340	Swoo_2155	Ssed_2449	SVI_1880
outer membrane protein with carboxy terminal DUF490 domain	core	21	Shw01696a	SO_2113	ANA3_1893	MR4_1835	MR7_2142	OS155_1902	OS185_1928	OS195_1935	OS223_2391	CN32_1896	W3181_2112	Sput200_2095	Sden_1504	PV4_2173	Sama_1615	Sfri_1443	swp_2784	Spea_2437	Shal_1843	Swoo_2688	Ssed_2511	SVI_2458
outer membrane protein with carboxy terminal DUF490 domain	core-P	1	Shw01696b																					SVI_2460^
superoxide dismutase Cu-Zn binding SodC		6	Shw06052		ANA3_2125	MR4_2024	MR7_1951					CN32_3638	W3181_3778	Sput200_3650
outer membrane protein with carboxy terminal DUF490 domain	core-P	1	Shw01696c																					SVI_2459^
outer membrane protein Omp85 family	core	21	Shw01697	SO_2114	ANA3_1894	MR4_1836	MR7_2141	OS155_1903	OS185_1929	OS195_1936	OS223_2390	CN32_1897	W3181_2111	Sput200_2094	Sden_1505	PV4_2172	Sama_1616	Sfri_1444	swp_2783	Spea_2436	Shal_1844	Swoo_2687	Ssed_2509^	SVI_2457
acetyl-CoA synthetase acetylase YfiQ	core	21	Shw01699	SO_2116	ANA3_2223	MR4_2098	MR7_1876	OS155_2105	OS185_2252	OS195_2369	OS223_2093	CN32_1837	W3181_2172	Sput200_2155	Sden_1877	PV4_2039	Sama_1760	Sfri_1928	swp_2400	Spea_2324	Shal_1958	Swoo_2530	Ssed_2078	SVI_2309
aldehyde-alcohol dehydrogenase AdhE	core	21	Shw01711	SO_2136	ANA3_1788	MR4_1683	MR7_1758	OS155_1922	OS185_1948	OS195_1955	OS223_2371	CN32_1811	W3181_2214	Sput200_2181	Sden_2000	PV4_1910	Sama_1693	Sfri_1898	swp_2623	Spea_2044	Shal_2250	Swoo_2241	Ssed_2349	SVI_2024
tellurite-resistance/dicarboxylate transporter (TDT) family protein	mtr core	20	Shw02271	SO_2906	ANA3_1559	MR4_1498	MR7_1565	OS155_2665	OS185_2687	OS195_2766	OS223_1697	CN32_2372	W3181_1637	Sput200_2398		PV4_2530	Sama_1504	Sfri_0784	swp_1958	Spea_1679	Shal_2584	Swoo_2874	Ssed_1717	SVI_1630
6TMS neutral amino acid transporter (NAAT) family protein YchE	core	21	Shw01712	SO_2137	ANA3_1789	MR4_1684	MR7_1759	OS155_1923	OS185_1949	OS195_1956	OS223_2370	CN32_1812	W3181_2213	Sput200_2180	Sden_1910	PV4_1911	Sama_1694	Sfri_2154	swp_2622	Spea_2045	Shal_2249	Swoo_2242	Ssed_2348	SVI_2025^
GGDEF domain protein		20	Shw07266	SO_4238^	ANA3_3762	MR4_3589	MR7_0367	OS155_0385	OS185_0384	OS195_0396	OS223_0410	CN32_0470	W3181_0373	Sput200_0338	Sden_0333	PV4_3473	Sama_0334	Sfri_3821	swp_2212	Spea_3829	Shal_0437	Swoo_4551	Ssed_0392
TPR repeat protein		11	Shw06685	SO_4139	ANA3_3685	MR4_3510	MR7_0442	OS155_3857	OS185_0462	OS195_0483	OS223_0486	CN32_0538	W3181_3634	Sput200_0462
cytoplasmic ApbE family protein		17	Shw01687	SO_2103	ANA3_1884	MR4_1826	MR7_2151	OS155_1893	OS185_1919	OS195_1926	OS223_2400	CN32_2084	W3181_1928	Sput200_1926		PV4_1898	Sama_1683	Sfri_1127				Swoo_3407	Ssed_3816	SVI_1992
exodeoxyribonuclease V alpha subunit RecD	core	21	Shw01717	SO_2147	ANA3_2247	MR4_1773	MR7_1851	OS155_2280	OS185_2046	OS195_2093	OS223_2292	CN32_2112	W3181_1900	Sput200_1898	Sden_2353	PV4_2131	Sama_1902	Sfri_2535	swp_2769	Spea_2421	Shal_1855	Swoo_2643	Ssed_1935	SVI_2409
ThiJ/PfpI family protease		5	Shw05757						OS185_4063	OS195_4181		CN32_3686	W3181_3828	Sput200_3998
peptidase family 56		7	Shw01130	SO_1378	ANA3_2995	MR4_2815	MR7_2898					CN32_1191	W3181_2973	Sput200_1196
thioesterase superfamily protein		2	Shw03518										W3181_2027	Sput200_3930
exodeoxyribonuclease V beta subunit RecB	core	21	Shw01718	SO_2148	ANA3_2246	MR4_1774	MR7_1852	OS155_2279	OS185_2047	OS195_2094	OS223_2291	CN32_2111	W3181_1901	Sput200_1899	Sden_2352	PV4_2130	Sama_1901	Sfri_2534	swp_2768	Spea_2420	Shal_1856	Swoo_2642	Ssed_1936	SVI_2408
thiol:disulfide interchange protein DsbA family		19	Shw02233	SO_2860	ANA3_1573	MR4_1512	MR7_1579	OS155_2640	OS185_2675	OS195_2754	OS223_1709	CN32_2360	W3181_1649	Sput200_2385		PV4_2373	Sama_1521		swp_1972	Spea_1693	Shal_2571	Swoo_2842	Ssed_1742	SVI_1667
exodeoxyribonuclease V gamma subunit RecC	core	21	Shw01719	SO_2149	ANA3_2245	MR4_1775	MR7_1853	OS155_2278	OS185_2048	OS195_2095	OS223_2290	CN32_2110	W3181_1902	Sput200_1900	Sden_2351	PV4_2129	Sama_1900	Sfri_2533	swp_2767	Spea_2419	Shal_1857	Swoo_2641	Ssed_1937	SVI_2407
thiol:disulfide interchange protein		16	Shw06976	SO_3659	ANA3_3226	MR4_0888	MR7_3134	OS155_0960	OS185_1029	OS195_1062	OS223_3330	CN32_0973	W3181_3194	Sput200_0972		PV4_3080	Sama_2836	Sfri_3095		Spea_3319	Shal_3394
IncJ-type conjugative transfer system disulfide bond isomerase HtdT		1											W3181_1139
cytochrome c maturation system periplasmic thioredoxin SirH		15	Shw00390	SO_0476	ANA3_0486	MR4_0485	MR7_3545		OS185_3880	OS195_4005		CN32_3367	W3181_0574	Sput200_3496		PV4_0345			swp_4660	Spea_0476	Shal_0548	Swoo_4480	Ssed_0479
thioredoxin family protein		17	Shw01684	SO_2100	ANA3_1881	MR4_1823	MR7_2154	OS155_1890	OS185_1916	OS195_1923	OS223_2403	CN32_2087	W3181_1925	Sput200_1923		PV4_1895	Sama_1680	Sfri_1124				Swoo_2219	Ssed_3819	SVI_1989
disulfide bond formation facilitator		11	Shw06716	SO_3475	ANA3_1089	MR4_1089	MR7_1155	OS155_3166	OS185_3165	OS195_3309	OS223_1205	CN32_2784	W3181_1228	Sput200_2922
integral membrane transglutaminase family protein with DUF3488 domain	core	21	Shw01720	SO_2150	ANA3_2244	MR4_1776	MR7_1854	OS155_2277	OS185_2049	OS195_2096	OS223_2289	CN32_2109	W3181_1903	Sput200_1901	Sden_2350	PV4_2128	Sama_1899	Sfri_2532	swp_2766	Spea_2418	Shal_1858	Swoo_2625	Ssed_1965	SVI_2406
protein of unknown function DUF58	core	21	Shw01721	SO_2151	ANA3_2243	MR4_1777	MR7_1855	OS155_2276	OS185_2050	OS195_2097	OS223_2288	CN32_2108	W3181_1904	Sput200_1902	Sden_2349	PV4_2127	Sama_1898	Sfri_2531	swp_2765	Spea_2417	Shal_1859	Swoo_2624	Ssed_1966	SVI_2405
AAA+ ATPase MoxR MRP family	core	21	Shw01722	SO_2153	ANA3_2242	MR4_1778	MR7_1856	OS155_2275	OS185_2051	OS195_2098	OS223_2287	CN32_2107	W3181_1905	Sput200_1903	Sden_2348	PV4_2126	Sama_1897	Sfri_2530	swp_2764	Spea_2416	Shal_1860	Swoo_2623	Ssed_1967	SVI_2404
putative sulftase with DUF3413 domain YejM	core	21	Shw01729	SO_2175	ANA3_2428	MR4_2219	MR7_2295	OS155_2536	OS185_2529	OS195_2651	OS223_1815	CN32_2290	W3181_1718	Sput200_2316	Sden_2337	PV4_1470	Sama_1555	Sfri_2493	swp_2270	Spea_1763	Shal_2513	Swoo_2787	Ssed_1808	SVI_1749
protein of unknown function DUF1414 YejL	core	21	Shw01730	SO_2176	ANA3_2427	MR4_2218	MR7_2294	OS155_2535	OS185_2528	OS195_2650	OS223_1816	CN32_2289	W3181_1719	Sput200_2315	Sden_2336	PV4_1471	Sama_1556	Sfri_2492	swp_2271	Spea_1764	Shal_2512	Swoo_2786	Ssed_1809	SVI_1750
nucleoid-associated protein NdpA	core	21	Shw01731	SO_2177	ANA3_2426	MR4_2217	MR7_2293	OS155_2534	OS185_2527	OS195_2649	OS223_1817	CN32_2288	W3181_1720	Sput200_2314	Sden_2335	PV4_1472	Sama_1557	Sfri_2491	swp_2272	Spea_1765	Shal_2511	Swoo_2785	Ssed_1810	SVI_1751
queosine biosynthesis protein QueD	core	21	Shw01733	SO_2179	ANA3_2424	MR4_2215	MR7_2291	OS155_2532	OS185_2525	OS195_2647	OS223_1819	CN32_2286	W3181_1722	Sput200_2312	Sden_2379	PV4_1473	Sama_1559	Sfri_1574	swp_2273	Spea_1766	Shal_2510	Swoo_2784	Ssed_1811	SVI_1753
periplasmic metalloprotease M23B family	core	21	Shw01734	SO_2180	ANA3_2423	MR4_2214	MR7_2290	OS155_2531	OS185_2524	OS195_2646	OS223_1820	CN32_2285	W3181_1723	Sput200_2311	Sden_2378	PV4_1474	Sama_1560	Sfri_1575	swp_2274	Spea_1767	Shal_2509	Swoo_2783	Ssed_1812	SVI_1754
protein of unknown function YecM	core	21	Shw01736	SO_2182	ANA3_2421	MR4_2211	MR7_2288	OS155_2529	OS185_2522	OS195_2644	OS223_1822	CN32_2283	W3181_1725	Sput200_2309	Sden_2377	PV4_1489	Sama_2114	Sfri_1588	swp_1773	Spea_1555	Shal_1621	Swoo_2768	Ssed_1819	SVI_1759
LD-transpeptidase ErfK/YbiS/YcfS/YnhG family	core	21	Shw01737	SO_2183	ANA3_2420	MR4_2210	MR7_2287	OS155_2528	OS185_2521	OS195_2641	OS223_1823	CN32_2282	W3181_1726	Sput200_2308	Sden_2376	PV4_1490	Sama_2113	Sfri_1589	swp_1775	Spea_1556	Shal_1622	Swoo_2767	Ssed_1820	SVI_1760
Tn3 family transposase		1											W3181_2020
hsp70 family protein YegD	core	21	Shw01740	SO_2189	ANA3_2416	MR4_2206	MR7_2283	OS155_1835	OS185_1822	OS195_1871	OS223_2454	CN32_1734	W3181_2291	Sput200_1760	Sden_2099	PV4_1787	Sama_2010	Sfri_2404	swp_1888	Spea_2523	Shal_1729	Swoo_1974	Ssed_2656	SVI_2584^
TonB-dependent receptor		13	Shw06813	SO_4077	ANA3_3630	MR4_3454	MR7_0496	OS155_3804	OS185_0513	OS195_0534	OS223_0539	CN32_0595	W3181_3577	Sput200_0522			Sama_3233	Sfri_2202
lipoprotein CreA	core	21	Shw01741	SO_2190	ANA3_2415	MR4_2205	MR7_2282	OS155_1836	OS185_1824	OS195_1872	OS223_2453	CN32_1735	W3181_2290	Sput200_1761	Sden_2098	PV4_1788	Sama_2009	Sfri_2403	swp_1890	Spea_2522	Shal_1730	Swoo_1975	Ssed_2655	SVI_2582
TonB-dependent haem/haemoglobin receptor		11	Shw01270	SO_1580	ANA3_2862			OS155_1397	OS185_1381	OS195_1420	OS223_2957	CN32_1308	W3181_2795	Sput200_1314	Sden_2503				swp_0953
TonB-dependent heme/hemoglobin receptor HmuA		15	Shw06929	SO_3669	ANA3_3235			OS155_0952	OS185_1021	OS195_1054	OS223_3338	CN32_0966	W3181_3201	Sput200_0965	Sden_0790				swp_3978	Spea_3327	Shal_3399	Swoo_4004		SVI_3558
cystathionine beta-lyase MetC	core	21	Shw01742	SO_2191	ANA3_2414	MR4_2204	MR7_2281	OS155_1838	OS185_1825	OS195_1873	OS223_2452	CN32_1736	W3181_2289	Sput200_1762	Sden_2313	PV4_1789	Sama_2008	Sfri_1621	swp_3096	Spea_2520	Shal_1732	Swoo_2120	Ssed_2496	SVI_1836
diguanylate cyclase	core	21	Shw01748	SO_2197	ANA3_2408	MR4_2198	MR7_2275	OS155_1845	OS185_1831	OS195_1879	OS223_2446	CN32_1741	W3181_2284	Sput200_1768	Sden_2312	PV4_1795	Sama_2001	Sfri_1479	swp_3090	Spea_2514	Shal_1738	Swoo_2126	Ssed_2490	SVI_1842
outer membrane protein of unknown function DUF481	core	21	Shw01750	SO_2199	ANA3_2406	MR4_2196	MR7_2273	OS155_1847	OS185_1833	OS195_1881	OS223_2444	CN32_1743	W3181_2282	Sput200_1770	Sden_2311	PV4_1585	Sama_2000	Sfri_1480	swp_3088	Spea_2513	Shal_1739	Swoo_1988	Ssed_2641	SVI_2564
diacylglycerol kinase DgkA	core	21	Shw01754	SO_2203	ANA3_2402	MR4_2192	MR7_2269	OS155_1851	OS185_1837	OS195_1885	OS223_2440^	CN32_1747	W3181_2278	Sput200_1774	Sden_2308	PV4_1586	Sama_1996	Sfri_1483	swp_3086	Spea_2512	Shal_1740	Swoo_1989	Ssed_2640	SVI_2563
ribosomal RNA small subunit methyltransferase RsmB family	core	21	Shw01760	SO_2215	ANA3_2309	MR4_2131	MR7_2207	OS155_2285	OS185_2041	OS195_2088	OS223_2297	CN32_1799	W3181_2226	Sput200_2195	Sden_1739	PV4_1891	Sama_1664	Sfri_1790	swp_2668	Spea_2006	Shal_2295	Swoo_2212	Ssed_2390	SVI_1981
D-alanine--D-alanine ligase DdlA	core	21	Shw01762	SO_2217	ANA3_2307	MR4_2129	MR7_2205	OS155_2283	OS185_2043	OS195_2090	OS223_2294	CN32_1801	W3181_2224	Sput200_2193	Sden_2354	PV4_2133	Sama_1903	Sfri_2550	swp_2771	Spea_2422	Shal_1854	Swoo_2674	Ssed_1920	SVI_2416
asparaginyl-tRNA synthetase AsnS	core	21	Shw01763	SO_2218	ANA3_2306	MR4_2128	MR7_2204	OS155_1914	OS185_1940	OS195_1947	OS223_2379	CN32_1803	W3181_2222	Sput200_2190	Sden_1958	PV4_1900	Sama_1684	Sfri_2169	swp_2637	Spea_2034	Shal_2260	Swoo_2223	Ssed_2362	SVI_2013
ICESpuPO1 conjugative element excision and transfer activator SetC		1											W3181_1177
ICESpuPO1 conjugative element excision and transfer activator SetD		1											W3181_1178
conserved hypothetical membrane protein	core	21	Shw01764	SO_2219	ANA3_2305	MR4_2127	MR7_2203	OS155_1915	OS185_1941	OS195_1948	OS223_2378	CN32_1804	W3181_2221	Sput200_2189	Sden_1957	PV4_1901	Sama_1685	Sfri_2168	swp_2636	Spea_2035	Shal_2259	Swoo_2224	Ssed_2361	SVI_2014
AraC family transcriptional regulator		17	Shw00624	SO_0766	ANA3_3537	MR4_3367	MR7_0586	OS155_3689	OS185_0667	OS195_0698	OS223_0688	CN32_0693	W3181_3477	Sput200_0626		PV4_1463	Sama_1551		swp_2263			Swoo_2795	Ssed_1801	SVI_1744
AraC family transcriptional regulator		14	Shw06837	SO_3488	ANA3_1081	MR4_1081		OS155_3173	OS185_3172	OS195_3316	OS223_1198	CN32_2789	W3181_1223	Sput200_2927		PV4_3550	Sama_3308						Ssed_3275	SVI_3213
transcription activator-like effector binding domain protein		15	Shw01408	SO_1757	ANA3_2705	MR4_2539	MR7_2606	OS155_1563	OS185_1557	OS195_1592	OS223_2787	CN32_1456	W3181_2646	Sput200_1468		PV4_2542						Swoo_3143	Ssed_2786	SVI_3035
AraC family transcriptional regulator		10	Shw06601		ANA3_1930	MR4_1875	MR7_2103	OS155_2330	OS185_2330	OS195_2447	OS223_2016	CN32_1914	W3181_2094	Sput200_2076
AraC family transcriptional regulator		6	Shw06049		ANA3_0891				OS185_3485	OS195_3608	OS223_3410		W3181_0926	Sput200_3127
ArsR family transcriptional regulator		11	Shw00407a	SO_0502								CN32_1218	W3181_2928	Sput200_1227				Sfri_2515	swp_4191	Spea_0928	Shal_0979	Swoo_1499	Ssed_3598	SVI_3489
transmembrane transcriptional regulator CadC family		15	Shw06905a	SO_0490	ANA3_0499	MR4_0498	MR7_3532		OS185_3867	OS195_3992		CN32_3356	W3181_0585	Sput200_3485		PV4_0358			swp_4644	Spea_0513	Shal_0577	Swoo_4446	Ssed_0503
DeoR family transcriptional repressor		16	Shw01409	SO_1758	ANA3_2704	MR4_2538	MR7_2605	OS155_1564	OS185_1558	OS195_1593	OS223_2786	CN32_1457	W3181_2645	Sput200_1469		PV4_2541	Sama_1191					Swoo_3142	Ssed_2785	SVI_3034
nucleoside diphosphate hydrolase YeaB	core	21	Shw01765	SO_2220	ANA3_2304	MR4_2126	MR7_2202	OS155_1916	OS185_1942	OS195_1949	OS223_2377	CN32_1805	W3181_2220	Sput200_2188	Sden_1956	PV4_1902	Sama_1686	Sfri_2167	swp_2635	Spea_2036	Shal_2258	Swoo_2225	Ssed_2360	SVI_2015
transcriptional repressor of ABC-type efflux system GntR family		19	Shw00065	SO_0072	ANA3_0077	MR4_0075	MR7_0073	OS155_4277	OS185_0072	OS195_0077	OS223_0074	CN32_0058	W3181_4020	Sput200_4204	Sden_0069	PV4_3779	Sama_3574	Sfri_3976	swp_0109	Spea_4189		Swoo_4863		SVI_4292
bifunctional transcriptional repressor of amino acid efflux GntR family / aminotransferase		16	Shw01812	SO_2282	ANA3_2266	MR4_1753	MR7_1833	OS155_2383	OS185_2371	OS195_2486	OS223_1976	CN32_2134	W3181_1877	Sput200_1874			Sama_2016		swp_1877	Spea_2527	Shal_1726	Swoo_1966
bifunctional GntR family transcriptional regulator / aminotransferase		8	Shw06394					OS155_3352	OS185_0989	OS195_1023	OS223_1011	CN32_3003	W3181_0946	Sput200_3109								Swoo_3373
bifunctional transcriptional regulator GntR family / aminotransferase		9	Shw06535		ANA3_0929		MR7_0965	OS155_0915	OS185_3448	OS195_3572	OS223_3375	CN32_0931	W3181_3245	Sput200_0928
transcriptional regulator with FCD domain GntR family		7	Shw06176				MR7_2789		OS185_1154			CN32_3384	W3181_0559	Sput200_3514		PV4_3176		Sfri_3695
para-aminobenzoate synthase aminase component PabB	core	21	Shw01766	SO_2221	ANA3_2303	MR4_2125	MR7_2201	OS155_1917	OS185_1943	OS195_1950	OS223_2376	CN32_1806	W3181_2219	Sput200_2187	Sden_1913	PV4_1903	Sama_1687	Sfri_2157	swp_2634	Spea_2037	Shal_2257	Swoo_2226	Ssed_2359	SVI_2016
anaerobic FeII-dependent fumarate hydratase FumB	core	21	Shw01767	SO_2222	ANA3_2302	MR4_2124	MR7_2200	OS155_1918	OS185_1944	OS195_1951	OS223_2375	CN32_1807	W3181_2218	Sput200_2186	Sden_1912	PV4_1904	Sama_1688	Sfri_2156	swp_2633	Spea_2038	Shal_2256	Swoo_2227	Ssed_2358	SVI_2017
LysR family transcriptional regulator		15	Shw06907	SO_3318	ANA3_1223	MR4_1222	MR7_1293	OS155_2996	OS185_3011	OS195_3154	OS223_1367	CN32_2658	W3181_1349	Sput200_2799			Sama_1388	Sfri_0207		Spea_1175			Ssed_2566
transcriptional regulator of formate metabolism PflR		11	Shw06641									CN32_2375	W3181_1634	Sput200_2401		PV4_2387	Sama_1501	Sfri_2469	swp_1955	Spea_1675	Shal_2589	Swoo_2879	Ssed_1712
subfamily S9C unassigned peptidase	core	21	Shw01768	SO_2223	ANA3_2301	MR4_2123	MR7_2199	OS155_1919	OS185_1945	OS195_1952	OS223_2374	CN32_1808	W3181_2217	Sput200_2184	Sden_1911	PV4_1905	Sama_1689	Sfri_2155	swp_2632	Spea_2039	Shal_2255	Swoo_2228	Ssed_2357	SVI_2018
transcriptional regulator HdfR		16	Shw01753	SO_2202	ANA3_2403	MR4_2193	MR7_2270	OS155_1850	OS185_1836	OS195_1884	OS223_2441	CN32_1746	W3181_2279	Sput200_1773	Sden_2309	PV4_2897	Sama_1997	Sfri_1482				Swoo_3668
DMSO-responsive transcriptional activator of efflux pump LysR family		19	Shw01543	SO_1916	ANA3_1691	MR4_1621	MR7_1696	OS155_2815	OS185_2833	OS195_2958	OS223_1543	CN32_1730	W3181_2295	Sput200_1756		PV4_1440	Sama_2215		swp_1655	Spea_1453	Shal_1536	Swoo_1720	Ssed_2914	SVI_1538
LysR family transcriptional regulator		13	Shw01022	SO_1259	ANA3_1073	MR4_1069	MR7_1141	OS155_3192	OS185_3186	OS195_3330	OS223_1181	CN32_2796	W3181_1216	Sput200_2934									Ssed_2258	SVI_2124
carboxypeptidase-like protein	core	21	Shw01770	SO_2225	ANA3_2299	MR4_2121	MR7_2197	OS155_1921	OS185_1947	OS195_1954	OS223_2372	CN32_1810	W3181_2215	Sput200_2182	Sden_2208	PV4_1461	Sama_2122	Sfri_1347	swp_1771	Spea_1549	Shal_1619	Swoo_1433	Ssed_2401	SVI_2872
MarR family transcriptional regulator		11	Shw06658		ANA3_0096	MR4_0095	MR7_0090	OS155_4256	OS185_0093	OS195_0098	OS223_0095	CN32_0075	W3181_4002	Sput200_4185				Sfri_2391
CBS domain protein	core	21	Shw01771	SO_2228	ANA3_1896	MR4_1838	MR7_2139	OS155_1906	OS185_1932	OS195_1939	OS223_2387	CN32_1899	W3181_2109	Sput200_2092	Sden_1506	PV4_1766	Sama_1618	Sfri_1446	swp_2777	Spea_2431	Shal_1848	Swoo_2685	Ssed_1909	SVI_2453
Au-responsive transcriptional regulator GolS		1											W3181_1111
Au responsive transcriptional regulator GolS		1											W3181_1120
transcriptional regulator MerR family		1											W3181_1112^
ATP-dependent helicase HrpA	core	21	Shw01772	SO_2229	ANA3_1897	MR4_1839	MR7_2138	OS155_1907	OS185_1933	OS195_1940	OS223_2386	CN32_1900	W3181_2108	Sput200_2091	Sden_1507	PV4_1767	Sama_1619	Sfri_1447	swp_2776	Spea_2430	Shal_1851	Swoo_2683	Ssed_1911	SVI_2426
transcriptional repressor of arabinose utilization AraR		7	Shw06202		ANA3_2068	MR4_1981	MR7_1993				OS223_2142	CN32_2064	W3181_1948	Sput200_1946
PadR family transcriptional repressor		8	Shw00595	SO_0734				OS155_3696	OS185_0660	OS195_0691	OS223_0681	CN32_0690	W3181_3480	Sput200_0623
transcriptional repressor of MexEF efflux pump MexR		13	Shw06816	SO_3494	ANA3_1076	MR4_1072	MR7_1144	OS155_3183	OS185_3182	OS195_3326	OS223_1186	CN32_2793	W3181_1219	Sput200_2931	Sden_3078			Sfri_3984
XRE family transcriptional repressor		10	Shw06595		ANA3_0319	MR4_0324	MR7_3700	OS155_0323	OS185_0321	OS195_0327	OS223_0328	CN32_0424	W3181_0278	Sput200_0288
phosphotransferase system (PTS) glucose-specific IIA component Crr	core	21	Shw01774	SO_2236	ANA3_2258	MR4_1763	MR7_1841	OS155_2362	OS185_2351	OS195_2467	OS223_1996	CN32_2120	W3181_1892	Sput200_1890	Sden_1816	PV4_1864	Sama_1649	Sfri_1767	swp_2696	Spea_1993	Shal_2308	Swoo_2190	Ssed_2416	SVI_1936
two component signal transduction system response regulator PhoP		20	Shw01570	SO_1946	ANA3_1724	MR4_1580	MR7_1655	OS155_2501	OS185_2494	OS195_2614	OS223_1850	CN32_2255	W3181_1753	Sput200_2278		PV4_2348	Sama_1542	Sfri_2486	swp_2249	Spea_1746	Shal_2531	Swoo_2804	Ssed_1791	SVI_1738
phosphotransferase system (PTS) phosphoenolpyruvate-protein phosphotransferase PtsI	core	21	Shw01775	SO_2237	ANA3_2257	MR4_1764	MR7_1842	OS155_2361	OS185_2350	OS195_2466	OS223_1997	CN32_2119	W3181_1893	Sput200_1891	Sden_1817	PV4_1865	Sama_1650	Sfri_1768	swp_2695	Spea_1994	Shal_2307	Swoo_2191	Ssed_2415	SVI_1937
phosphotransferase system (PTS) phosphocarrier protein HPr PtsH	core	21	Shw01776	SO_2238	ANA3_2256	MR4_1765	MR7_1843	OS155_2360	OS185_2349	OS195_2465	OS223_1998	CN32_2118	W3181_1894	Sput200_1892	Sden_1818	PV4_1866	Sama_1651	Sfri_1769	swp_2694	Spea_1995	Shal_2306	Swoo_2192	Ssed_2414	SVI_1938
protein of unknown function DUF3334	core	21	Shw01779	SO_2241	ANA3_2253	MR4_1768	MR7_1846	OS155_2357	OS185_2346	OS195_2462	OS223_2001	CN32_2115	W3181_1897	Sput200_1895	Sden_1819	PV4_1869	Sama_1654	Sfri_1771	swp_2691	Spea_1998	Shal_2303	Swoo_2195	Ssed_2411	SVI_1940
L-serine ammonia-lyase SdaA	core	21	Shw01783	SO_2248	ANA3_2295	MR4_1725	MR7_1804	OS155_2417	OS185_2406	OS195_2524	OS223_1942	CN32_2171	W3181_1837	Sput200_1839	Sden_1946	PV4_1625	Sama_1325	Sfri_2402	swp_1748	Spea_1538	Shal_1608	Swoo_1806	Ssed_2838	SVI_2766
beta-N-acetylglucosaminidase NagZ	core	21	Shw01784	SO_2250	ANA3_2293	MR4_1726	MR7_1805	OS155_2416	OS185_2405	OS195_2523	OS223_1943	CN32_2170	W3181_1839	Sput200_1840	Sden_1945	PV4_1626	Sama_1326	Sfri_2401	swp_1749	Spea_1539	Shal_1609	Swoo_1807	Ssed_2837	SVI_2765
periplasmic protein of unknown function DUF2803	core	21	Shw01787	SO_2254	ANA3_2290	MR4_1729	MR7_1809	OS155_2407	OS185_2396	OS195_2512	OS223_1951	CN32_2159	W3181_1852	Sput200_1849	Sden_1673	PV4_1629	Sama_1329	Sfri_2400	swp_1754	Spea_1542	Shal_1612	Swoo_1810	Ssed_2834	SVI_2761
transcription-repair coupling factor Mfd	core	21	Shw01788	SO_2255	ANA3_2289	MR4_1730	MR7_1810	OS155_2406	OS185_2395	OS195_2511	OS223_1952	CN32_2158	W3181_1853	Sput200_1850	Sden_1674	PV4_1630	Sama_1330	Sfri_2399	swp_1755	Spea_1543	Shal_1613	Swoo_1811	Ssed_2833	SVI_2760
conserved protein of unknown function	core	21	Shw01789	SO_2256	ANA3_2288	MR4_1731	MR7_1811	OS155_2405	OS185_2394	OS195_2510	OS223_1953	CN32_2157	W3181_1854	Sput200_1851	Sden_1675	PV4_1631	Sama_1331	Sfri_2398	swp_1756	Spea_1544	Shal_1614	Swoo_1812	Ssed_2832	SVI_2759
ABC-type lipoprotein release system permease component LolE	core	21	Shw01790	SO_2257	ANA3_2287	MR4_1732	MR7_1812	OS155_2404	OS185_2393	OS195_2509	OS223_1954	CN32_2156	W3181_1855	Sput200_1852	Sden_1676	PV4_1632	Sama_1332	Sfri_2397	swp_1759	Spea_1545	Shal_1615	Swoo_1813	Ssed_2831	SVI_2758
ABC-type lipoprotein release system ATPase component LolD	core	21	Shw01791	SO_2258	ANA3_2286	MR4_1733	MR7_1813	OS155_2403	OS185_2392	OS195_2508	OS223_1955	CN32_2155	W3181_1856	Sput200_1853	Sden_1677	PV4_1633	Sama_1333	Sfri_2396	swp_1760	Spea_1546	Shal_1616	Swoo_1814	Ssed_2830	SVI_2757
ABC-type lipoprotein release system permease component LolC	core	21	Shw01792	SO_2259	ANA3_2285	MR4_1734	MR7_1814	OS155_2402	OS185_2391	OS195_2507	OS223_1956	CN32_2154	W3181_1857	Sput200_1854	Sden_1678	PV4_1634	Sama_1334	Sfri_2395	swp_1762	Spea_1547	Shal_1617	Swoo_1815	Ssed_2829	SVI_2756^
inositol-phosphate phosphatase SuhB	core	21	Shw01793	SO_2260	ANA3_2284	MR4_1735	MR7_1815	OS155_2401	OS185_2390	OS195_2506	OS223_1957	CN32_2153	W3181_1858	Sput200_1855	Sden_1454	PV4_2321	Sama_1289	Sfri_2428	swp_1690	Spea_1484	Shal_1568	Swoo_1772	Ssed_2875	SVI_1587
RND-type efflux system permease component		1	Shw02358																					SVI_0743^
RND-type efflux system MFP component		1	Shw02359																					SVI_0744^
Bon domain lipoprotein		4	Shw05408							OS195_3849		CN32_0674	W3181_3500	Sput200_0605
tRNA (cytidine32/uridine32-2'-O)-methyltransferase TrmJ	core	21	Shw01794	SO_2261	ANA3_2283	MR4_1736	MR7_1816	OS155_2400	OS185_2389	OS195_2505	OS223_1958	CN32_2152	W3181_1859	Sput200_1856	Sden_1455	PV4_2320	Sama_1290	Sfri_2427	swp_1691	Spea_1485	Shal_1569	Swoo_1773	Ssed_2874	SVI_1588
permease of unknown function DUF318 ArsP		11	Shw03727b	SO_0503								CN32_1217	W3181_2929	Sput200_1226				Sfri_2516	swp_4026	Spea_3427	Shal_3511	Swoo_1498	Ssed_3596	SVI_3487
permease of unknown function DUF318		3	Shw03722b									CN32_1221	W3181_2925	Sput200_1230
RND-type detergent/bile salts efflux system permease component VexK		18	Shw07071		ANA3_3572	MR4_3402	MR7_0550	OS155_3722	OS185_0640	OS195_0667	OS223_0663	CN32_0696	W3181_3474	Sput200_0629		PV4_0466		Sfri_1436	swp_0577	Spea_3696	Shal_3783	Swoo_4315	Ssed_0629^	SVI_0360
thiophosphate efflux pump permease component		19	Shw07147	SO_3103	ANA3_1446	MR4_1393	MR7_1458	OS155_2775	OS185_2795	OS195_2870	OS223_1583	CN32_2474	W3181_1534	Sput200_2498^	Sden_1412	PV4_2440	Sama_2182	Sfri_2689	swp_3156	Spea_2611	Shal_2684		Ssed_1614
Au+ efflux pump permease component GesB		1	Shw08055a										W3181_1132^
MgtC family putative Mg2+ transporter		3	Shw04691									CN32_0591	W3181_3581	Sput200_0518
[truncated: 16,663 more rows]

## Sheet: S2-Reactions
								Gene-Reaction Association					Genes
[truncated: 1,047 more rows]

## Sheet: S3-Metabolites
Metabolite name	MR-1	MR-4	W3-18-1	OS217	Core	Metabolite Description	Neutral Metabolite Formula	Charged Metabolite Formula	Metabolite Charge	Metabolite Compartment	Metabolite KeggID	CAS Number	Alternate Names
[truncated: 815 more rows]

[truncated: 6 more sheets: S4-Genes, S5-Conditions Simulated, S6-Poorly Predicted Mutants, S7-WT Prediction vs Experiment, S8-Single Deletion GNG, S9-Double Deletion GNG]
