# Supplementary material for: Comparisons of Shewanella strains based on genome annotations, modeling, and experiments
Source: BMC Syst Biol. 2014 Mar 12;8:31. doi: 10.1186/1752-0509-8-31 (PMC4007644; doi:10.1186/1752-0509-8-31)
Supplement: Additional file 3 — XML files for the five Shewanella models in SBML format. This file contains the XML files for the five models constructed in this work. [file 1752-0509-8-31-S3.zip]

Archive with 6 entries (5 files):
- Additional file 3/
- Additional file 3/Core.xml
- Additional file 3/iMR1_799.xml
- Additional file 3/iMR4_812.xml
- Additional file 3/iOS217_672.xml
- Additional file 3/iW3181_789.xml
